# Supplementary material for: Genetic characterization of primary and metastatic high-grade serous ovarian cancer tumors reveals distinct features associated with survival
Source: Commun Biol. 2023 Jul 3;6:688. doi: 10.1038/s42003-023-05026-3 (PMC10318066; doi:10.1038/s42003-023-05026-3)
Supplement: Supplementary file 4 — Supplementary Data 1 [file 42003_2023_5026_MOESM4_ESM.xlsx]

## Sheet: Metastatic STvLT DEGs
DEGs	ST.002.M.FF	ST.001.M.FF	ST.018.M.FFPE	ST.022.M.FFPE	ST.017.M.FFPE	ST.023.M.FFPE	ST.020.M.FFPE	ST.015.M.FF	ST.013.M.FF	ST.026.M.FFPE	ST.028.M.FFPE	ST.014.M.FF	ST.030.M.FF	ST.016.M.FF	ST.027.M.FFPE	ST.029.M.FFPE	ST.025.M.FFPE	ST.004.M.FF	ST.021.M.FFPE	ST.011.M.FF	LT.042.M.FFPE	LT.043.M.FFPE	LT.038.M.FFPE	LT.039.M.FFPE	LT.034.M.FFPE	LT.046.M.FFPE	LT.045.M.FFPE	LT.036.M.FFPE	LT.037.M.FFPE	LT.032.M.FFPE	LT.033.M.FFPE	LT.044.M.FFPE	LT.040.M.FFPE	LT.041.M.FFPE
FOXL2NB	0.659302	0.779468	1.12988	0.796034	1.20353	0.837693	0.886865	0.822246	0.474356	0.471148	0.423069	0.46644	0.501916	1.03155	0.516602	0.488353	0.605473	0.333759	0.958356	1.23674	-1.8058	-1.4206	-1.76851	-0.669358	-1.73758	-0.282527	-0.137048	-0.408191	-1.16888	-1.38906	0.147671	-1.07056	-1.44826	-1.46407
ALX3	0.668304	0.615888	0.307747	-0.0811522	0.405925	1.41309	0.98856	0.495828	0.493967	0.0675149	-0.193009	0.454046	1.13195	0.521721	1.59478	0.672585	1.66819	1.48025	0.799009	0.374427	-0.570036	-0.839564	-1.47711	-0.875775	-1.82846	-1.16101	-1.02472	-1.7924	-0.170515	-0.19388	-0.856825	-0.243779	-1.58536	-1.26018
ZNF678	0.646747	0.681083	1.2514	1.32561	0.983233	-0.47645	1.28896	-0.356374	1.47984	0.897687	-0.271779	0.157385	0.619832	0.214501	0.508511	0.926106	1.56089	1.02208	0.645944	0.475904	-0.135793	-0.327269	-1.58905	-1.48074	-0.745712	-1.55408	-0.484916	-0.814743	-0.767829	-0.899234	-0.321848	-1.16705	-1.4913	-1.80155
ZNF100	0.814548	0.694453	0.990954	1.05229	0.999916	0.971889	1.86002	1.08748	1.02411	0.760347	0.0395078	-0.00297573	-0.0392001	0.392436	0.314014	0.66672	0.605543	0.787755	0.00713318	0.532508	-1.42529	-1.30425	-1.36586	-1.64111	-1.77887	-1.81458	-0.492894	-0.81577	-0.524906	-0.137696	0.384867	-0.0149712	-1.19787	-1.43025
HBB	0.593755	0.720199	1.67239	0.517149	1.02554	1.08503	0.705619	0.0964411	0.711901	-0.069099	1.63264	1.99835	0.499276	0.290728	-0.640721	0.27741	0.311463	1.10796	1.05894	-0.39269	-0.433574	-1.03614	-0.418335	-0.61187	-0.653506	-0.867027	-1.04936	-1.20267	-2.08956	-1.8047	-0.73715	-0.854106	-1.08262	-0.361656
ZNF107	0.546334	0.585443	1.0016	0.810003	0.335278	0.76461	1.54808	-0.229189	0.949891	2.06122	-0.615455	0.388172	0.874626	0.717866	-0.15832	0.21842	0.939436	0.727079	1.03146	0.848067	-0.513052	0.138758	-1.70288	-0.974291	-1.12654	-1.69865	-0.802216	-0.949486	-1.26814	-0.267651	-0.111491	-0.926444	-1.62682	-1.51572
ZNF713	0.769075	0.661547	0.795327	1.07484	0.347709	0.719337	0.813599	0.283406	0.941658	0.45727	0.580522	-0.34385	0.457058	0.750818	0.877876	0.646201	0.774683	0.995952	0.489988	0.932327	-1.39699	-0.000729327	-3.22179	-1.46209	-0.586784	-1.44051	-0.378759	-0.529973	-0.109883	-0.89647	-0.150668	-0.298945	-0.536716	-2.01503
ZNF195	0.521972	0.624067	1.04637	1.03622	2.38716	-0.435352	1.23489	0.491491	0.935931	0.779358	-0.366858	-0.181334	0.633701	1.07322	0.755519	-0.219291	0.896251	0.680447	0.626763	0.395217	-1.41286	0.364113	-1.73534	-0.116486	-1.16804	-1.36824	-0.602932	-0.872684	-0.782467	-0.4192	-0.538075	-1.28534	-1.80279	-1.1754
CNPY4	0.749113	0.66889	1.09064	0.457913	0.546447	0.342848	0.532831	0.277145	1.32862	1.77822	0.657146	1.11528	0.720703	0.40005	-0.236879	0.565662	0.82113	-0.400988	0.534142	1.04408	-1.97769	-0.139892	-1.47188	-1.2653	-0.372043	-0.727886	-1.16967	-0.0472008	-0.692173	0.400646	-0.525561	-1.08947	-1.48646	-2.42842
PTCH2	0.578821	0.616091	0.331225	0.619794	1.37264	0.207701	0.385244	-0.397677	1.25658	1.26172	1.04434	1.50603	-0.277169	0.48357	-0.0841951	0.586307	0.92142	2.23789	0.778551	-0.820977	0.152033	-0.608845	-1.23969	-1.39097	-0.90664	-1.15182	-1.54934	0.0197121	-1.37617	-0.931102	-1.11908	-0.428204	-0.559751	-1.51803
PLCXD3	0.628303	0.634222	0.168405	0.639323	1.21899	0.276231	0.732771	1.38428	-0.320475	0.694316	1.05459	1.31078	0.403988	1.15103	0.0502783	0.251273	0.0753676	-0.327383	1.00769	1.79166	-1.83802	0.027302	-1.18977	-1.64465	-1.216	-0.847087	-1.05634	-0.593874	0.889224	-0.354116	-1.27854	-1.49958	-1.16706	-1.05714
SSR3	0.772108	0.701161	0.729519	-0.399755	1.4864	1.61793	2.02625	0.851459	0.846759	-0.542901	0.655773	-0.364949	0.604906	-0.312466	0.575511	0.472041	0.285535	1.09244	0.272053	1.19248	-1.81665	-1.30196	-1.45722	-0.694387	-1.10455	-0.548435	0.307783	-1.62933	-0.631101	0.112074	-0.786929	-1.42025	-0.880215	-0.711081
PRR3	0.810486	0.648878	0.143325	0.553972	0.742256	1.56787	-0.432135	0.1861	1.8206	0.868305	0.533455	-0.0329358	0.525261	0.392396	1.01273	0.485468	1.42482	0.455557	0.054756	0.818361	-2.49844	-0.780481	-1.12913	0.299737	-0.252746	-1.02355	-0.957625	0.0294711	-1.27603	-1.82733	-1.54515	0.116921	-0.487527	-1.24764
BCAP29	0.427537	0.699202	0.773845	0.150418	1.61274	0.790638	0.167709	-0.0662985	0.411177	0.829289	0.7686	0.838489	-0.0658281	0.0184597	0.633024	-0.3739	0.32983	2.43614	1.42932	0.597532	-1.82126	-0.75199	-0.26324	-1.4354	-0.332086	-0.716364	-1.43919	-0.234918	-1.11669	-1.53946	0.406032	-1.76714	-1.27584	-0.120376
ZNF493	0.827713	0.642377	1.24035	1.60902	1.0821	0.697544	1.47381	1.3476	1.56881	0.696168	0.273561	-0.707502	-0.47975	-0.0944643	1.60149	-0.242329	-0.0913551	0.643076	-0.833326	0.741111	-1.20428	-0.978173	-1.56952	-0.955091	-1.43036	-1.44222	-0.700572	-0.638505	-0.796195	-1.53267	-0.096391	0.0791551	-0.307121	-0.424069
PRDX1	0.71001	0.629971	0.593596	-0.273806	1.85502	1.23415	0.308978	0.286548	1.17991	1.14701	0.00962701	0.0566191	0.778618	-0.0490881	0.666963	0.524205	0.918846	1.32897	0.336853	0.0368497	-0.910168	-1.3528	0.426584	-2.14743	-0.453962	-0.905046	-0.753561	-1.89106	-1.69335	-0.45353	-0.773193	0.384837	-1.82233	0.0651603
CACNB2	0.661844	0.648255	0.749033	0.41704	0.808987	0.139286	1.66454	0.891135	0.603473	-0.143575	0.388461	0.579297	0.143959	0.93559	1.6866	0.331146	0.464762	-0.666868	0.344941	1.55135	-1.07566	-0.468481	-2.35294	-1.02704	0.320805	-1.48974	-1.14009	0.779022	-0.204838	-1.49359	-1.34424	-0.297309	-1.24107	-1.16409
ZNF43	0.743479	0.603802	1.22334	1.23796	0.984511	1.26234	1.52825	1.107	1.41347	0.654643	0.049688	-0.928466	-0.172926	0.443195	0.956964	-0.316205	0.55553	0.648312	-0.665195	0.736076	0.128108	-1.15	-2.26733	-0.945631	-1.02615	-1.80621	-0.882375	-1.42612	-0.791353	0.317208	-0.323436	-0.310392	-0.826585	-0.755495
KIRREL3	0.692089	0.697334	0.337797	0.487026	0.772303	0.983148	0.557269	0.226148	0.911975	1.38172	0.712384	0.701692	0.236631	1.17387	-0.231913	-0.462743	0.656463	0.022817	0.95853	1.27822	-3.59893	-1.08924	-0.635196	-0.316842	0.25795	-0.691861	-0.447689	-0.180579	-0.569421	-0.341604	-1.25207	-1.47276	-1.18901	-0.565497
ERVFRD-1	0.590568	0.671046	0.812901	0.591484	0.875714	1.37223	0.722333	1.1066	-0.118182	0.0734972	1.09433	0.635673	0.315706	-0.124031	0.0257441	-0.304776	1.08702	1.27651	0.807266	0.578419	-1.22138	-0.223076	-1.44745	-1.03434	-0.501071	-0.0593828	-0.0361508	0.108478	-1.84896	-2.56235	-0.202807	0.358037	-1.39956	-2.02002
ZNF431	0.778148	0.580406	1.399	1.1479	1.51699	1.20383	1.52134	1.50162	1.30219	0.940207	-0.147168	-0.580235	-0.46707	0.165436	1.15678	-0.771933	0.267843	0.38684	-0.863218	0.69883	-0.0169131	-1.01849	-1.23851	-1.10069	-1.21813	-1.92747	-0.991251	-0.847377	-0.808926	-1.19976	-0.47153	0.281983	-0.350297	-0.830369
DAXX	0.63401	0.561734	0.656026	-0.321824	0.862691	0.994166	0.434376	0.644532	0.984691	0.708982	0.74813	0.771343	0.62871	0.373431	-0.434352	0.931669	2.07785	0.273461	0.28131	0.239769	-0.27089	-1.13385	0.310495	-0.0137005	-1.03541	-0.212091	-1.03375	-0.581296	-1.7094	-2.42757	-2.21334	0.487177	-1.48026	-0.736816
PLAC9	0.51013	0.532471	-0.279982	0.341697	0.639873	0.736398	0.204771	-0.0660963	0.213692	1.10536	0.175611	3.03148	0.662429	0.720214	1.53129	-0.138795	-0.186731	0.0602602	1.32084	0.719776	-0.216476	-0.84075	-1.43236	-1.42766	-1.40687	-0.630428	-1.12641	-1.97783	-0.0161691	0.369656	-0.613704	-1.04446	-0.556095	-0.915134
ANGPTL3	0.585004	0.67685	0.0769851	0.713903	1.54265	1.42528	0.819528	0.20524	0.789141	0.258155	-0.195384	-0.195309	0.76102	0.375108	1.31243	0.14695	0.564975	1.07908	0.633709	0.40254	-1.49728	-0.283201	-2.63064	-0.983199	-0.316527	-0.981744	0.680193	-0.367718	-1.1645	-1.62858	0.52426	-0.262905	-1.9566	-1.10942
LEAP2	0.762891	0.573043	0.683095	0.482836	0.727947	1.44457	0.266677	1.19738	0.174573	0.384059	0.837399	0.831641	0.7927	0.798188	0.368443	-0.37494	0.597868	0.787123	0.615433	-0.0928382	-3.39789	-0.286454	-1.1367	-0.382222	-2.40515	-1.026	-0.08622	-0.919887	-0.925259	-0.534432	-0.585203	0.305444	0.174828	-0.652949
RPL37	0.685588	0.504684	-0.0622641	-0.17451	0.100688	1.0466	0.265449	-0.630283	1.55032	0.324393	0.560227	-0.0748888	0.572993	1.12274	2.387	0.794567	0.640884	1.35949	0.509806	0.442489	-1.12915	-1.11941	-1.78982	-0.00531469	-1.51961	-1.48316	-0.540891	-1.44827	-0.172689	0.223979	-0.57423	0.205925	-0.649008	-1.92431
OGN	0.385845	0.58081	1.02721	0.17798	0.878586	1.13438	1.34845	0.194535	-0.242119	1.06973	-0.371883	2.00304	0.762108	0.267328	-0.116976	-0.571547	0.112016	-0.528918	1.62953	1.91838	-1.13628	0.185127	-1.46662	-0.850768	0.0350388	-0.931311	-0.680367	-0.278723	-1.16492	-1.49212	-0.831703	-0.471557	-2.03474	-0.539551
ZNF708	0.763769	0.565576	1.31926	1.07946	1.33724	0.706934	1.09432	0.332549	2.08748	0.953909	-0.0422996	-0.657435	-0.648943	-0.358004	0.724163	0.30925	1.0414	1.15342	-0.691529	0.667917	-0.155174	-0.190028	-1.77231	-0.955429	-1.10232	-2.15037	-0.509289	-0.833882	-0.45499	-1.69474	-0.711856	0.102902	-0.758244	-0.552686
PLN	0.775172	0.683226	0.486408	0.339374	0.260908	0.580508	1.03836	0.491275	0.675456	0.174043	0.815702	2.10829	0.328772	0.704561	0.714002	0.918808	-0.0642823	-0.108428	0.834009	0.100014	-3.44762	0.0111854	-1.78699	-0.970633	0.264517	-0.0261002	-0.337152	-1.01161	-0.953309	-1.2902	-0.120871	-0.729762	-0.439936	-1.0177
ZNF669	0.621564	0.558776	0.597096	0.795674	1.06733	0.154214	0.557118	-0.256131	0.859817	0.809827	0.417707	-0.035628	0.823992	-0.0353247	-0.162771	1.21647	1.31161	1.03132	0.667145	0.816227	0.923995	0.0964619	-0.876539	-3.18679	-0.910325	-1.18218	-0.388879	-0.791286	-1.03097	-0.80152	-0.323738	-0.298815	-0.893092	-2.15235
DGKZ	-0.906397	-0.789193	-0.981867	-1.66133	-0.0112987	-1.64296	-0.707529	-0.458115	-1.11662	0.519418	-1.63182	-0.251253	-0.73591	0.690705	-0.605369	0.529042	-0.274159	-0.885289	-0.0946998	-0.763921	1.43519	1.06187	2.28734	2.13311	-0.12665	0.002846	0.852137	0.68888	0.312818	1.03855	0.661561	0.828463	-0.142869	0.745326
NR2F2	-0.847925	-0.628675	-0.32825	-0.267462	-0.664166	-1.21462	-1.29509	-1.96901	-0.91544	-0.366321	0.0153902	0.393769	-1.0091	-0.7422	-1.41872	-0.248165	-1.10023	-0.690621	0.58731	0.962849	2.03501	2.06198	-0.135809	0.279901	1.55072	0.435551	1.1844	1.31707	0.0348342	0.00998546	0.877229	0.52547	0.828115	0.742201
PI4KB	-0.477524	-0.691422	-0.955851	-0.265338	-0.845158	-0.709594	-1.09742	-0.133604	-0.472705	-0.734512	-0.627279	-1.408	-0.756632	-0.743619	-0.544942	0.890522	-0.075485	-0.686621	-1.14368	-0.313621	0.374291	2.66147	0.911773	-0.507925	-0.175944	-0.382629	0.344402	1.94427	0.484208	0.872378	1.42846	1.86922	1.60694	0.361563
ACOX1	-0.752592	-0.668918	-0.97886	-1.36053	-0.62113	-0.116876	-0.888484	-1.75259	-0.586733	-0.873004	-1.51263	-0.91659	-0.687349	-1.03984	0.481716	-0.193036	0.0359488	0.489836	-0.0558195	0.155962	1.92745	-0.316891	0.143422	0.515045	0.638935	-0.0556892	0.80325	0.115732	0.0995738	1.333	1.173	1.8631	1.41392	2.18768
SECTM1	-0.766241	-0.645855	-0.218175	-1.20226	-0.807031	-1.04626	-0.563939	-1.12765	-0.435219	1.62039	-0.992919	0.0690826	0.0354855	-1.44558	-0.85713	-1.62114	-0.664547	-0.517525	-0.210654	-0.385979	1.2863	0.508909	0.880085	1.232	0.229544	1.11694	0.414853	-0.186713	0.522517	0.517438	1.64665	-0.0940812	1.09496	2.61375
UBR2	-0.726788	-0.626344	-0.530492	-0.641434	-0.0293351	-0.171211	-1.06619	-0.761402	-0.259186	-0.0749075	-1.26692	-0.3177	-1.58981	-0.315321	0.155971	-1.43752	-0.392119	-0.795661	-0.625163	-0.310751	0.00486598	1.15295	-0.19984	2.60438	0.461143	0.377809	1.7696	1.20324	-0.553465	-0.465219	2.14763	1.0576	0.935977	1.28562
EIF4A3	-0.791873	-0.725459	-1.1687	-1.7537	-1.47841	-0.355182	-0.198583	-1.02757	-1.50159	-0.830536	0.28524	0.888206	-0.780683	-0.505747	-1.02632	-0.365253	-0.148095	-0.293003	0.237268	-0.283677	2.63427	0.581343	0.356368	1.15305	0.707362	-0.205021	0.806653	0.208181	0.0538263	0.507532	0.309385	1.84311	1.27307	1.59454
RPE	-0.619667	-0.70305	0.0250001	-0.830202	-0.196104	-1.33737	0.171003	-1.84327	0.86993	0.252065	-2.08702	-1.67071	-1.22787	-0.858509	0.149603	-0.650396	-0.0498869	-0.409975	-0.878649	0.316756	0.742571	1.3966	1.16748	1.65368	0.430025	0.0827951	-0.242845	-0.0223833	1.10378	0.459616	1.16764	1.59246	0.70486	1.34206
USP3	-0.579705	-0.744264	-0.515895	-0.763742	-1.1551	-0.243176	-0.158141	0.0851501	-0.602565	0.351016	-1.41018	-0.584521	-0.780028	-0.403468	0.789665	-1.13038	-0.909498	-1.39483	-1.30733	-0.403937	2.58226	1.81394	-0.228847	1.14448	0.613885	-0.020876	0.517449	0.427943	0.345582	-0.0773362	1.32605	1.50793	1.84112	0.0673439
RBM23	-0.78009	-0.648756	-0.334656	-0.453671	-1.67819	-0.346178	-0.609485	0.510331	-1.93178	-0.923445	-0.759147	-0.612487	-0.891791	-0.0511104	-1.38642	0.137487	-0.083619	0.338051	-0.361343	-0.989307	2.115	1.50683	0.254941	1.26096	0.681747	0.471567	1.21682	0.758415	1.95936	1.52276	-0.0553194	-0.612936	-0.160038	0.935505
IQGAP1	-0.648871	-0.643574	-0.32934	-0.494598	-0.255738	-0.292855	-0.795996	0.174428	-0.467232	-0.12023	-0.757541	-0.348487	-1.47025	-0.617312	0.517902	-1.41151	-0.816679	-0.524839	-1.29881	-1.23585	2.05258	1.12532	2.15106	1.13382	0.713087	0.195231	0.712757	0.0616052	-0.0527303	-1.00603	1.64863	1.36962	-0.0137304	1.74617
TRAF3	-0.961518	-0.785992	-0.969816	-0.677203	-0.750112	-1.05357	-1.25467	-0.744066	-1.95916	0.478367	-1.19223	0.0144004	-0.208387	-0.333491	-1.11313	-0.753014	-0.275086	-0.00315395	0.590989	0.0931172	2.24739	1.05436	0.722917	1.9647	0.338822	0.800023	0.764753	-1.21787	0.579133	0.703384	0.67114	1.34241	1.21235	0.674209
M6PR	-0.896405	-0.705815	-0.523652	-1.1043	-0.00538927	-1.07869	-0.48295	-1.96238	-1.15986	-0.968224	-1.83403	-0.870784	-0.630122	-0.719905	-0.328372	-0.525229	0.0115072	0.83087	0.88714	0.356962	0.478273	1.28077	1.61218	1.77158	0.703697	0.482582	1.20338	0.386954	-0.299725	0.60222	0.205397	2.11855	0.415428	0.748347
ARID4A	-0.980116	-0.677813	-0.713434	-0.636548	-0.833776	-0.0278394	-0.612689	-2.29497	-1.42393	-1.13726	-0.936695	0.155177	-0.603788	-0.371186	-0.926932	-1.38355	-0.28342	0.263306	1.0883	0.684518	2.56008	1.44594	0.041712	0.973035	0.405297	-0.0281338	0.776955	0.643209	0.864895	0.747985	0.982513	0.443106	0.607378	1.18868
NCBP3	-0.881167	-0.692889	-0.927512	-0.46793	-1.01513	-1.35713	-1.19942	-1.24264	-1.94915	-0.288355	-0.691675	-0.829912	-0.229227	-0.0411453	-1.58006	0.0951039	0.186977	0.341181	0.77687	0.225319	2.24475	0.236067	0.367081	0.389895	0.80688	-0.520617	1.32633	0.89592	1.1618	1.2737	0.816086	0.89933	1.7515	0.119173
CTU1	-0.769737	-0.746927	-0.46683	-1.84463	-1.72379	-1.60607	1.08696	-1.47606	-0.728429	-0.398837	-0.79321	-0.729285	-0.785298	-0.201247	-0.76125	0.399471	0.0416269	0.211099	0.0164661	-0.454291	2.38139	1.0123	1.47454	0.650965	-0.426079	0.711503	0.00616525	0.437702	0.936336	0.584155	1.2916	0.442647	1.31691	0.910135
SRPRA	-0.984156	-0.710828	-0.584383	-1.36532	-0.300883	-0.178546	-0.420927	0.2748	-1.94224	-0.286203	-1.69254	-0.56041	-1.53003	-0.686385	-0.405077	-0.27388	-0.683349	-0.377565	-0.0696638	0.948511	1.54817	1.75887	1.54869	0.7195	0.42581	0.487241	0.363856	0.937574	-0.0153002	0.731086	2.01277	0.504086	-0.679471	1.48619
FAM46A	-0.536219	-0.612422	0.294149	-0.857492	-1.38329	-0.467858	0.0270608	0.68275	-1.26699	-0.586373	-0.337505	0.386213	-0.922568	-1.68266	-1.58004	0.336405	-0.571045	-0.0728184	-1.06778	-1.5628	2.59467	0.548115	1.28389	0.784743	0.639191	0.9967	1.15546	0.346985	1.22139	-0.492789	0.373463	1.22238	0.979308	0.127785
NRSN2	-0.87537	-0.755326	-0.886279	-1.39334	-0.813675	-1.28546	-1.46689	-1.90737	-1.02671	-0.605289	-0.673744	-0.84125	0.268686	0.517889	-0.681696	0.777824	-0.0584111	-0.708865	0.540685	0.12391	2.42232	1.68648	1.28159	0.581434	-0.241337	0.0493511	1.12132	0.863987	1.16054	0.422636	1.05637	0.322279	0.515663	0.508047
ZMYND11	-0.90845	-0.66202	-0.65364	-0.274607	0.315854	-1.58533	0.0465168	-1.12902	-0.658233	-1.1694	-1.71755	-0.216546	-0.753703	-0.218317	-0.913317	-0.5379	0.530459	-1.30905	-0.0729658	0.00487435	1.19687	1.75512	0.543152	2.61406	0.569511	-0.177863	0.343104	2.13187	0.848574	-0.143348	0.598178	0.260781	0.471808	0.870523
DAB2IP	-0.896125	-0.773057	-1.07468	-1.69694	-0.609772	-1.86414	-0.267112	0.0296228	-2.07045	0.0442115	-1.18875	0.290177	-0.115081	0.174673	-0.386442	0.231173	-0.861425	-1.45901	0.401478	0.497101	0.741452	1.11817	1.69406	1.63732	0.0452125	0.670231	-0.164963	0.453474	0.556043	1.79851	0.715525	0.602378	1.30464	0.422512
ZNF276	-0.693358	-0.651265	-0.744512	-0.156118	-1.20358	-1.15855	-0.782998	-0.00942434	-0.405617	-0.58356	-0.563174	0.23688	-0.807128	-1.12503	-0.288499	0.558574	-0.138565	-1.81914	-1.17176	-0.381214	2.41765	0.781434	2.73339	1.14382	0.468242	0.00586949	0.45268	0.886159	0.363822	-0.204081	1.71191	0.258058	0.233218	0.635865
DHRSX	-0.46661	-0.603391	-0.0170271	0.498581	-1.09051	-0.254245	-0.647658	-0.189477	-0.460666	-0.490232	-0.190115	-0.433084	-0.574286	-1.04364	-1.36051	-0.541494	-0.991054	-1.15265	-1.17106	-0.622412	2.69015	1.36404	0.265218	0.328209	-0.0362575	1.72001	1.7628	-0.243693	-0.218607	0.00114467	0.916716	0.440828	2.33167	0.479318
DENND6A	-0.453744	-0.611408	-0.217427	0.00811924	-0.62652	-1.63053	-0.818491	-1.04462	0.0145561	0.442143	-0.482433	-0.248823	-1.62567	-0.305016	0.16878	-0.843599	-1.37222	-0.162745	-0.770913	-1.31737	-0.0470685	1.7116	-0.166778	0.457411	0.169559	0.582607	2.30799	1.67407	0.775552	-0.201218	1.30056	1.94802	1.24081	0.144827
FAHD1	-0.878742	-0.737296	-1.09703	-0.520709	-0.587757	-0.736904	-0.957516	-1.20047	-1.92311	-0.270051	-1.08121	-0.821228	0.271353	-0.211691	-1.3092	-0.333158	-0.389313	0.318894	0.796655	-0.218011	1.87614	1.72473	1.20058	0.907659	-0.086905	0.738224	1.76166	0.909578	-0.124394	-0.388162	0.0891547	2.03211	0.89363	0.35251
MYO9B	-0.965449	-0.720514	-0.658595	-1.20633	-0.914803	-1.00912	-0.147585	-2.02662	-1.0734	-0.962548	-0.582892	-0.241718	-0.438846	-0.121991	-0.740046	-0.624143	-0.0168412	-0.758655	0.680706	0.638735	2.09038	1.3184	0.903036	1.08928	0.263018	0.2324	0.370583	0.044662	0.258192	0.0182736	2.83459	0.944958	0.561396	0.961469
EVI5L	-0.567743	-0.636038	-0.654616	-1.10964	-0.348069	-0.0860376	-1.44668	-0.383404	-0.903427	0.331406	-0.645363	-0.36934	-0.67549	-1.22997	-0.880537	-0.908054	-0.783258	0.68865	-0.573955	-0.679936	1.18861	0.793381	0.537408	0.903145	0.413525	0.321852	0.933218	0.370379	3.86998	0.969223	-0.100767	0.541661	0.703617	0.416277
KNSTRN	-0.747707	-0.72392	-1.27216	-1.1751	-1.54349	0.23154	-0.146405	-1.6345	-1.04326	-0.402506	-1.7561	-1.88626	0.300472	-0.254911	-0.56234	0.0214555	0.136878	-0.239476	0.286021	0.768908	1.96305	1.4746	1.11332	0.604378	0.753827	0.526438	0.499506	0.58692	0.647955	-0.623777	0.927169	1.41036	1.32577	0.433341
ABCF3	-0.467143	-0.69514	-0.939383	-2.00742	-0.434623	-0.322916	0.533965	-1.31733	0.202031	-0.401066	-0.769697	-1.38006	-0.607509	-0.91567	-0.76221	-0.116756	0.169826	0.685346	-0.933122	-1.372	1.42087	1.36259	0.913291	0.536351	-1.0864	0.0369471	1.99044	0.903254	1.33216	1.43855	0.441545	0.692769	1.15686	0.711635
POLR2A	-0.732836	-0.595865	-0.152286	-0.677137	-1.36138	-1.31758	-1.29504	-0.093681	-1.30958	-0.984911	0.502581	0.0237918	-1.03566	-0.543169	-1.53702	0.39095	0.416896	-0.861668	-0.4527	-0.273636	2.65785	-0.359769	1.76846	0.23071	1.25167	0.447373	0.295812	0.995262	0.486763	0.670937	1.27018	-0.11743	1.44057	0.851531
MRPL38	-0.687189	-0.678492	-1.70009	-1.06247	-0.664682	-0.328671	-1.17986	-1.76258	0.517903	-0.701695	-0.705399	-1.31621	-1.29947	-0.736862	-0.145784	1.44988	0.0983532	0.21882	-0.840219	-0.141522	1.8404	0.0968509	0.532718	1.24321	-0.137177	-0.0920976	0.69787	1.00635	0.364255	0.934397	1.34568	1.49688	0.762365	1.57454
MSL3	-0.702354	-0.68108	-0.307245	-0.487449	-1.03997	0.719639	-2.22695	-0.384781	-1.08571	-0.90937	-0.217908	-0.0611834	-1.29211	-0.927451	0.0573152	-1.21994	-0.372011	0.238591	-0.642615	-0.34723	2.32202	1.70308	-0.268926	0.591194	-0.10731	-0.0567158	0.597669	1.36335	1.1118	0.815022	0.839406	1.96439	0.137624	0.877215
PCNX3	-1.00233	-0.800474	-1.09733	-1.23181	-1.4576	-1.67641	-0.452188	-0.634493	-1.37069	1.0122	-1.16948	-0.499458	-1.51884	0.0388398	-0.784214	0.543922	-0.140608	0.378158	0.160406	0.000562976	1.83976	1.10447	1.43357	1.993	0.357869	-0.0281215	0.170598	0.825723	0.0366783	0.293553	1.12981	0.742334	0.625956	1.17663
UBXN4	-0.688243	-0.6686	-1.04318	-1.69715	0.437408	-0.473128	0.117067	-0.588459	-1.17667	-1.99148	-0.243235	-0.993923	-0.573878	-0.451339	-0.916802	-0.302811	-0.259804	-0.15408	-0.214001	-0.0343817	0.705869	1.47757	0.717307	0.750004	0.871023	0.18277	-0.022687	-0.441359	0.368189	1.06298	0.305803	1.40394	1.56974	2.96555
BORCS8-MEF2B	-0.868099	-0.678759	-0.295523	-1.11707	-0.670442	-0.942035	0.0766318	-1.28064	-0.478095	-0.726211	-1.49408	-0.844743	-2.20487	-0.790043	0.139278	-0.272401	-0.158478	0.833349	-0.337492	0.24484	2.80471	0.0295064	0.625233	1.91145	0.758332	1.0529	0.664915	-0.0836169	0.726057	0.471327	0.715297	0.588558	0.375292	1.22492
GATAD2B	-0.603152	-0.724359	-1.0624	-1.02777	-0.309583	-0.799592	-0.301372	-0.163862	-0.608759	-0.32132	-1.63786	-0.0305793	-1.33074	-0.328639	0.00801643	-0.214162	0.106701	-1.75223	-0.89484	0.0792358	-0.0926662	2.24761	0.143479	0.55151	-0.295032	-0.319797	0.172286	1.47645	0.612135	0.658752	1.8907	1.53801	1.74639	1.58745
TRIM65	-0.696181	-0.719262	-1.20322	-1.21515	-0.616663	-0.360708	-1.57758	-0.292986	-0.675587	-0.142469	-1.51392	-1.08661	-0.990365	-0.0610694	0.957858	0.501021	-0.513038	-0.622431	-0.905188	-0.176115	1.89583	-0.755856	1.07011	1.01894	0.0371935	0.532996	0.185744	0.0936511	0.511476	0.926289	1.66548	2.04989	1.45407	1.22385
LTBP2	-0.733732	-0.607701	-0.343012	-0.044707	-1.38697	-0.760173	-1.88454	-2.00718	-0.863129	-0.905278	-0.354103	-0.361484	-0.936636	-0.179025	-0.385423	-0.796933	-0.0999193	0.267795	0.397258	0.0790465	2.1995	1.60146	0.358918	-0.552729	0.674976	0.962497	0.724655	2.00761	1.38231	0.16301	0.678634	-0.0259835	1.3453	0.385688
ABHD17C	-0.820139	-0.737252	-0.817584	-0.439162	-1.49565	-0.793365	-0.501261	-1.61903	-1.28807	0.531019	-2.10211	-1.16425	-0.538642	0.339471	-0.439839	-0.510836	-0.438591	-0.17693	0.619719	0.625237	0.861449	1.43487	-0.334361	0.963151	0.0124334	0.94664	1.49583	0.213966	0.401214	-0.0166059	1.29506	1.46614	1.61122	1.41625
TNK2	-0.488414	-0.636639	-0.889929	-1.42653	-1.56237	-1.19628	-0.560737	-0.961639	0.312222	0.603133	-0.105128	0.113611	-0.311077	0.294149	-1.21627	0.726018	0.295946	-1.24973	-1.04215	-2.27519	1.59882	-0.000229216	0.684188	1.24946	-0.359892	0.743921	1.3126	1.81095	0.901623	0.640178	0.573703	0.990317	0.676526	0.754844
TYMS	-0.715689	-0.631952	-0.269438	-0.477407	-1.06684	-0.655213	-0.140287	-2.67451	0.446557	-0.0865664	-1.68317	-1.63496	-0.763622	-0.305335	-1.659	0.766113	0.0632784	0.248037	-0.0086867	-0.243365	1.16396	0.438566	0.923076	1.06702	-0.177177	0.46956	0.7966	1.03312	1.07992	-0.0910832	1.73165	1.19112	0.502448	1.36327
NEK6	-0.835208	-0.67433	-0.507461	-0.370364	-0.506038	-1.17465	-1.81654	-0.0560819	-1.69517	-0.884126	-0.785247	0.254812	0.0389739	-1.19169	-0.157186	0.0129594	-0.386408	-1.1244	-0.185569	0.0990401	2.85955	1.20801	0.665453	0.372724	0.829452	1.43352	0.689461	0.062288	-0.453722	1.7611	1.0747	0.948658	0.664257	-0.170763
SNX11	-0.867034	-0.653825	-0.47064	-0.713828	-0.184537	-1.48894	-0.868432	-1.20532	-1.4569	-0.452669	-1.38604	0.52466	-0.609782	-0.298792	-1.01344	-1.44324	1.05494	0.42111	0.542956	-1.1969	1.41138	1.16226	-0.0223277	1.02101	0.529361	0.24003	1.4775	0.064848	0.712331	2.24595	0.697465	0.0880533	0.698389	1.44039
CBFA2T2	-0.321574	-0.599608	-0.31305	-0.642415	-0.627088	-0.105443	0.189206	0.644857	0.0230473	-1.34896	-0.0941322	-1.64024	-1.5846	-0.873427	-0.84654	-0.706397	0.957003	-1.09501	-2.22054	-0.499685	1.64495	1.43585	-0.319833	0.230948	0.295761	-0.0796414	1.18772	0.912137	0.889033	1.82699	0.897231	0.876628	1.16161	0.745193
CYLD	-0.781575	-0.574922	-0.647414	0.363775	-0.570502	-0.453214	-2.04786	-0.498925	-0.827761	0.0467749	-0.0735701	0.493075	-0.781474	-2.06833	-0.430502	-1.91004	-0.370656	0.621993	-0.414724	-0.839915	1.63783	0.840179	0.580262	1.81148	1.38763	0.800218	0.596434	0.532895	-0.400307	0.32957	0.238266	1.19126	0.384591	1.83547
PWWP2B	-0.683612	-0.816967	-1.37568	-1.68711	-1.94392	-0.409524	-0.772898	-1.07871	-0.681569	-0.239193	-0.731864	-1.7679	-0.851307	0.557794	-0.113044	0.608033	0.264786	0.239603	-0.343949	0.0496209	1.28881	1.65549	0.425815	1.4041	-0.745849	0.487355	0.743031	-0.124456	1.29233	1.31482	0.979898	1.05588	1.29945	0.700733
CPOX	-0.498552	-0.668868	-0.289502	-1.21771	-1.02629	-1.19896	0.578831	-1.06272	0.0833995	-0.25511	0.360127	-1.42201	-0.96796	-1.08169	-0.417803	-0.426922	-1.03241	0.46645	-1.03505	-0.838111	1.63494	-0.18448	1.60456	0.610885	-0.581932	-0.825198	1.02988	1.0958	1.35145	0.918153	1.11082	1.7537	1.50309	0.929196
PVR	-0.85696	-0.677498	-0.270701	-0.667499	-1.17744	-1.03443	-1.37214	-1.8795	-0.918671	-0.728661	-0.688998	-0.570812	-1.0949	-1.06119	-0.740362	0.00158404	0.393497	0.194131	0.381771	0.868347	1.78004	0.991298	0.824054	0.140195	0.351632	-0.181799	0.579806	1.11014	0.692433	-0.449103	2.20662	0.928998	1.51575	1.41037
ELMSAN1	-0.392139	-0.659261	-0.248918	-1.65272	-1.6017	0.0962047	-0.568872	0.00747223	0.207561	-0.651098	0.880275	-0.295386	-1.5244	-0.717049	-1.3872	-0.378967	0.599657	-0.956325	-1.78227	-0.748704	1.51529	0.933193	0.410591	1.57868	0.511702	-0.198246	-0.0624491	0.80391	1.87559	1.53549	-0.0307249	0.89893	0.945436	1.05644
PAPOLA	-0.441678	-0.683722	-1.1402	-0.288092	-0.714563	0.0299945	0.37999	0.212172	-0.588043	0.670606	-1.21707	-1.03847	-1.04462	-1.93771	-0.674873	-1.75275	-0.194356	-0.0519548	-1.36753	-0.0229444	1.53803	1.85981	0.36062	0.54783	0.233987	0.0689477	1.49063	0.570004	1.50364	1.04168	0.18285	1.74063	1.09808	-0.370927
BCL2L13	-0.892588	-0.680811	-0.369104	0.332032	-1.74156	-1.06356	-0.948335	-0.466719	-1.36547	-1.00543	-1.30217	-0.592984	0.132346	-0.497888	-0.466071	1.04936	-0.658533	-1.11464	-0.15134	-0.131509	2.85178	0.534938	1.46986	1.37869	0.439495	0.973287	0.232297	1.07588	-0.28281	0.311554	1.09934	1.26163	0.35112	0.237918
SEH1L	-0.693735	-0.683748	-1.62484	-0.869375	-1.45572	0.878735	-0.347069	-0.1997	-1.37473	-1.8274	-0.488614	-0.751775	-0.599138	-0.449832	-1.38803	0.661955	0.224672	-0.112026	-0.38209	-0.362719	0.715442	1.23612	1.12835	0.786757	-0.156357	-0.375856	-0.040821	0.337899	0.898356	1.36011	1.93862	1.40254	0.925298	1.68871
SSR4	-0.921427	-0.732708	-0.708137	-1.50877	-1.09542	-1.22759	-1.42372	-2.19912	-1.43122	-0.76046	-0.934731	-0.643202	-0.173515	0.233239	-0.0916664	0.260823	-0.117315	0.731135	1.10499	0.0902924	1.97341	1.4002	0.451793	0.638214	0.03842	0.988325	0.962461	0.976399	0.728623	0.826643	-0.0272611	1.41689	0.289534	0.884872
MRPL46	-0.919101	-0.732216	-1.15664	-0.718614	-1.09115	-1.29436	-0.387826	-1.79426	-1.22734	0.800979	-1.63068	-1.04586	-0.379628	-0.481238	-0.310705	-1.02688	-0.252589	1.0588	0.780125	0.146728	0.97839	1.34551	0.05367	1.64122	0.232467	0.645806	1.36119	-0.0959896	0.371876	0.262124	0.95378	1.03946	1.14908	1.72386
CDK9	-0.875396	-0.728129	-0.832649	-0.794917	0.0811837	-0.707061	-1.52347	-0.952134	-1.40207	-0.181538	-0.656405	0.215499	-0.162814	-0.0714623	-0.73575	-1.32309	-0.656579	-0.107453	0.346558	-0.898876	1.63151	1.88064	0.710651	2.2253	1.20388	1.0753	-0.0332373	0.0958076	-0.383375	-0.322771	0.143895	2.02159	1.28828	0.429082
NLRX1	-0.869563	-0.710437	-0.727692	-0.354665	-0.540209	-0.61067	-2.59128	-0.667915	-0.824981	-0.395872	-0.0176446	-1.22552	-0.539841	-0.118053	0.0391852	0.422454	-1.39375	-0.261506	-0.508794	-0.0682273	3.01923	0.84725	0.685988	1.16328	0.221792	0.657323	0.415975	0.852972	-0.586583	0.955614	0.696608	1.0861	0.589112	1.36033
RNF26	-0.796872	-0.720585	-0.612237	-1.68576	-0.879781	-1.01521	-0.232085	0.111465	-1.10196	-0.25541	-1.44406	-1.66995	-1.46032	-0.324453	-0.894139	1.36406	0.16338	-0.178	-0.604348	0.468955	0.978197	0.216265	1.83054	1.28725	-0.266427	0.763567	0.306467	0.99928	0.268247	0.952353	0.808232	0.750415	0.735423	2.1375
LONP2	-0.630407	-0.651743	-0.589154	0.229887	-0.498441	-0.0633383	-0.20509	-0.213423	-0.838682	-0.551602	-1.03233	-1.18396	-1.65846	-1.10855	0.258494	-1.60423	-0.970452	0.798656	-0.960187	-0.510178	1.99709	1.70832	-0.0797885	0.150681	0.575348	0.269409	0.455238	0.283649	0.472827	-0.0250751	0.980332	2.21921	1.03205	1.94388
ARHGEF40	-0.514974	-0.705099	-0.714569	-0.791909	-2.36273	-0.299886	-0.956654	-1.78746	0.902	-0.0160511	0.298098	-0.990299	-0.923483	0.112001	-0.583626	0.240297	-0.0272344	-0.686125	-1.16408	-0.849288	2.26058	1.69676	0.0054649	1.35454	0.268769	0.0366499	0.772983	0.565207	0.647067	1.01227	1.13937	0.118748	1.25857	0.684092
TMEM63B	-0.627654	-0.710143	-0.616576	-1.235	-0.64927	-0.390017	-0.576022	-0.00311646	-0.34875	0.212856	-1.26951	-1.32632	-1.41445	0.15318	-0.341597	0.120237	-0.232379	-1.11477	-1.14268	-0.463311	0.137507	1.19596	0.806978	2.34867	0.105925	0.0664367	2.02794	0.720519	-0.332194	-0.505125	2.13109	1.00689	1.2579	1.00679
SUPT16H	-0.871708	-0.687127	-0.93188	-0.964108	-1.85659	-0.0865894	-0.642687	-1.46771	-2.0159	-0.261304	-0.995904	-0.849096	-0.0300245	-0.304444	-1.53219	-0.980242	0.555081	0.718941	1.12588	0.719843	1.22645	1.41679	1.17878	0.530964	0.449605	0.023361	0.88368	0.380069	1.597	0.88615	0.61567	0.296788	0.601627	1.27082
ARHGEF11	-0.768179	-0.753723	-0.884901	-0.235937	-1.34805	-1.51162	-0.83303	-0.248379	-1.63014	0.415037	-1.4539	-0.508025	-0.775629	0.0278294	-1.16782	0.0985649	0.429341	-0.560958	-0.0553769	-0.223611	0.804056	2.23174	0.0859513	-0.233016	0.0639774	0.565591	0.136136	0.278836	0.387866	1.04158	1.66835	1.6734	1.42384	1.8602
C17orf53	-0.703761	-0.65787	-1.28633	-0.488452	-0.400332	-0.928569	0.870025	-1.40086	-0.580497	-0.939466	-2.1879	-1.32156	-0.626928	0.707886	-0.203332	-0.118996	0.0698654	-0.417369	-0.292815	-0.991195	2.46736	-0.22068	0.832622	0.301229	0.0729272	0.644078	0.28901	1.08648	1.08087	1.01371	1.2748	1.66206	1.10147	0.292505
POLR2M	-0.578981	-0.701433	-0.72267	-0.272131	-1.14005	-0.817888	0.0941239	-1.48561	0.440001	-1.22299	-0.675109	-0.851014	-0.976122	-0.782739	0.136404	0.00378045	-0.160744	-0.813768	-1.10568	-0.359124	3.25395	1.31886	1.18522	1.24472	0.684362	0.454231	0.457967	0.460362	0.0149392	0.207509	0.46078	1.69756	1.06041	-0.509119
RIN3	-0.862279	-0.67307	-0.173324	-0.797705	-0.850237	-1.22053	-1.41315	-1.80047	-0.746963	-0.322906	-0.114381	1.36476	-0.332485	-0.601197	-0.707722	-0.955585	-0.726555	-0.63308	0.365246	-0.774166	2.5454	1.04805	0.409017	1.70816	0.773506	1.22566	0.309397	-0.155426	0.318557	0.527333	1.5033	0.218572	1.41939	0.124908
INSR	-0.801032	-0.75415	-1.12462	-0.585283	-0.988822	-1.21619	-1.43938	-0.34444	-1.26284	0.864981	-0.15458	-0.359391	-1.54747	0.247076	-0.742672	-0.526308	-0.898071	-0.698722	-0.25599	0.593296	1.65453	0.177693	0.130174	1.74804	-0.246731	0.47252	1.33343	0.490365	-0.0087242	0.657114	0.457997	1.1956	2.18352	1.74907
LPIN3	-0.479708	-0.648521	0.0427766	-0.566519	-0.501041	-1.40013	-0.516332	0.23627	-0.354607	-1.05713	-0.291991	-1.57643	-1.10157	0.587619	0.776491	-0.71533	-0.768325	-1.20522	-1.57171	-0.875034	1.68205	0.414295	0.323374	0.447831	-0.284223	-0.227929	0.649735	1.38466	1.12502	2.03814	0.790175	0.385302	2.10269	1.15532
NKIRAS2	-0.555986	-0.676263	-0.68068	-0.737827	-0.596058	-1.5818	0.16712	0.186821	-0.358201	-0.194628	0.128369	-0.859132	-0.887664	-0.831728	-0.203583	-0.685624	-0.231744	-1.01052	-1.59243	-0.796085	3.5378	0.68344	0.500817	0.89255	-0.326411	1.22469	1.36737	0.625413	0.991931	0.138253	0.585842	1.14441	0.760747	-0.129213
CAAP1	-0.889631	-0.7274	-0.464078	-0.83849	-1.30216	-1.25222	-0.823101	-1.84112	-0.0860975	-0.442861	-1.50135	-1.20993	-0.857881	-0.0607074	0.190303	1.16056	-0.631339	-0.0213706	-0.219076	-0.138942	2.21388	1.3043	0.20997	2.11028	0.2727	0.203349	0.737685	1.08549	1.30872	0.562782	1.192	0.0947917	-0.0592249	0.720155
PRELID3B	-0.786932	-0.748525	-0.593416	-1.64229	-1.37009	-0.188703	-0.0733723	-1.01699	-1.76205	-0.149938	-1.84866	-1.28511	-0.370663	-0.10602	-0.215416	-1.01522	-0.129432	0.723481	0.59211	0.138561	-0.0830159	1.44595	0.772766	1.05265	-0.00559579	-0.644818	1.07396	1.10674	1.09145	1.09677	0.721527	1.41403	1.26526	1.54098
DGCR8	-0.951834	-0.767324	-0.908036	-0.508455	-1.24288	-1.103	-1.21249	-2.20467	-1.18064	-0.302909	-1.00945	-0.729435	-0.0173032	0.423422	-0.838675	0.076318	-0.334631	-0.246391	0.798278	0.322594	2.64691	0.967513	0.0444699	1.35658	0.0938361	0.134412	0.633153	0.793179	0.803084	0.368383	0.726253	1.63036	1.16147	0.5779
ZSCAN29	-0.541415	-0.68861	-0.394045	-0.10047	-0.711776	-0.166212	0.0809328	-0.913483	-0.241252	-0.769894	-1.48343	-1.31379	-0.691881	-1.15266	-0.463126	-0.268691	-0.327091	-0.458158	-1.00638	-0.299625	2.62983	2.01477	-0.161595	0.538554	0.394295	0.470862	1.32487	0.475684	0.156581	-0.376066	1.11623	2.08559	1.72041	-0.478961
CKLF	-1.04709	-0.740941	-0.536067	-0.211523	-0.36535	-1.2388	-0.60349	-2.01291	-1.42359	-1.22748	-1.04297	-0.657045	-0.117098	-0.617768	-0.570943	-0.889462	-0.543079	0.368719	0.924742	0.596085	2.55361	1.85667	0.733725	1.31771	-0.136508	0.372158	0.381163	0.300572	0.0671046	0.900799	0.91223	0.947186	0.774196	0.97544
HLCS	-0.399515	-0.657002	-0.92009	-0.279796	-1.26567	-0.0655594	-0.339148	-0.740594	0.533175	-0.121987	-0.606643	-1.44193	-0.867577	-0.733482	0.833498	-0.159006	-1.99154	-0.924843	-1.64779	-0.170491	1.71331	1.15965	0.71516	0.196987	0.482826	0.145715	0.389661	0.446854	1.18355	0.762388	-0.0465009	1.95599	0.548716	2.31166
KIF1C	-0.734076	-0.676907	-1.13485	-0.46424	-1.34141	-0.755543	-1.31575	-0.645589	-0.859781	-0.870611	-1.02573	-0.609528	-0.0726066	-0.995079	0.239562	0.848528	0.0617623	-1.49181	-0.597336	0.401779	2.44973	0.394347	0.923914	0.261738	0.824075	-0.0331524	0.27219	0.793667	0.367793	0.000379022	2.36464	1.27951	1.52983	0.610552
UBP1	-0.539335	-0.761263	-0.364842	-1.02981	-0.74236	0.183283	-0.39416	-0.56342	-0.402531	-0.367472	-1.62196	-0.559595	-1.29099	-0.245499	0.324627	-0.759928	-0.949474	-1.03355	-0.856533	-0.0225813	0.49459	2.06788	1.21827	1.75148	-0.570909	0.232736	0.918989	1.00863	1.20528	-0.154083	1.08402	2.35369	1.17907	-0.792242
ARHGEF17	-1.05857	-0.728109	-0.490164	-0.744437	-0.776813	-1.44751	-1.10046	-0.055697	-2.15962	-0.218353	-0.621611	-0.301291	-0.770038	0.324287	-0.816723	-0.317881	-0.406434	-0.481771	0.269016	-0.155356	2.4243	0.064357	1.47759	1.32412	-0.208812	0.25395	0.148099	0.836258	0.0944242	0.562082	2.40306	0.419302	1.03078	1.22801
SEC14L1	-0.726668	-0.598104	-1.599	-0.23227	-0.659874	-0.215294	-1.39922	-0.804374	-1.00989	-1.19656	0.162998	0.730482	-0.923205	-0.685781	-0.309718	-1.03856	0.213161	-0.521835	-0.344861	-0.902492	2.46792	0.265126	-0.317357	0.672736	0.410018	1.01077	1.71417	0.853964	-0.559041	0.326686	1.00921	1.8042	0.698413	1.70426
TRIM35	-0.530901	-0.624433	0.271438	-0.119202	-1.33909	-0.751958	-1.88839	-0.800067	0.349885	0.160278	-1.74206	0.598328	-0.760599	-1.2121	0.289411	-0.865516	0.559476	-0.724729	-1.13315	-1.54027	0.831211	1.29099	0.676106	1.79468	0.933038	1.06287	-0.279592	0.665904	1.75193	1.25622	0.476234	1.14079	0.155706	0.0475549
HERPUD1	-0.925871	-0.655024	-0.365604	-1.23504	-0.88907	-0.960315	-0.723105	-1.69118	-1.44629	-1.28972	-0.482007	-0.114249	-1.37133	-0.912968	-0.31842	-0.838975	0.437097	1.40872	0.731547	-0.158037	2.10985	0.966912	0.736074	0.596191	0.776018	1.05494	0.818158	0.473746	-0.405033	0.0928268	1.67863	0.955656	1.05687	0.889007
PTPN1	-0.996459	-0.719682	-0.729434	-1.42217	-0.776078	-0.811353	-0.949329	-2.25097	-1.44896	-0.285064	-0.72206	0.400703	-0.306838	-0.225012	-1.10632	-0.850953	-0.178333	0.800927	1.17271	-0.388565	2.42957	0.553761	0.568147	1.54433	0.328477	0.318522	0.97634	0.0888905	0.707624	0.874136	0.528502	0.891428	0.711493	1.27202
TRPM7	-0.767093	-0.69844	-0.429698	-0.0877743	-0.585934	0.146405	-0.586414	-1.68505	-0.74427	-0.769198	-1.87346	-0.702142	-0.357451	-0.901616	-0.0829499	-0.906221	-1.26895	-0.583252	0.0831629	0.725385	1.76186	1.80542	-0.503163	1.44681	0.99333	0.355298	0.922859	0.249195	-0.0901352	0.197858	1.21027	1.62585	1.96801	0.131485
AARS	-0.612032	-0.719606	-0.76654	-0.848397	-1.64832	-0.451345	0.0174614	0.232045	-0.20027	-0.646038	-0.604357	-1.49147	-0.834341	-0.749	-0.31395	0.465799	0.264499	-0.967405	-1.65964	-0.548282	2.4844	1.64042	2.10698	1.01814	0.485202	0.142358	0.00819702	-0.0326977	0.498421	1.00838	1.59485	0.419043	-0.0424826	0.749975
PSMD12	-0.748527	-0.669332	-1.51063	-1.04653	-0.0139036	0.446617	-0.181187	-0.818904	-1.53112	-0.962209	-1.30841	-0.748006	-0.424143	-1.08316	-0.756142	-0.855189	-0.00846201	0.15212	-0.0259729	-0.000251249	2.60703	0.119802	1.20264	0.173182	0.612743	-0.100007	1.69539	0.374626	0.203106	0.223774	0.758373	2.29702	0.911174	1.0145
NUSAP1	-0.71401	-0.747779	-0.680764	-1.5419	-0.876507	-0.201771	0.594937	-1.76256	-0.273028	0.142577	-1.68329	-1.99666	-0.209712	-0.532081	-0.961304	-0.196082	-0.3143	-0.0121419	-0.279158	0.262204	2.45984	0.967371	1.45408	0.74158	0.178998	0.15987	-0.0125082	0.578784	1.04322	-0.0464689	0.86367	1.18401	1.50733	0.903529
SPHK2	-0.783438	-0.779626	-0.471666	-0.906705	-0.701915	-1.76036	-0.429505	-0.422964	-0.987114	-0.246222	-1.10316	-1.39088	-0.760901	-0.730405	-0.68542	0.594838	0.417626	-0.257323	-0.60041	-0.0897194	2.16461	2.41448	0.709041	0.45858	-0.294511	-0.197713	1.08367	0.162656	0.781338	-0.0931942	1.95811	0.675591	1.1386	1.13401
GPATCH8	-0.558146	-0.641814	-1.12654	-0.171655	0.483185	-0.647872	-0.343699	0.39736	-0.525279	-0.443422	-0.873409	-0.231435	-1.46076	-0.598345	-0.543606	-1.41263	0.0272269	-1.58879	-1.56328	-0.274686	2.83161	0.396562	-0.0189519	1.10225	0.251378	0.586394	1.50274	0.448916	1.52169	1.71912	-0.0250098	1.00174	0.609401	0.169761
SOS2	-0.764771	-0.697398	-0.893235	-0.901775	-0.26027	0.221318	-0.694388	-0.482114	-1.20671	-0.560086	-0.862915	-0.700696	-1.28425	-1.08204	-0.913174	-0.955455	-0.361336	0.499437	-0.371737	0.212789	1.63646	2.93806	-0.0639283	0.206388	0.719494	-0.283723	0.660522	0.227786	1.51758	1.02727	0.751689	0.401808	0.127061	2.19234
FAM192A	-0.720318	-0.742459	-0.964406	-0.39476	-1.04424	0.0219666	-0.314178	-1.37055	-0.838746	-1.01991	-0.751082	-0.856255	-0.702388	-0.544092	-0.665074	-0.46723	-0.46077	0.919512	-0.148189	-1.01287	2.00942	1.93132	0.252503	1.2673	-0.176521	0.0485641	1.16701	0.320677	0.0484128	0.111242	0.266935	2.84454	0.772561	1.21209
MTG1	-0.944452	-0.796944	-0.5543	-0.708358	-1.36097	-2.17923	-0.465922	-0.819337	-1.16844	-0.513918	-0.558363	-0.971496	-1.10692	-0.122707	-0.460763	0.0294048	0.122029	-0.168547	0.0318961	0.609184	1.80977	1.63612	1.66305	2.09536	-0.436479	0.38235	0.373828	0.142337	0.9499	1.02181	1.29825	-0.238991	0.961389	0.449467
SMCHD1	-0.603168	-0.548018	-0.760836	0.584043	-0.804479	0.309288	1.30691	-0.202736	-1.33729	-1.14536	-2.07094	0.452381	-0.349917	-0.920758	-0.994717	-2.07106	-0.375301	-1.20943	-0.272734	-0.610382	0.264619	1.33718	-0.0872714	0.607212	0.612217	0.281777	0.533825	0.692207	0.89665	1.5312	1.57595	1.35468	0.83627	1.188
RAB7A	-0.508994	-0.575089	-0.678709	-1.42668	0.570813	-0.0744912	1.73204	-0.67197	-0.420552	-1.18689	-0.816459	0.206026	-1.12415	-0.579801	-0.981136	-1.41205	-1.38706	-1.07313	-0.744845	-0.748073	1.49718	1.29373	0.692739	0.451904	1.01596	0.479129	1.60754	-0.100721	1.03103	1.8934	1.01613	-0.224076	0.874884	0.372362
PRDM10	-1.0081	-0.745908	-0.363259	-0.866155	0.513995	-1.51242	-1.4854	-0.167391	-2.45326	-0.549015	-0.882731	-1.26252	-0.343098	0.0908468	-0.459989	-0.679119	-0.926562	0.722566	0.609963	-0.0710053	1.08073	1.94636	0.976147	0.709879	-0.116115	-0.144321	0.354781	0.711556	0.602384	0.994701	1.11725	1.3728	0.640263	1.59215
UBAP2L	-0.629018	-0.766223	-0.889847	-1.00787	-0.774855	-0.38736	-0.754638	0.0347337	-1.05085	0.229988	-1.61612	-1.16634	-1.23394	-0.364523	-0.531456	0.106404	0.127376	-0.547467	-0.852754	-0.0458055	0.84715	2.33553	0.583884	-0.268596	-0.13576	-0.668252	0.455612	1.70397	0.543096	0.485736	1.09936	1.86172	1.5205	1.75661
SGTA	-0.644065	-0.700627	-0.47061	-1.2028	-0.317289	-1.2432	-0.817641	1.17278	-1.45766	-0.394986	0.0171855	-1.0581	-0.540183	-1.19626	-1.33153	0.594259	-0.113957	-0.894362	-1.18766	-0.295576	1.5337	0.0145867	1.49078	1.77254	0.319378	-0.0115131	1.30626	0.43048	0.557225	0.360615	1.21254	1.63407	1.68367	-0.222039
TMED3	-0.61273	-0.740062	-0.150323	-1.06698	-1.48978	-1.01746	-0.69938	0.929274	-1.74466	0.439903	-1.10648	-1.85077	-0.779763	-0.761411	-0.13229	-0.305518	-0.127881	0.27967	-0.830241	-0.257027	0.526205	1.95287	-0.0253447	0.753513	0.261383	0.508252	1.94495	0.0878779	0.543997	0.345202	0.694421	1.59094	1.2847	1.55494
PIAS1	-1.01886	-0.716503	-0.743966	-0.640684	-0.12907	-0.926381	-0.533289	-1.45904	-1.80639	-0.357343	-1.11446	-0.0130914	-0.152309	0.342925	0.0930597	-1.66435	-1.83163	-0.655042	0.934834	0.511831	2.14023	1.14834	0.213325	1.35505	0.373383	0.445869	0.53723	0.342132	0.0164305	0.462695	1.32158	0.920069	1.26278	1.34065
ATP5G1	-0.859586	-0.75355	-0.961246	-1.07167	-1.04795	-0.143482	-0.0900895	-1.44538	-1.429	-0.370471	-1.83511	-1.21261	-0.584171	-0.163136	-0.524615	-0.350629	-0.6303	0.385711	0.497142	0.474862	1.45682	0.247889	1.67972	0.462434	-0.856412	0.121513	0.759211	0.759091	0.674006	1.75401	1.18604	1.8175	0.768297	1.28518
TBC1D9B	-0.612155	-0.772189	-0.732675	-1.28653	-0.690849	-1.05755	-0.881397	-0.310919	-0.252931	-0.126589	-1.07905	-0.487402	-1.29593	0.237948	0.0707148	0.70844	-0.234043	-1.21214	-1.25971	-0.884095	2.4462	0.126704	0.608183	1.66887	-0.467487	0.683729	0.993298	0.189786	0.708253	1.11143	1.15056	1.90401	1.43008	-0.394548
ZNF622	-0.566783	-0.744156	-0.871024	-1.53591	-1.20242	0.172857	-0.949604	-0.16327	-0.419574	-0.0052252	-0.902659	-1.54391	0.255989	-0.152434	-0.436797	0.0946268	0.0124609	-0.119743	-1.10612	-1.94666	0.400446	1.14604	0.534215	1.96226	-0.442888	0.644861	0.464798	-0.0362061	0.318211	1.26719	1.67202	2.24923	1.04725	0.902918
GLYR1	-0.668377	-0.657242	-1.37025	-0.025508	-0.352068	0.127758	-0.918426	-0.763057	-1.00177	-1.53529	-1.14754	-0.415395	-0.850976	0.362671	-0.309671	-0.794045	0.461964	-0.000550521	-0.505438	-1.78856	2.75228	1.17259	0.0932899	0.619441	0.469777	0.806673	0.988276	0.827903	0.391815	-0.236401	0.724672	2.14761	1.13446	0.259387
EPN3	-0.697139	-0.707087	-1.76745	-0.595672	0.214536	-0.864554	-0.560007	-0.46884	-0.368443	0.431807	-1.46056	-1.72622	-0.409712	0.245188	0.220757	-0.250574	-0.630275	-0.884365	-1.08357	-0.789655	1.90952	0.462627	-0.251802	0.783334	-0.339743	-0.197811	0.986705	1.04767	0.562405	0.619026	1.76107	1.41947	1.43596	1.95342
VAMP1	-0.896096	-0.754466	-1.49074	-0.746993	0.165401	-1.25435	-0.30977	-1.05254	-0.669597	-0.612343	-1.43502	0.342332	-1.41884	-0.414441	0.200942	-0.481786	-0.769706	-0.641237	-0.160313	0.234249	1.61148	0.682218	0.993848	2.87993	-0.576003	0.617438	0.999109	0.597951	0.0768919	1.71078	0.153054	0.559941	1.1436	0.715079
RCOR1	-0.599302	-0.72122	-0.662108	-1.1802	-1.32198	-0.324624	-0.314115	1.12464	-1.58896	0.339042	-1.16819	-1.03468	-1.27601	-0.642991	-1.15727	-0.410465	0.297213	-0.392395	-0.957094	-0.11696	-0.314224	1.76121	0.346618	1.14332	0.175016	-0.0209599	0.658669	1.96695	1.0803	1.83603	0.743995	1.14978	1.36125	0.219683
GABPB1	-0.979369	-0.629166	-1.55932	-0.396177	-0.181041	-1.21017	-0.0324404	-0.350522	-2.71	-1.27382	0.264464	-0.152981	-0.288758	-0.397384	-1.0214	-1.13628	-1.2366	0.0775662	0.922006	0.620776	1.70362	0.787269	0.0975772	1.14512	0.841873	0.489411	0.51639	1.59034	0.57608	0.128343	0.601973	1.22335	1.3691	0.600175
GAA	-0.801952	-0.665041	-0.163345	-1.39094	-0.477367	-0.418356	-1.20701	-1.70061	-0.615138	-1.54445	-0.496589	-0.0839798	0.0658338	-0.0569819	-0.563181	0.481944	-0.862365	-1.12372	-0.0414408	-0.516467	3.04329	-0.222527	0.601993	0.832905	0.423056	0.909296	0.187299	0.47319	0.568127	1.68783	1.29044	1.6005	0.31238	0.473376
GPX4	-0.983017	-0.758132	-0.80556	-1.52278	-0.46555	-1.15465	-1.16864	-2.22358	-1.05787	-0.363429	-0.559871	-0.495622	-0.392238	-0.613461	-0.798016	-0.0489144	-0.191541	0.307567	0.800778	0.40648	2.10077	0.805055	1.31326	1.13815	0.300085	0.182902	0.722183	0.526823	-0.496429	0.305487	1.54272	1.82374	0.941184	0.882113
FBXO31	-0.612431	-0.687094	-0.355328	-0.511334	-1.35377	-1.99875	-1.25593	-0.997609	-0.197437	-0.546774	-0.39433	1.41046	-0.394487	-0.626161	-0.54891	0.667146	0.22194	-2.7446	-0.501164	-0.0198612	1.14567	1.38324	1.10474	1.61253	0.406803	0.278791	0.661478	0.266012	0.51319	0.706658	0.550928	1.34057	0.780929	0.694885
SUSD6	-0.932865	-0.644485	-0.577755	-0.743031	-1.09208	-0.298238	-1.62586	-2.29871	-1.36069	-1.03635	-0.429496	0.668557	-0.63164	-0.170351	-0.525805	-0.973024	-0.663625	0.158728	1.07743	0.178448	2.51031	0.288825	0.782762	0.635891	0.74558	1.1694	0.735511	-0.0722012	0.498771	0.666605	1.15941	0.69285	0.785306	1.3218
BRWD1	-0.637493	-0.678471	-0.309451	0.392964	-1.22583	-0.847081	-0.512779	0.0232997	-0.850917	-0.696273	-0.834274	-1.20099	-1.35376	-0.976681	0.205766	-0.700517	-0.772914	-0.603603	-1.10695	0.501982	1.63362	1.34297	-1.05402	0.64663	0.0048558	-0.574635	0.870942	1.29106	1.10752	1.09661	0.937684	1.19388	1.78724	1.89961
FYCO1	-0.592657	-0.700537	-0.712981	-0.633267	-1.78675	-1.31182	-0.947055	0.132756	-0.495661	0.200253	-0.428544	0.658864	-1.78489	-0.693775	0.482767	-0.237302	-0.815982	-1.46542	-1.00001	0.0303416	0.0305835	1.89845	1.43071	1.94639	0.839725	1.42824	0.112665	0.387956	0.881336	-0.234792	1.30868	0.885991	1.02031	0.165438
ACADVL	-0.968075	-0.702049	-0.922872	-0.932913	-0.284655	-1.21822	-1.08422	-2.24297	-1.22949	-1.46895	-0.658839	-0.177644	-0.0128254	0.107531	-0.650311	0.396002	-0.608489	-0.15958	0.91642	-0.154507	2.39848	0.375345	1.4329	1.0071	0.150943	-0.204963	0.84547	1.00919	0.623768	0.735837	1.5543	0.889429	1.08119	0.157671
DNM2	-0.445754	-0.691659	-0.884771	-1.05179	-0.763586	-0.57123	-0.863424	-0.0693249	0.52687	-0.319264	0.23769	-1.63606	-1.51626	-0.187364	0.566079	-0.684764	-0.112344	-0.463524	-2.08344	-1.09398	1.79899	0.274217	0.676168	1.60009	-0.0643218	-0.0557849	0.877373	-0.433553	1.06918	1.47354	1.19565	0.92156	1.2536	1.5212
SMAD4	-0.989478	-0.674454	-0.57067	-0.141608	-0.508052	-0.825396	-0.774736	-2.03702	-1.86646	-0.927558	-1.36087	-0.412204	0.0454573	0.040146	-0.991977	-1.15769	-0.505592	0.096352	1.30882	0.32538	1.44494	1.38782	-0.444485	0.730579	0.385495	0.467609	0.591163	1.06482	0.936476	0.385074	1.65103	1.78283	0.905876	0.638379
MED24	-0.762127	-0.643657	-1.2533	-1.09166	-0.810695	-2.45634	0.407139	-0.0510709	-1.30923	-0.681976	-0.487006	-0.694591	-1.30247	-0.464516	-1.19876	0.886764	0.947406	-0.153646	-0.420961	-0.315144	1.75748	-0.575079	0.587199	1.32295	0.543654	0.746435	1.32544	0.895988	1.55088	0.959647	0.607449	0.683423	0.797012	0.65336
LRP6	-0.855252	-0.695967	-1.29372	-0.358289	-0.489994	-1.21445	-0.417239	-1.76756	-1.25983	-1.17953	-1.84912	-1.23708	-0.279744	-0.445203	-0.339521	0.00322761	0.395583	-0.195554	0.571941	0.921022	1.31413	1.25066	-0.113456	0.113435	-0.0153097	0.231545	1.37754	0.806674	0.317186	1.62941	1.3592	0.972091	1.5287	1.21446
SYVN1	-1.04493	-0.748763	-0.762195	-1.64876	-0.498162	-1.59707	-0.769518	-0.089449	-2.13952	0.345397	-0.932228	0.264153	-1.10529	-0.511939	-1.12645	-0.241616	-0.0597211	-0.191101	0.480599	0.32926	1.35399	1.12694	2.11338	1.32051	0.342677	0.761682	0.152991	1.23646	-0.433205	0.754079	1.02239	0.215401	0.687437	1.39257
RABEP2	-0.599467	-0.760886	-1.1586	-1.1208	-1.13043	-0.305728	-1.61306	0.605593	-0.27068	0.276649	-0.258094	-1.0702	-1.11774	0.329007	-0.212853	0.15847	0.266576	-0.923541	-1.80883	-1.3697	2.01133	1.32731	1.16718	1.72925	0.0609872	-0.136224	-0.382298	1.04835	0.873919	0.70156	0.621837	1.02448	0.833847	1.20279
SUFU	-0.926838	-0.735382	-0.493443	-0.405658	-0.710842	-1.62754	-0.0514535	-0.192431	-1.65135	-1.50016	-0.741807	0.0671859	-1.34077	-0.363805	0.0130511	-0.248938	-0.851439	-0.797777	-0.127797	0.478481	2.57764	1.38418	0.742428	1.16213	0.0604112	0.804942	-0.0670568	0.332934	-0.264004	1.51764	1.30293	0.144821	1.70067	0.80905
CEP95	-0.714873	-0.661601	-1.14379	-0.166835	-0.0931116	0.00879752	-0.272319	-1.0128	-1.16762	-1.13319	-1.08561	-0.944554	-0.875206	-0.14642	-0.153076	-1.81711	-0.307134	-0.405859	-0.269354	0.157002	2.65705	0.170975	-0.175351	0.0781399	0.260608	-0.460339	0.889809	1.19881	0.906	1.06075	1.00606	2.07442	1.65821	0.879509
SREBF1	-0.361715	-0.681301	-0.739308	-1.05315	-0.952236	-0.238743	-0.894536	-1.19755	1.13176	0.768573	-0.288418	-1.02609	-1.12471	-0.161756	-1.07842	0.394351	-0.443811	-0.933591	-1.68697	-1.48439	1.35846	0.856619	1.62547	0.913976	0.350189	-0.561966	1.0715	1.00148	0.573755	-0.00338113	1.06202	0.893969	2.03796	0.871959
OSBPL7	-0.907009	-0.660911	-1.00676	-0.876912	-0.888081	-1.36954	-0.624536	-1.52023	-0.533953	0.433576	-1.10665	-0.177455	-0.682774	-0.124831	-0.296954	-0.724661	-0.507613	-0.333166	0.0661508	-0.341256	1.86961	-0.944062	1.53706	1.89945	0.569097	0.538945	0.430539	0.507098	1.04068	2.34738	1.39389	-0.406656	0.398303	1.00223
FOXRED2	-0.681572	-0.724957	0.263112	-1.47731	-1.92911	-0.936074	-0.227168	-0.512012	-0.889494	-0.362425	-0.577753	-1.40703	-0.566166	-0.976657	-1.23926	1.1776	-0.431118	-0.335951	-0.506692	0.200073	1.30476	0.362223	2.34389	0.551002	0.178393	-0.164092	0.787357	0.129702	0.529701	1.64688	1.51099	1.25477	0.544824	1.15956
PHB	-0.806627	-0.709141	-0.677951	-1.50916	-1.07622	-0.309927	-0.0948521	-1.13068	-1.05394	-0.300295	-1.40154	-1.62511	-0.892895	-0.728888	-0.898872	-0.111838	0.232168	0.788416	0.0489137	0.0602598	0.655529	0.067324	1.53532	0.682762	-0.176634	0.336965	0.735404	0.261862	0.34705	1.63504	2.46927	1.69362	0.624391	1.33027
BACE2	-0.787708	-0.652942	-0.385328	-0.286406	-0.887704	-1.22983	-1.43272	-1.11117	-1.29814	-0.406746	-0.829824	-0.045554	0.180774	-0.233201	-0.174632	-0.382632	-1.09274	-1.24336	0.170448	-0.0864117	1.30718	-0.0217278	-0.96938	0.408517	0.50837	0.143582	0.870613	0.391994	0.639847	1.61217	1.95664	1.87087	1.53126	1.96589
MAU2	-0.763809	-0.768877	-0.66419	-1.22454	-0.475011	-1.47616	0.258829	-1.06099	-0.322283	-0.512521	-1.29287	-1.08433	-1.76996	0.452918	0.0188	-0.114154	-0.0874714	-0.256495	-0.69545	-0.389988	2.50563	-0.0296197	1.37323	1.39643	-0.374439	-0.181883	0.401138	0.404573	1.06704	1.74301	0.640693	1.36528	0.723256	1.19421
TMUB2	-0.521388	-0.649035	-0.567097	-0.915789	0.0240351	-1.61624	0.605224	-1.63236	0.724251	-0.617932	-0.50899	-1.29947	-1.26739	-0.201809	-0.408284	-0.417099	-0.319407	-0.635523	-1.15123	-0.835983	2.24824	-0.13586	0.695954	0.995404	0.120778	0.529564	1.8489	-0.21112	0.905302	1.89114	1.23108	1.02525	0.91624	0.150641
WDR11	-0.938554	-0.71874	-0.791928	-0.00311259	-0.913702	-1.93604	0.496971	-1.08821	-1.93862	-1.78792	-1.30617	-0.315579	-0.333263	0.343286	-0.0699898	-0.695347	-0.403824	-0.224763	0.733222	-0.0662208	1.77272	1.8653	-0.00627878	1.50446	0.0392127	0.508728	0.696255	0.614931	1.26371	1.15995	0.411656	0.905357	0.753053	0.469447
NDUFV3	-0.691685	-0.778138	-0.672073	-0.421027	-1.26789	-0.965157	-0.40713	-0.0419308	-0.763242	-0.339635	-1.05144	-1.15218	-1.68772	-0.309154	0.618005	0.096437	-1.15821	-0.573882	-1.11549	0.447767	2.40854	1.08144	0.442522	0.751581	0.146229	0.0105318	-0.0960156	0.00855561	0.782285	1.47618	0.368016	1.89247	1.06616	1.89529
PABPC1L	-0.823683	-0.738729	-0.987343	-1.07002	-0.839392	-0.596151	0.185804	-1.3518	-0.618059	-0.515649	-1.33109	-1.63198	-0.730055	0.0630179	-0.0626523	-0.771025	-0.272875	-0.550262	-0.27769	0.682295	2.32725	0.847639	1.35447	0.624246	0.48698	-0.703571	-0.511045	1.06142	0.995342	1.80757	1.30323	0.137145	1.24355	1.26312
CNOT8	-0.550695	-0.653033	-1.27914	-0.708255	0.0984975	-0.345464	0.0582534	-0.583107	-0.832011	-0.904159	-2.35283	-0.803306	-1.08638	-0.597923	0.203669	-0.54041	-0.248135	-0.0950326	-0.481169	-0.538048	-0.0746165	0.592733	1.54283	0.321738	0.0978971	0.963109	1.863	-0.206886	0.278699	1.48217	0.185777	2.13853	0.948061	2.10563
CYP2S1	-0.456917	-0.583903	-0.342045	-0.50074	-0.257788	-0.25324	-0.0580885	-0.858627	-0.0453805	-1.39318	-1.01607	-0.774008	-0.795632	-0.122308	0.461656	-1.91732	-0.198195	-1.2927	-1.09083	-0.753848	1.76029	-0.302146	2.16856	0.141457	0.418926	0.113462	1.12241	-0.254816	1.12229	1.34584	1.3847	0.025424	1.81075	1.39203
BUB3	-0.932323	-0.807124	-0.775523	-1.69576	-1.01551	-1.03667	-0.589082	-1.12235	-1.54641	-0.833031	-1.16552	-0.802623	-0.230851	0.405451	-0.264243	0.58718	-0.747296	0.296836	0.53782	-0.460776	1.35263	1.91998	2.11071	1.69146	-0.435239	0.973503	-0.040092	0.719026	0.845865	0.215	0.783304	0.910642	0.757851	0.393169
TRAPPC8	-0.433957	-0.603139	-0.550611	-0.452939	-0.383503	-0.217467	-0.639937	0.454411	-0.896163	-1.18374	0.0609532	-0.264386	-0.768962	-0.710884	-0.905655	-1.21529	-0.342341	-1.51075	-1.04847	-0.574905	-1.11935	2.5282	0.173908	1.1011	1.06387	0.368596	0.911547	1.0452	1.16463	0.203488	1.65892	2.11175	0.969709	0.00616134
SNX1	-0.70077	-0.696516	-0.290597	-0.42133	-1.24342	-0.666565	-0.0665497	0.414547	-0.729059	0.0360295	-0.744773	-0.812637	-1.08945	-0.726244	0.064399	-1.06721	-0.574296	-1.00695	-1.39137	-0.48582	3.26596	0.922321	0.594099	1.97034	1.21114	0.568465	0.687018	0.317801	0.421737	-0.00752876	1.31608	0.942213	0.524086	-0.535141
FLNA	-0.909285	-0.679431	-0.203806	-0.880428	-0.960755	-0.835936	-1.51143	-2.34576	-1.25016	-1.05342	-0.318487	-0.0046846	-0.707435	0.196119	-0.84836	-0.454398	-0.586998	0.0719147	0.924092	0.243384	2.77322	0.649666	0.398299	0.41274	1.05006	0.603868	0.23436	0.886231	0.888894	0.162134	0.836826	1.00141	1.4667	0.750859
SYNE2	-0.65278	-0.679482	-0.673333	-1.11699	-2.03071	-0.197656	-1.99114	-0.0529231	-0.360428	-0.0159283	-0.509488	-0.536889	-1.11054	-0.940407	-0.632144	0.726629	0.579205	-0.342212	-1.19327	-0.42758	1.58677	0.811686	0.535343	1.51726	0.542046	1.72931	-0.484195	0.989239	1.20515	1.00496	-0.0484292	0.507577	0.439154	1.8222
CTIF	-0.61724	-0.523734	0.0940459	0.0152621	-0.601433	-0.359663	-1.12683	-1.49454	-0.648438	-1.21216	-0.475842	0.372057	-0.768885	-0.400228	-1.31039	-0.990143	-0.756049	-1.48542	-0.117083	0.137678	1.595	0.293037	-0.0515818	-0.551004	1.02508	1.02811	0.334731	0.793074	2.56551	0.522755	2.002	0.232642	1.3984	1.08127
NAIF1	-0.767425	-0.742999	-0.660027	-0.650168	-1.21681	-1.54228	-0.934588	-0.296337	-1.0349	0.394824	-0.532615	-1.14811	-0.530399	-0.611757	-0.873101	0.277766	-0.534541	-0.181721	-0.466474	-0.17571	1.25993	1.58515	1.5191	0.605712	-0.174323	0.460859	-0.934159	2.79026	0.74079	0.893017	0.761626	1.33238	1.38271	0.00432507
NR1D1	-0.624308	-0.649098	-1.47678	-0.557539	-0.511304	-0.216631	-0.652628	-1.00132	0.0832232	0.48217	-1.78869	-1.15025	-1.06539	-0.572144	-0.11715	-0.127918	-0.245613	-0.579309	-1.08926	-0.409585	2.42883	-0.0769383	0.880144	-0.223007	-0.0984357	0.961672	0.895734	1.38214	0.0549731	0.953676	0.648326	0.773513	1.19489	2.494
CXADR	-0.692543	-0.714213	-0.556958	-0.889836	-0.227364	-0.610671	-0.11809	-0.901206	-0.97201	-0.346423	-2.42637	-1.9772	-0.283553	0.211681	-0.055171	-0.242764	-0.566988	-1.36809	-0.266005	0.92693	1.07612	0.591883	0.758736	0.123332	-0.152464	-0.238137	1.54452	0.428609	1.02814	1.54746	1.45796	1.31782	1.12049	1.47238
PACS1	-0.928608	-0.733731	-0.56205	-0.89255	-0.373784	-1.38003	-1.27713	0.869024	-2.17149	-0.0383609	-1.39768	0.361376	-1.6291	0.163186	0.332158	-0.189207	-0.949872	-1.27374	-0.191993	0.401779	0.822848	1.21399	0.4507	2.08894	0.673161	0.0160814	1.09861	1.07048	-0.0137011	0.57478	1.22822	0.800801	0.833612	1.00326
BANP	-0.861118	-0.756286	-1.08099	-1.49062	-2.04788	-1.01291	-0.617662	0.0781261	-2.51066	-0.850687	-0.471571	0.961067	-0.181577	-0.315706	-0.0327085	0.633443	-0.760082	-0.749479	0.502801	-0.120316	1.10257	1.19494	1.07454	1.25778	-0.0617948	0.10672	1.00538	0.316914	0.518764	0.84739	1.1403	1.55142	0.665683	0.964214
DOCK1	-0.808787	-0.761263	-0.983051	-0.396345	-1.32036	-1.52843	-0.131158	-0.403553	-2.01517	-1.51491	-1.18631	-0.288716	-0.950133	0.237991	0.378658	-0.431054	-0.297962	-0.793496	0.311192	0.758247	1.18679	1.1841	0.61894	1.48255	-0.106728	0.569055	1.35593	-0.0507121	0.724842	1.59943	0.725714	1.07146	1.87593	-0.112699
SNAP29	-0.652295	-0.681919	-0.342278	-0.065935	-0.33497	-1.02922	-0.736509	-0.140339	-0.341128	0.435763	-1.83113	-1.01114	0.0923406	-0.923449	-0.629402	1.13568	-1.76045	-1.13671	-1.11012	-1.09216	1.93911	0.937625	2.37355	1.17104	0.706326	0.557124	0.763668	0.536217	0.204003	0.232177	0.646001	1.47571	0.250314	0.36253
PFAS	-0.67114	-0.684692	-0.912882	-0.956193	-1.45296	-0.928122	-0.483456	-0.263386	-0.443276	-1.02499	-0.0770894	-1.20562	-1.5786	-0.459021	-0.928897	0.7899	0.703855	-0.297088	-1.14394	-0.255876	1.78028	-0.221125	0.986647	1.46189	-0.0859534	-0.2854	0.0556164	1.58867	1.8828	0.833888	1.42132	0.656261	1.37408	0.824488
INO80D	-0.797063	-0.765565	-0.114974	-1.2538	0.22802	-2.14295	-0.231938	-0.213224	-0.813531	-0.578459	-1.60271	-0.422092	-1.78975	-0.519373	0.126253	0.0817823	-0.324468	-0.762072	-0.597588	0.269153	0.286994	2.56928	0.150002	1.73309	0.661995	0.258969	-0.110653	0.938985	0.417246	1.27252	0.819774	1.2527	1.03423	0.939228
RBM33	-0.753722	-0.726888	-0.603162	-0.494066	0.338244	-0.944708	-0.059331	-0.707712	-0.808148	-0.937023	-1.26952	0.0553729	-1.99978	-0.338058	-0.406254	-1.3374	-0.471667	0.098872	-0.473035	-0.464435	1.47493	1.42469	0.38991	0.977491	0.0692628	0.160944	-0.56	0.135484	1.20349	2.73235	1.1836	1.4149	1.33259	0.362774
ZDHHC7	-0.643697	-0.594576	-0.0884052	0.0704756	-1.06588	-0.725139	-1.57861	-0.58328	-0.835027	-1.51288	0.211945	-0.125422	0.096625	-1.30964	-1.781	0.28463	0.423522	-1.72471	-0.538993	-0.151985	1.97653	1.39087	1.66112	-0.0200518	0.823355	0.796591	1.28226	0.66179	-0.433471	0.301785	1.35184	1.0315	0.392057	0.955884
NPEPPS	-0.762264	-0.629271	-0.92114	-0.355651	0.0697914	-0.916447	-1.12876	-0.662395	-1.18828	-0.76375	-0.157219	-0.802711	-1.15232	-0.0170801	-0.702756	-0.801931	-0.423143	-0.1241	-0.408924	-0.282414	3.26212	-0.28306	-0.0986468	-0.381007	0.597098	0.079729	1.0738	0.30604	0.983914	1.92008	1.21109	0.725206	1.21317	1.52123
ACLY	-0.833878	-0.712632	-1.04486	-1.49015	-0.68709	-0.979132	-0.408836	-2.32145	-1.10082	-0.468931	-0.513812	0.293743	-0.0316719	-0.0102259	-1.69759	-0.782862	0.347037	-0.834388	0.903195	0.373621	2.19679	0.615623	1.41403	0.789003	0.416416	0.691759	0.453719	0.446357	1.23889	0.0708063	0.702937	1.09638	1.47392	0.39409
ERO1A	-0.821444	-0.588418	-0.756593	-0.940687	-0.0597571	-0.176214	-1.02509	-0.173769	-1.55568	-0.267559	-1.44762	-0.864893	-0.854526	-1.11787	-0.549642	-0.908593	-0.000471443	0.914806	-0.343248	-0.781282	2.7572	-0.604707	0.628753	0.0777605	1.43917	1.30643	0.00260219	1.50199	1.28469	0.553972	0.763407	1.16788	0.553925	0.885472
NEK9	-0.777767	-0.774307	-0.63797	-0.766893	-1.75283	-0.65102	-1.20232	-0.398118	-0.741363	0.462521	0.510887	-0.610324	-0.902779	-0.866552	-0.781505	-0.883532	-0.656867	-0.0733407	-0.790815	-0.0159553	2.70787	1.45239	0.0643739	1.97884	0.0788939	0.220882	0.526376	0.281571	0.985578	1.93002	0.11386	1.03133	0.0845784	0.85428
MARK3	-0.669199	-0.741058	-0.905489	-0.745551	-1.43266	-0.552508	-0.431226	-0.664929	-0.523072	1.42282	-0.86369	-0.292914	-0.808763	-1.05299	-1.28171	-0.975823	-0.470833	-0.344074	-0.727263	-0.265815	2.12518	1.84062	-0.108179	1.33545	0.728982	0.266848	0.417393	1.6629	1.42119	1.10858	0.19087	0.602267	1.38094	-0.64629
SPG21	-0.722709	-0.744644	-0.72427	-0.237231	-1.36813	0.126336	-0.391783	-0.0670184	-1.51594	-0.0494265	-1.43542	-1.11173	-0.509768	-0.51838	-0.0365207	-1.04133	-0.96192	-0.835806	-0.487655	0.309084	1.97032	1.94705	0.46262	0.784213	0.911842	0.243099	0.986644	0.155331	-0.0403251	-0.490418	1.83566	2.07174	1.34708	0.139406
ICE2	-0.801723	-0.738835	-0.65993	-0.495388	-0.642945	-0.533166	0.386136	0.69688	-1.81173	-0.666898	-1.09555	-1.0435	-0.633932	-0.786281	0.122717	-1.71297	-0.754301	-0.779112	-0.691651	0.335388	1.70882	1.71449	-0.388159	1.98538	0.478344	0.319237	0.582408	0.102021	0.209652	0.291195	1.1177	1.75291	1.25756	1.17523
APPBP2	-0.630961	-0.61745	-0.828914	-0.918733	0.56169	0.16704	-0.375868	-0.0501072	-1.51042	-1.26918	-1.58554	-0.952663	-0.822169	-0.946258	0.430052	-2.01653	-0.295684	0.0860504	-0.488579	-0.171299	1.01196	0.0586278	-0.203416	0.333653	0.350154	0.790117	1.35937	0.530826	0.801869	1.68048	0.768129	2.42125	1.22313	1.10937
NFAT5	-0.799191	-0.544359	-0.532003	0.563869	0.452381	-0.45448	0.0794483	-0.685815	-0.868143	-1.32318	-1.20352	-0.204376	-1.44035	-1.2993	-0.48916	-2.04225	-0.768571	-0.324639	-0.434666	0.0331074	2.03356	1.78832	0.278197	0.204901	1.46209	0.590002	0.9293	1.00076	0.361604	1.49756	1.33792	-0.16149	-0.248794	1.21129
COG7	-0.600774	-0.733876	-0.596514	-0.25468	0.145547	-0.298252	-0.966598	0.108359	-0.388343	-0.64418	-0.546014	-1.12235	-1.4448	0.453192	-0.639401	-0.507092	-0.550887	-1.33638	-1.57571	-0.835131	2.98608	1.71501	0.684308	0.64795	0.332442	-0.153139	0.257751	0.805717	0.226606	0.456755	0.341826	2.09829	0.854185	1.08012
TMEM254	-0.845248	-0.738253	-0.907973	0.340371	-0.955676	0.00855843	-0.111884	-0.904639	-0.818475	0.0971537	-2.16726	-1.52143	-1.28617	-0.106402	-0.294323	-0.732265	-1.33009	0.155439	-0.367261	0.206896	1.69019	0.620923	0.111325	1.6905	-0.322651	0.463872	0.359	0.311418	0.386406	1.35968	1.29536	1.9117	0.858292	1.54292
DDHD1	-0.657239	-0.615656	-0.798608	-0.0786147	-1.34421	-0.17211	-0.814204	-0.729486	-0.831513	-1.91643	0.439194	-0.573163	-0.694957	-0.0733602	-1.21627	0.24222	-0.78164	-1.11783	-0.513134	-0.106067	1.78122	1.8562	0.442664	0.860343	1.0961	0.392512	0.672427	1.72835	2.16684	0.569707	1.02931	0.684175	-0.198261	-0.728501
PHF23	-0.768225	-0.732965	-1.09647	-1.26182	-0.558672	-0.812554	-1.12526	-1.89335	-0.358398	-1.10918	-0.382663	-1.15363	-0.187065	-0.876565	-1.27166	0.995618	0.547099	-0.314555	-0.0897865	0.203833	1.9569	1.15225	1.66206	1.05	0.0311796	-0.229877	1.03065	1.05684	0.463765	-0.163236	1.25579	1.28822	1.29022	0.401501
METTL17	-0.634864	-0.630479	-0.522742	-0.183673	-1.86535	-0.856754	-0.152685	-0.232214	-0.918897	-0.161762	-0.171043	-1.08263	-0.774311	-0.683683	-1.26457	-1.01381	-0.076766	0.391017	-0.688756	-0.816995	1.58772	0.472872	1.52029	0.737486	0.114587	0.344291	1.02458	0.423018	2.12179	2.16197	0.805326	-1.16296	1.09695	1.09304
SHROOM2	-0.413956	-0.591064	-0.971556	-0.492451	-0.826164	0.611146	-0.468074	-0.481503	-0.757889	-1.2038	-1.27272	-1.91803	-0.884339	0.244635	-0.461811	-0.615592	-0.47257	-0.719367	-0.795617	0.13471	0.808196	1.26999	0.908003	-0.911457	0.651066	0.887865	1.93875	1.29337	1.29582	1.5326	-0.36721	-0.082219	1.54746	1.58378
DNAJC17	-0.869691	-0.743702	-1.13947	-0.690659	-1.61127	-1.22551	-0.735274	-2.18742	-1.11173	0.562271	-1.49033	-0.435259	-0.69412	0.516455	-0.121741	-0.687053	-0.313492	0.803342	0.905029	-0.611069	1.16987	1.22001	0.793013	0.908704	0.370305	0.792451	0.48256	1.05873	0.137632	0.348921	1.3374	1.57167	1.58649	0.102936
GLG1	-0.850011	-0.596403	-0.0766795	-0.234435	-1.03274	-0.963641	-0.652312	-0.352237	-1.82396	-2.38466	-0.248502	-0.153084	-0.0320127	-0.536621	-0.782505	-0.0121104	-0.483147	-1.43797	0.0797988	0.297445	2.4566	1.48525	1.22975	0.0220162	1.10054	0.966114	0.348305	1.44628	0.627179	0.69025	0.93415	-0.11128	0.0554681	1.02519
MAGT1	-0.706958	-0.70045	-0.679065	-1.74849	-0.517859	-0.438057	-0.739162	-0.281313	-1.53229	-0.599613	-0.293799	-1.78951	-0.959266	-0.40834	-0.632574	0.561955	-1.50014	1.04376	-0.268188	-0.033531	1.59851	0.954975	0.423598	-0.353436	0.834666	0.686121	0.549684	0.206523	0.811495	1.98471	0.275123	1.243	1.21435	1.79358
PITPNB	-0.998954	-0.717658	-0.585643	-0.885259	-0.621566	-0.568498	-0.532085	-2.18421	-1.43862	-1.33168	-1.00184	0.414802	-0.589887	-0.178053	-1.09707	-0.359874	-0.728507	0.107711	1.06896	0.00442306	2.54372	0.976935	1.7667	1.22366	0.253142	0.442244	0.627143	0.976128	0.0900112	0.261279	0.521233	0.988786	0.788216	0.764307
CDR2L	-0.782273	-0.767017	-1.10794	-1.87901	-1.29827	-0.477878	-0.340024	-1.4059	-0.821546	-0.0701627	-1.4707	-0.928281	-0.138377	-0.32365	-0.445009	0.36243	-0.0322314	-0.579694	0.0552497	0.098363	1.37788	-0.192405	2.63184	1.41474	0.000485751	0.188601	0.910955	0.352691	0.196542	0.451208	1.2721	1.52089	1.2191	1.00728
CDC34	-0.929297	-0.771396	-1.1816	-1.28756	-0.334426	-1.23652	-0.442065	-1.73404	-1.09126	-0.226296	-0.770504	-0.846176	-0.616117	-0.465511	-1.37429	0.067386	-0.20623	-0.0970689	0.428829	0.786313	2.26136	-0.116572	1.09422	1.46641	-0.0752584	0.25563	0.344522	0.567109	0.658111	0.500874	0.93466	1.90223	1.69999	0.834533
YTHDF1	-0.981616	-0.765065	-0.670954	-1.29146	-1.31394	-0.59037	-0.50282	-1.67826	-1.92604	-0.22687	-0.946739	-0.737013	-0.160988	-0.0530815	-0.820915	-1.17141	-0.510028	0.295806	1.1148	0.877649	1.55695	1.45621	0.593827	1.16919	0.0130061	-0.441096	0.887198	1.45037	0.920369	0.900646	0.458988	0.734746	1.10236	1.25655
NECTIN2	-0.791566	-0.776717	-0.694651	-0.930598	-0.95985	-1.18108	-1.09299	-1.87222	-0.927631	-0.622828	-0.569993	-0.822007	-0.833135	-0.577113	-0.898733	-0.166836	0.243793	-0.486422	0.327978	1.3212	1.71483	1.81149	1.02636	0.187948	0.0530397	0.086701	0.786317	0.347626	0.417145	0.0936312	0.891544	1.47305	1.91418	1.50754
DPAGT1	-0.934241	-0.767701	-0.420253	-1.23482	-0.00632668	-1.4844	0.0167647	-0.271332	-1.65314	-0.87362	-1.3778	-1.35281	-1.27149	-0.0805496	-0.120261	0.108266	-0.627648	-0.158935	-0.117489	0.2627	1.99434	1.64349	1.64676	0.44726	0.0200783	-0.232593	0.891255	0.919284	-0.331883	0.663971	1.89611	0.70667	0.895985	1.20437
ACSS2	-0.639286	-0.671112	-0.325964	-0.65159	-0.597001	-0.863459	-1.50338	0.391667	-0.332038	-0.987618	-0.715616	-0.854506	-1.65293	-0.765012	0.194965	0.0712343	0.200663	-1.01352	-1.49689	-0.176219	0.225812	0.946418	0.638641	1.89897	-0.128394	-0.297683	0.448827	2.43221	0.450197	1.38777	0.801039	0.470155	1.40617	1.70748
MXI1	-0.745784	-0.666775	-0.893208	-0.555879	-0.588984	-0.201625	-0.212442	-1.62782	-0.349096	-2.08826	-1.04544	-0.779716	-0.808475	-0.864356	0.0687243	-0.227008	-0.67649	-0.625546	-0.223255	0.715025	0.337226	1.01017	0.246845	1.44806	0.0295923	-0.726	0.338918	1.12991	1.17549	2.13011	1.9197	0.767786	1.33617	1.25243
RAB12	-0.965918	-0.676903	-1.04667	-0.635895	-0.799439	-0.767884	-0.179142	-2.33329	-1.82963	-1.21784	-1.21699	-0.0794582	0.194352	0.286433	-0.9885	-0.551025	-0.894487	0.117202	1.63052	0.248741	0.67242	1.52674	0.340469	1.08288	0.337411	0.120781	1.42077	0.545644	0.588821	1.14773	1.09758	0.907993	0.729396	1.18719
BTBD6	-0.723185	-0.770898	-0.586901	-1.27764	-1.45249	-0.975078	-0.891407	-1.78324	-0.398843	1.44103	-1.2912	-1.06883	-0.57684	-1.15899	-0.917299	-0.448896	-0.210276	0.456208	0.0255735	0.496256	0.776983	1.44857	0.268995	1.30096	0.196984	0.198427	0.547138	1.03614	1.42205	0.692152	0.957672	1.22872	1.93672	0.101422
RABGGTA	-0.915804	-0.719544	-0.586888	-0.904594	-1.78438	0.054838	-0.867453	-2.16163	-1.17463	-0.451627	-0.620866	-0.840611	-0.627691	0.581487	-1.16913	-0.592059	-0.580416	0.823673	0.734734	-0.38293	2.35095	0.924712	0.707622	0.788054	0.0672112	0.175886	0.439571	0.840193	1.42458	0.879069	1.25187	0.704256	0.364752	1.26678
FAM98B	-0.902357	-0.660623	-0.712888	-0.419407	-0.971126	-0.595332	0.512434	-1.82242	-1.69222	-1.06384	-1.16075	-0.339245	-0.205371	-0.526996	-1.2854	-1.13713	-0.408427	-0.169031	0.893925	0.352953	2.41919	1.5268	0.633602	-0.277677	0.750614	0.731414	0.888813	1.07216	0.241672	0.186337	1.44255	1.06601	0.816235	0.815541
GID4	-0.685395	-0.616955	-0.239804	0.464487	-1.05947	0.582064	-0.851537	-0.0642383	-1.32174	-0.941869	-2.35569	-0.553491	-1.03993	-1.13073	-1.13001	0.257412	-0.535702	-0.484391	-0.608771	-0.0218411	1.78836	0.906865	-0.558843	0.879823	0.636266	0.49815	1.72618	1.78246	0.823791	0.407159	0.307056	0.717491	1.59531	0.827553
MRPS7	-0.756146	-0.720122	-1.55416	-1.09662	-0.650265	-0.355417	-0.510601	-1.14019	-1.1758	-0.893034	-1.50241	-1.23265	0.0546044	-0.459931	-0.21678	-0.0869468	-0.126406	-0.255973	0.101881	0.122885	1.12798	-0.126347	2.79546	0.912512	0.394863	0.240526	0.777263	-0.182119	0.46308	0.557919	0.607506	1.82513	1.25285	1.80746
LARP1	-0.684489	-0.731825	-1.20738	-1.05754	-0.500717	-0.464951	0.591848	0.374396	-1.6654	-0.542792	-1.87604	-1.0168	-1.57402	0.252475	-0.751302	-0.23058	0.0202139	-0.0390184	-0.53777	-0.730893	0.742279	0.498751	0.718548	1.11451	-0.233044	0.876172	1.69145	-0.23427	0.395263	0.801875	0.956229	2.12795	1.27852	1.63834
VMA21	-0.896825	-0.748892	-0.716055	-0.73481	-0.788266	-0.951978	-1.55238	-1.68513	-1.40436	0.127715	-0.369074	-1.29918	-0.577125	0.447773	-1.83227	0.0561922	-0.633328	0.738792	0.748754	-0.0814798	1.43407	1.13115	1.28915	0.934985	0.439922	0.168752	1.3034	0.531457	0.0192773	0.816837	0.165431	1.81596	0.658376	1.44315
RP2	-0.902992	-0.624423	-0.371939	-0.518294	-0.227839	-0.572181	-1.95329	-0.888301	-2.08847	-1.45637	-0.476115	0.508219	-0.136658	-1.25471	-0.464521	-0.57324	-0.958676	-0.310334	0.607809	0.377939	2.07712	0.880465	-0.321473	0.0504943	0.864067	0.433417	1.00088	1.60084	0.351067	0.768254	1.06105	1.1335	1.42622	0.958478
SRBD1	-0.729488	-0.71529	-0.85864	-0.941111	-0.9737	-0.541984	0.785225	-1.49842	-0.469544	-0.00871517	-1.92445	0.544553	0.265797	-0.735244	-0.735502	-0.837426	-0.615539	-0.676513	-0.121299	-1.59154	1.50345	2.61955	0.304155	1.56325	0.500238	0.798469	0.650742	0.573624	1.12847	0.720396	0.720573	1.01267	-0.0763903	0.359634
SLC12A7	-0.568463	-0.624978	-2.33768	-0.0803908	-1.78528	-0.686645	0.701184	0.22246	-0.939775	-0.836217	-0.460391	-0.286281	-0.383256	-0.648945	0.00522107	-0.634543	-0.330771	-0.249916	-0.918508	-1.51602	0.51616	0.292655	0.207171	2.46877	0.676402	1.15078	0.585161	0.938072	1.31454	0.68842	0.387684	0.970719	1.89595	0.266705
ZMIZ2	-0.788455	-0.703628	-0.667418	-0.825476	-1.50193	-1.39659	-0.194329	-0.330334	-0.929949	-0.865294	-1.1552	-0.151383	-1.12875	-0.0202065	-0.530349	0.931113	-0.0555844	-1.09907	-0.457798	-0.612555	0.483196	-0.283545	1.15982	2.86922	0.407411	0.429873	1.17849	0.579537	0.839552	0.87581	1.76627	1.5714	0.336267	0.269888
DDX19B	-0.820213	-0.626595	-0.77581	-0.576686	-1.06647	-0.956437	0.273868	-1.38673	-0.373393	-1.32297	-0.696786	-0.577509	-1.03215	-1.147	-0.177071	-0.297103	-0.661893	0.368717	-0.162126	-0.443797	0.532245	1.0855	2.61456	1.55689	1.24352	0.726308	-0.535458	0.201506	0.709067	0.27432	2.34982	0.281903	0.144902	1.27307
RBM3	-0.884191	-0.716746	-0.295535	-1.23405	-1.39949	-0.843103	-1.47056	-1.40626	-1.44464	-0.390751	-0.524117	-0.0389706	-1.53455	-0.268367	0.0125093	0.0265091	-1.05908	0.57103	0.413237	0.0988044	1.80462	0.602715	-0.318245	0.545489	0.713268	0.0146817	0.99968	0.895451	1.35318	0.282714	2.05238	1.60023	0.960214	0.881955
FAM58A	-0.947869	-0.691917	-0.938892	-1.31906	-0.244384	-0.439926	-0.649892	-2.13977	-1.64277	-0.83695	-2.38096	-0.88825	0.109376	-0.100628	-0.439777	0.262063	-0.35448	0.802208	1.24028	0.0140991	1.54482	0.973479	0.696832	0.565304	0.599495	0.408795	0.902425	1.01804	0.481375	0.283017	0.786315	1.42192	1.0358	0.869883
STAM	-0.901411	-0.634574	-0.396916	-0.200574	0.525172	-2.28496	0.562418	-1.00103	-1.49235	-0.479741	-1.75721	-0.605763	-0.755789	-0.598727	-1.02577	-1.2906	0.142257	0.104197	0.34182	-0.46552	1.58259	0.773578	0.329164	0.901314	0.913423	-0.0985282	1.1288	1.89361	0.707793	-0.12342	0.744674	1.01444	1.33469	1.11295
CASC4	-0.516218	-0.655295	-0.768108	-0.276753	-0.752119	0.307012	-0.313785	-0.59736	-0.105505	-1.3598	-1.41172	-1.00715	-1.19691	-1.00824	0.945802	-0.244011	-1.03802	-0.725475	-1.39071	-0.376122	2.69212	1.42077	0.446112	0.465822	1.32482	0.719342	1.29372	0.276303	0.118301	-0.179661	0.872303	1.59571	1.20728	0.237555
DDX24	-0.265026	-0.663668	-0.7484	-0.709825	-1.29901	0.572029	-0.23911	0.0125287	0.660378	0.307947	-0.270602	-0.951579	-1.41278	-1.58723	-1.14363	-0.908247	0.0612194	-0.845738	-2.13178	-0.722213	0.666704	1.73506	1.97891	1.17534	0.50992	0.465553	0.913132	0.486804	1.04077	0.52183	0.743132	1.35036	1.10237	-0.405151
TPD52L2	-0.903069	-0.81894	-0.577608	-1.84329	-1.24951	-0.608507	-1.0154	-1.53813	-1.38388	-0.280638	-1.16321	-0.920279	-0.447638	-0.306315	-0.213379	-0.468513	-0.126378	0.105429	0.501207	0.858506	1.52059	1.44212	1.0195	0.989514	0.0734332	-0.712962	0.0428063	1.09761	1.11566	1.10044	0.877832	0.837167	1.76277	1.23306
ZIC5	-0.819792	-0.693848	-1.37933	-2.10908	-0.33015	-0.815571	-1.40418	-1.72836	-0.799223	-0.936071	0.220078	-1.07165	0.0759141	1.14966	-0.196481	-0.123039	-0.358532	-0.772519	0.188179	-0.312676	2.30172	0.688348	-0.296857	1.22134	1.08206	1.26873	0.633795	0.785533	0.733714	0.815645	0.403933	0.785758	0.711109	1.08185
ZFYVE26	-0.545668	-0.643976	0.186695	-0.291629	-0.961372	-0.429221	-0.868886	0.401673	-0.377056	-1.01635	-0.684118	-0.763739	-1.23466	-1.60715	-0.999642	-0.416873	0.691745	-1.16932	-1.67764	-0.0871951	2.05926	2.44006	0.570016	0.364628	1.0959	1.1866	-0.0596733	0.404931	1.59795	0.627409	0.736145	0.516412	0.0725104	0.882233
HYOU1	-0.957832	-0.746561	-1.1807	-1.63576	-1.1898	-1.23728	-0.238307	-0.68428	-1.51932	-0.328348	-1.09433	-0.809278	-0.845253	-0.31111	-0.627293	0.296044	0.654878	0.142732	0.0642645	-0.250545	2.51003	1.17235	1.4934	0.721739	0.45124	0.586127	0.581726	1.9167	-0.0658154	0.155455	1.0768	0.0741812	0.732637	1.09151
BORCS5	-0.912046	-0.750145	-1.39884	-1.25998	-0.877633	-1.09677	0.0412782	-1.73635	-1.20698	-0.807345	-0.0948679	-0.156458	-1.00487	-0.475766	-1.56992	0.551011	-0.898253	0.673742	0.682	0.00656405	1.23412	1.27204	0.956439	1.92133	0.222106	0.496807	1.53312	0.269665	-0.231213	1.1968	0.486402	1.28277	0.802158	0.849087
TREX2	-0.691193	-0.703862	0.228632	-0.0613357	-2.1754	-0.819348	-0.901552	-1.03375	-0.428597	-0.0923166	-1.42896	-2.09228	-0.260185	-0.150129	0.156317	-0.119231	-0.747705	0.147038	-0.656321	-0.594629	2.24461	1.01816	0.3129	1.37184	1.00961	1.05922	0.153936	0.269592	1.58706	0.853737	1.13635	0.686314	1.07394	-0.352479
ACSL4	-0.757584	-0.699427	-0.723238	-0.762281	-0.559841	-0.308276	-2.27958	0.227007	-1.71653	-0.0202246	0.024098	-0.320573	-0.472086	-1.07388	-0.0333867	-1.18518	-0.981895	1.08826	-0.437473	-1.31487	2.05838	2.19713	0.402349	0.588083	0.840676	0.384599	0.752812	0.329626	0.92902	0.624695	0.870254	0.45866	1.25365	0.617011
CXorf40B	-0.881611	-0.765528	-0.653431	-1.03321	-1.05813	-0.666783	-1.29255	-1.98022	-1.0225	-1.14953	-0.045866	-1.03152	-0.984595	-0.036613	-0.67122	0.261812	-0.985752	0.636565	0.509292	0.442928	1.335	1.5426	0.0537555	1.52641	0.151264	-0.062317	1.01826	0.604736	0.539371	0.438473	0.655405	1.87738	1.09207	1.63607
RNF213	-0.577768	-0.671861	-0.77222	-0.660032	-0.23359	-0.704919	-0.514123	0.9307	-0.133682	-0.0892575	-1.07771	-0.291837	-1.11859	-1.04889	0.213259	-0.722111	-0.0696199	-1.46778	-2.05246	-1.40468	1.40525	0.94872	0.885506	2.16159	0.270753	0.801528	0.493432	0.666237	-0.178581	0.210231	0.680063	0.859525	1.07026	2.19267
YIPF3	-0.607249	-0.688678	-0.475825	-1.2407	-0.502985	-0.943017	-1.1772	-0.785926	0.452804	0.256487	-0.479017	-1.53165	-1.03006	-0.601344	-0.249177	0.47225	-0.317881	-1.16521	-1.44305	-0.492248	1.30034	1.00597	0.958097	0.821791	0.167833	0.451408	1.40553	0.756904	-0.156111	-0.282642	2.79937	0.905819	0.930784	1.48457
MORC3	-0.506965	-0.579633	-0.231989	0.220637	-0.883911	-0.404534	0.102989	-0.679181	-0.535477	-1.28763	-0.718611	0.345696	-1.02908	-1.09626	0.775646	-2.44867	-1.55192	-1.1238	-0.69215	-0.00169058	0.135449	1.4652	-0.318337	0.803579	1.11215	0.278125	0.324572	0.748385	1.50643	1.37879	0.929968	1.18211	1.62362	1.1565
KIAA1217	-0.861979	-0.70865	-0.97516	-0.518648	0.152137	-1.77114	-0.469448	0.443039	-1.60733	-0.199817	-1.40724	-1.50505	-1.2391	0.393109	-0.363167	-0.766828	0.140788	-0.355721	-0.486264	-0.386888	0.261367	0.882749	0.478025	1.7616	-0.141277	0.0137821	0.809127	1.73288	0.993856	0.262683	1.62555	0.56778	1.58685	1.65839
BECN1	-0.718693	-0.730573	-1.17488	-0.422095	-0.264478	-0.987807	-0.532248	-0.381368	-0.642788	-0.146682	-0.960064	-0.659298	-1.40622	-0.770923	-0.606595	-0.746857	0.648338	-0.24699	-1.00081	-0.753312	2.7296	0.58969	0.921662	1.42008	-0.26225	0.147039	1.86638	0.493476	1.19393	0.0125849	1.24509	2.02109	0.179796	-0.0538304
TMEM185A	-0.533794	-0.721869	-0.321329	-0.376512	-0.162506	-1.16778	-1.68336	0.590865	-0.454403	-0.151336	0.0357894	-1.41054	-1.20418	-0.412357	-0.483999	-0.314505	-0.51888	-0.894325	-1.76145	-0.615578	1.64375	1.20385	-0.401016	1.50234	-0.206453	0.0225713	1.60692	0.716462	1.18295	0.947884	-0.116549	1.45036	1.5371	1.47189
ANGEL1	-0.447936	-0.660975	-0.358181	-0.336116	-1.72074	-0.292712	-1.42315	0.678304	-0.0653801	0.599752	0.0881525	-0.89606	-1.79573	-1.31553	-0.919514	-0.792001	0.402779	-0.011009	-1.91254	-1.01344	0.596733	1.66783	1.15451	1.47018	0.720035	0.821923	0.599842	0.359594	1.2782	1.00781	0.38593	1.41481	-0.262578	0.97721
UBQLN1	-0.998958	-0.743402	-1.15884	-0.81081	0.544674	-0.0921199	-0.55167	-0.944331	-1.44227	-0.265648	-2.12984	-0.211692	-0.643529	-0.91378	-0.551106	-1.11857	-1.00885	0.27659	0.268857	-0.0138536	1.69818	1.67235	0.919997	1.67829	0.0538477	0.547403	0.1606	0.493075	0.253635	0.172588	0.866437	0.586626	1.29048	2.11565
PDE4A	-0.711176	-0.611975	-0.559211	-0.529101	0.0098962	-1.11916	-0.814806	-0.908179	-0.194772	0.156296	-0.3027	0.260971	-0.797141	-0.850113	-0.835544	-1.14389	-0.914062	-0.662129	-0.794872	-1.16575	2.52708	-0.465294	1.32106	0.544777	0.676866	1.0832	-0.0072287	-0.382744	0.625216	1.42345	1.18601	0.452206	0.930299	2.57253
SALL4	-0.493245	-0.562247	-0.466698	0.425425	-1.11196	0.050458	0.061654	-0.955133	-0.194437	-1.72539	-0.811751	-2.10137	-0.129077	0.333038	-1.21473	-1.11345	0.506891	-1.28696	-0.974841	-0.627996	1.89329	0.907372	0.0415111	0.550956	0.778064	1.22928	1.74453	0.0878852	0.942043	0.69618	0.550503	0.219681	0.981891	1.76865
TIAL1	-0.903264	-0.718725	-0.75101	-0.880586	-0.431204	-0.852043	0.320577	-0.764717	-1.90303	-1.23841	-2.11835	-0.480068	-0.797787	-0.299426	0.0822874	-1.11217	-0.512547	-0.0927424	0.605986	0.417337	-0.392108	1.63055	0.68259	1.78668	0.339456	0.281313	0.659639	1.19302	1.13793	1.20534	1.3882	1.52592	0.661544	0.329804
HELZ	-0.50164	-0.601694	-0.802886	-0.315604	0.284712	0.150711	-0.458277	0.909758	-0.630127	-0.803687	-1.12623	-0.662924	-0.892319	-1.34755	0.372691	-1.39353	-0.634877	-1.71146	-1.89349	-0.369659	2.10022	-0.101625	0.175174	0.954193	0.598239	0.289633	1.15969	1.42244	0.662352	0.759467	0.681743	1.86598	1.19233	0.668247
SLC39A9	-0.551199	-0.706899	-0.373204	-0.577818	-1.08644	-0.500677	-0.608292	-0.646166	-1.0579	-0.0920439	-1.15158	-0.726732	-0.937283	-1.40144	-1.0064	-1.03324	-0.0200598	0.339305	-0.375843	-0.03556	0.55713	2.62392	1.28659	-0.764544	0.665539	0.525959	1.02967	0.0117593	1.62982	1.62468	0.0858247	1.81396	0.245637	1.21352
ARL16	-0.804788	-0.776097	-1.22929	-1.9339	-0.589729	-0.479377	-0.747703	-1.06181	-1.04904	-0.740787	-1.52238	-0.88005	-1.2233	0.39101	0.366591	0.218038	-0.114232	-0.449307	-0.107857	0.189003	1.19293	0.248366	0.394367	1.44697	-0.285667	0.598543	0.618545	1.53579	0.627511	0.261418	1.42851	2.0127	1.90065	0.564372
ACTN1	-0.499646	-0.603631	0.137477	-0.640377	-1.54608	0.211169	-1.31488	-0.817718	-0.985429	-1.68404	0.210654	0.112862	-0.586533	-0.449236	-1.17161	-0.618715	-0.327823	-1.74925	-0.44236	0.209459	1.82337	1.41032	0.873305	-0.966883	1.16666	1.36062	0.564331	0.645563	1.42955	0.0982879	0.763705	1.42653	0.968114	0.992234
NBR1	-0.744687	-0.648164	-1.08865	0.310532	0.52774	-1.101	-0.807141	-0.457833	-0.848203	-1.03044	-1.30328	-0.5164	-0.903022	-0.242109	-0.736581	-0.938812	0.438345	-1.76392	-0.780298	0.0314364	2.99344	0.036772	0.3486	0.776786	0.163945	0.926047	1.65447	0.696839	0.59028	0.612092	0.568098	1.31226	0.853434	1.06943
EDEM2	-0.917374	-0.734372	-0.217637	-1.21095	-1.07938	-2.28786	-0.610715	-1.89812	-1.21406	-0.481902	-0.678425	-1.6415	0.00219586	-0.415978	-0.358379	-0.19115	0.176468	0.77115	0.667338	0.199165	1.62189	1.03618	0.375361	0.689968	0.0499187	0.148616	1.03273	0.512969	0.999371	1.37961	1.39611	0.670401	1.04992	1.15844
PPM1B	-0.542976	-0.701808	-1.53217	-0.862472	-1.00797	-0.507972	-0.155982	-1.15066	0.120096	0.803895	-1.52676	-0.629714	-0.635297	-0.736925	-0.697064	-0.230953	-0.238748	-0.86419	-0.855296	-0.679978	-0.0100776	2.44994	-0.712554	1.23244	1.7453	-0.00901166	1.42697	0.7794	0.68706	0.73437	0.701514	1.36494	1.00531	1.23735
DAPK3	-0.850691	-0.687071	-0.0395225	-1.76681	-0.826337	-1.09854	-1.63226	-2.14737	-1.35136	-0.930222	0.429114	0.211806	-0.131542	-0.0750278	-1.30017	-0.528631	-0.378883	-0.28344	1.06922	0.228903	1.18538	0.391236	1.0011	1.38961	0.585829	0.802416	0.994751	0.619343	0.604903	-0.0569607	0.926453	1.41488	1.66993	0.559958
PPP2R1A	-0.754825	-0.754245	-0.882172	-1.34529	-1.14658	-1.63041	0.731174	0.182136	-1.34016	-0.675095	-0.831724	-0.92133	-1.00018	-0.603969	-0.584276	0.340432	0.395417	-0.506289	-0.763643	-0.507222	1.827	1.58196	0.693291	0.454471	-0.140253	0.333906	0.751162	0.327986	0.972134	0.339761	2.55173	0.686863	1.23177	0.986492
ARHGAP27	-0.763682	-0.692609	-0.728952	-0.967783	-0.103503	-1.32527	-0.965206	-0.464748	-0.82717	-0.332116	-0.319547	0.522646	-1.12382	-0.576806	-0.600082	-0.889723	-0.367193	-0.473038	-0.567757	-0.966643	2.36551	-0.366947	2.36882	1.35905	-0.0422615	0.731739	0.487191	-0.471266	0.969642	1.03935	0.690301	0.164989	1.42638	1.81051
PIEZO1	-0.702582	-0.647115	-0.596645	-0.35711	-1.17076	-1.04038	-0.760168	-1.06223	-0.0812455	-0.736883	-0.509679	0.350095	-0.394676	-1.05431	-0.522791	0.369314	-0.433748	-1.38254	-0.937146	-0.935246	3.15949	0.470073	0.831482	0.282032	0.884919	0.648009	-0.119099	0.0311148	0.586493	0.957736	1.67007	0.338371	0.921918	1.94324
CTSA	-0.601131	-0.539811	0.420137	-1.20641	-0.111078	-0.426464	-0.847326	-0.794462	-0.356333	-1.32827	0.749484	-0.726109	-0.861626	-1.35415	-0.761101	-0.710603	-1.29835	-0.674385	-0.881387	-0.347015	1.75577	-0.695521	1.10347	0.43749	1.01267	-0.013907	1.79649	1.16444	0.473112	0.0635024	1.89557	0.647441	1.2618	1.75405
FAM21A	-0.897397	-0.726026	-0.879069	0.0418435	-0.286344	-1.71073	0.549782	-1.23581	-1.26776	-1.19163	-2.20809	-0.158538	-0.798657	-0.665334	-0.218505	-0.580051	-0.279055	-0.685762	0.27694	0.437981	1.86907	1.88591	0.480991	1.49636	0.699373	0.482833	1.11632	1.06541	0.179547	0.838186	-0.261125	1.09375	0.91481	0.620779
THOC5	-0.611212	-0.645151	-0.0932569	-0.698072	-0.894093	-0.322711	-0.438962	0.0324036	-0.678605	-1.90618	-1.47862	-0.878656	-1.24236	-1.36589	-0.308733	0.665103	0.388444	-0.962666	-1.18702	0.0215314	1.83526	0.566048	2.2827	0.67596	0.304757	0.860416	0.527924	1.71844	0.905456	-0.238291	0.869087	0.887629	1.08973	0.31957
TMEM104	-0.614273	-0.660563	-0.530829	-1.48005	-1.45377	0.138333	-0.586035	-1.4853	0.34362	-0.687596	0.155859	-0.769045	-0.751628	-1.45596	-1.15597	-0.439794	0.388312	-0.756141	-0.900865	0.0445035	1.73221	0.282187	2.76249	1.16062	0.814651	0.388348	0.45536	0.476649	0.646278	0.647604	1.41589	1.02728	-0.081562	0.929184
PRDM15	-0.622019	-0.62698	-0.126957	-0.374402	-0.943689	-0.822892	-0.128202	-0.422837	-0.345217	-1.0315	-1.28425	-0.782486	-0.732033	-0.528383	-0.18316	-0.445153	-0.207628	-1.30621	-1.09494	-0.515799	1.33615	0.0542358	1.20714	0.322164	0.081902	-0.123776	0.244346	0.538108	1.63964	1.98252	1.11826	0.579925	0.290774	3.25336
PRMT7	-0.822948	-0.744945	-0.607225	0.0859717	-1.34213	-0.737817	-0.702281	-1.63414	-0.183315	-0.829274	-0.954833	-0.255338	-0.975897	-0.376466	-0.781166	-0.378176	-0.0418182	-0.624917	-0.452404	-0.255254	3.26664	1.86512	1.3109	1.25041	-0.231323	0.762155	0.0121007	0.664417	1.17426	0.995545	0.483306	0.187384	0.16556	0.707889
SLC12A4	-0.705915	-0.694853	-0.593076	-0.321535	-1.18119	-1.19471	-0.495107	-0.323568	-0.225251	-0.75418	-0.249015	-0.231467	-0.773819	-1.13786	-0.590371	0.516894	-0.555816	-1.25307	-1.28499	-0.602088	3.24256	1.36142	1.88546	0.804825	0.812528	0.560127	-0.440748	0.705462	0.596449	0.526851	1.12216	-0.0142386	0.838679	0.64944
FAM134C	-0.817006	-0.692061	-0.981879	-1.20652	-0.745826	-1.595	-0.865988	-1.72105	-1.14212	-0.701762	-0.169908	-0.608453	-0.418303	0.324654	-0.462739	-0.841639	-0.148945	-0.613087	0.434079	0.284927	2.16742	-0.448441	1.10295	1.30144	0.265479	1.12756	1.95459	0.490615	1.59569	0.307892	0.531006	0.400958	1.4307	0.460761
PRR14L	-0.849155	-0.837367	-0.176669	-1.11967	-2.01499	-0.691887	-0.888282	-0.778654	-1.18511	-0.753698	-0.731199	-0.706178	-0.877975	-0.391065	-0.799194	0.634976	-0.188635	-0.131199	-0.228889	0.0085239	2.53363	1.62277	1.62359	1.68567	-0.539838	0.290222	0.524672	0.777551	0.494486	0.541923	0.528311	0.837734	1.33031	0.455287
MCM3AP	-0.71006	-0.776346	-0.849277	-0.350778	-0.753643	-1.38196	-0.491143	-0.735876	-0.68288	-0.417863	-0.974831	-0.878965	-1.19103	-0.520707	0.19476	-0.645534	-0.47292	-1.53025	-0.758185	1.22752	2.36131	1.32823	-0.0366454	0.845673	0.330579	0.127507	0.504647	0.768575	1.45496	1.12777	0.965249	1.76622	1.44331	-0.287413
RIOK3	-0.690395	-0.648351	-0.961039	-0.548949	-0.770057	0.11373	0.334147	-0.150513	-1.49683	-1.21746	-1.29313	-0.34217	-0.281468	-0.522058	-0.874287	-0.614505	-0.550826	-1.16301	-0.368404	-0.633552	0.374786	1.13998	-0.252139	0.855836	1.0203	0.302963	0.470725	0.800503	0.489304	-0.311801	2.44309	2.54631	1.41811	1.38117
ANKRD12	-0.966934	-0.661235	-0.338714	-0.314415	-0.661113	-0.651755	-0.560642	-0.990669	-2.00246	-1.51782	-1.11648	0.414081	-0.697975	-1.4572	-0.723027	-1.35513	-0.0495873	0.645816	0.652729	-0.19161	1.40319	1.36912	-0.232389	1.31293	0.559258	0.00844958	1.32596	1.36993	0.733316	1.33653	1.48888	1.11943	0.49546	0.254065
ALKBH5	-0.741703	-0.782635	-1.01294	-1.54287	-1.88838	-0.955345	-1.4616	-1.15163	-1.28597	-0.472855	-0.816647	-0.540632	-0.302962	0.570409	-0.654665	1.0951	0.376259	-0.5585	0.103165	-0.439988	1.88333	0.928454	0.41416	0.87893	0.286063	0.275171	1.17053	0.973304	1.31727	0.341917	0.335201	1.1252	1.85014	0.684735
ZMYND15	-0.777674	-0.660063	-0.731668	-0.907321	-0.916446	-0.736393	-1.44423	-1.09743	0.0118867	-0.641779	0.118004	-0.293272	-0.447994	-1.1685	-0.716796	0.476778	-0.267902	-0.478925	-0.927632	-1.12755	2.81036	0.368174	1.20028	1.26472	0.652115	0.346389	0.612732	0.249314	0.25989	0.876995	2.11119	-0.404271	0.797476	1.58954
FNIP1	-0.499224	-0.628973	-0.199901	-0.448994	-0.972677	0.280947	-0.763133	-0.164103	-1.13941	-0.637513	-1.46739	-0.419108	-1.53322	-0.038167	0.23412	-2.2126	-0.394059	-0.604366	-0.642139	-0.482713	-0.316879	0.19931	0.519263	0.343948	0.895099	0.118602	1.37376	0.502875	1.39166	1.91436	1.4228	1.95816	1.46005	0.949611
TMEM87B	-0.700075	-0.716742	-0.544118	-0.164767	0.618591	-0.440916	-0.227901	-0.582682	-0.408426	0.0168696	-1.80881	-0.946219	-1.06761	-0.40303	-0.530526	-1.83333	-0.715439	-0.172534	-0.825135	-1.30444	0.535381	2.01388	0.783367	1.52988	0.22463	0.429925	0.665682	0.275929	-0.456474	0.751648	1.29233	2.10573	1.00355	1.60178
CXorf56	-0.542336	-0.673255	-0.80793	-0.617066	-0.521768	-0.736002	-0.264113	-0.609844	0.441618	-0.784524	-1.34205	-1.38152	-1.90283	-0.358783	0.168346	0.252881	-0.175429	0.137863	-1.64675	-1.32688	1.6865	0.210423	-0.179774	2.14405	0.582616	0.813104	0.985367	0.492357	1.29294	1.03374	0.521908	0.650321	1.89698	0.559827
ZNF143	-0.918215	-0.670462	-0.964321	-0.632698	-0.0977932	-0.831923	0.480045	-0.921829	-1.77977	-0.284005	-2.3797	0.123786	-0.163323	-0.636169	-0.337433	-2.30184	-0.0453113	-0.248552	0.691704	-0.294876	0.189474	1.16034	0.825355	1.82876	0.506209	0.762021	1.09151	0.641089	0.164544	1.00452	1.33826	1.10712	0.682104	0.911367
IRAK1	-0.893653	-0.843096	-1.02165	-1.63488	-1.52812	-0.854864	-1.52084	-1.42313	-0.7913	0.847394	-0.96546	-1.08321	-0.332983	-0.438773	-0.449739	0.59315	-0.664854	0.194663	0.0139867	0.23209	1.87158	1.1293	0.882863	1.94887	-0.214537	0.330554	0.54251	0.485748	1.05682	0.678952	0.968108	0.812212	1.32377	0.748499
HMG20A	-0.988445	-0.699592	-0.88647	-0.62656	-0.947812	-1.50759	-0.454012	-1.48543	-1.86648	-0.709298	-1.40852	-0.222545	-0.595618	-0.092007	0.625687	-1.59125	-0.490331	0.15775	0.971663	0.445919	1.04412	1.40029	-0.525892	1.21188	1.14047	0.891928	0.700596	0.636637	0.522004	0.730574	1.09379	0.99748	1.06758	1.45948
ZFAT	-0.931676	-0.844207	-0.409793	-1.73547	-1.28221	-0.936214	-0.675606	-0.610149	-1.61859	0.217387	-1.18617	-0.672776	-0.886152	0.026887	-0.258831	-0.586643	-0.331646	-0.172302	-0.0109938	0.105909	2.44502	1.03897	1.11446	1.4502	0.272774	-0.724067	0.0807537	1.18917	1.38605	0.636687	1.04489	0.826201	1.47484	0.56328
KAT7	-0.600837	-0.659549	-0.761068	-0.45499	0.0553358	-0.297104	-0.778688	0.268423	-0.265265	-0.232648	-0.685791	-0.992293	-1.41401	-0.550857	-0.233618	-1.37673	-0.145974	-1.2358	-1.78636	-0.671127	2.23932	0.157212	-0.393301	0.675574	0.0580217	0.349106	0.941205	0.621199	0.873368	2.02011	2.00965	1.24496	0.786775	1.23577
HELZ2	-0.665269	-0.793135	-0.606718	-2.59804	-1.13972	-0.235813	-0.217644	-1.98162	0.0961152	-0.0473831	-0.768854	-0.289875	-0.0903718	-0.736579	-0.490116	-0.777616	-0.0510636	-0.558713	-0.294918	-0.4715	1.46247	2.08885	1.85338	1.65035	-0.011411	0.852396	0.657146	0.391253	0.796358	0.992742	0.155095	0.448656	0.732819	0.648731
TMC6	-0.382513	-0.683916	-1.0908	-1.35028	-0.490975	-1.66256	0.12274	-0.159688	0.866752	0.523932	-0.59603	-0.451769	-1.47912	-0.70385	-0.188027	-0.228055	0.512033	-1.29342	-2.09105	-1.48265	0.870428	0.512611	0.988662	1.34313	0.254295	0.843126	0.24694	0.28871	0.82463	1.27457	0.775406	1.02831	1.75686	1.30156
METTL9	-0.929898	-0.758484	-1.54847	-0.64364	-1.08775	-0.491077	-0.705846	-0.842248	-1.65635	-0.484479	-0.892739	-0.830921	-0.991558	-0.320772	-1.28251	0.342128	-0.119087	0.715417	0.120493	-0.420705	2.8091	1.19349	0.949325	0.522914	0.820283	0.542975	0.667738	0.810074	0.198526	0.360126	0.454101	1.79766	0.366672	1.33551
IRF2	-0.829763	-0.721012	-1.18608	-0.236214	0.411807	-1.37969	-1.34719	-0.13983	-1.14096	-0.519591	-0.569032	0.160559	-0.683248	-0.320098	-0.697391	-0.683232	-0.613366	-1.39297	-0.55522	-0.417855	2.65855	1.54609	1.33308	1.73853	0.811681	1.36962	1.12399	0.265334	-0.0449261	0.49505	0.281925	0.0684015	1.30826	-0.0952318
SYS1	-0.610226	-0.668018	-0.255941	-1.00231	-1.08543	0.369506	-1.10181	-0.0407678	-0.913211	-1.18674	-0.212537	-2.53637	-0.536487	-0.954499	-0.336282	-0.869151	0.023273	0.704467	-1.01798	-0.477916	0.8277	1.36566	0.455399	0.516032	-0.175851	0.169922	1.33253	1.43226	0.430919	1.61609	0.950426	0.946774	0.925709	1.91486
PLD2	-0.734278	-0.703566	-0.721032	-0.718492	-0.99088	-0.947402	-1.53593	-1.79023	-0.58046	-0.735999	-0.724783	0.120929	-0.5902	-0.107831	-0.295743	0.0124098	-0.53432	-1.24119	-0.122287	0.0552988	2.7671	-0.317778	0.66157	0.463099	0.42573	0.40427	0.87794	0.640584	1.77693	1.00612	1.18704	0.78224	1.88179	0.32935
LPIN2	-0.854449	-0.633312	-0.651473	-0.30335	-0.781547	-0.592889	-0.583749	0.801068	-2.68609	-1.71878	-0.426204	-0.498587	-0.151926	-0.281368	-0.62529	-1.32768	0.0618008	-0.896299	-0.128503	-0.39399	1.98319	0.932567	-0.0221822	0.749729	1.07833	0.733195	1.68296	0.444439	0.508135	0.457295	1.5297	1.02608	0.345079	1.22409
VAMP2	-0.849652	-0.690089	-0.784858	-0.192477	-0.916247	-1.467	-0.908683	-1.7541	-0.880624	-0.879973	0.127898	0.118986	-1.85363	-0.534494	-1.53276	0.0740585	-0.890452	-0.00393407	0.433259	0.777611	0.659506	0.464693	1.0733	1.59338	0.626619	0.116934	1.20633	0.202113	0.458498	1.17105	1.22462	0.609999	1.91202	1.2881
SUPT6H	-0.595596	-0.616421	-0.500736	-0.752261	-1.15798	-0.754522	-0.282058	-0.988065	-0.188309	-1.46504	0.0589376	-0.423235	-0.931146	-0.658807	-1.20971	0.11905	0.40913	-1.39753	-1.0213	-0.546317	2.2734	-0.109725	-0.393353	0.515844	0.947095	0.0800538	1.47853	0.849141	1.16995	1.58342	2.13484	0.818477	1.05518	0.499063
NFKB2	-0.934555	-0.722045	-1.06358	-1.05329	-1.09383	-1.05258	-0.380357	0.397816	-2.41868	-1.24066	-0.0458061	0.396818	-0.803852	0.326582	-1.45772	0.025888	-0.22802	-0.578907	0.18325	-0.883862	1.2948	1.25786	1.08416	1.49309	0.972279	0.483481	0.0759542	1.2116	-0.477411	1.21612	0.894699	0.843646	1.13149	1.14564
SIPA1L3	-0.76702	-0.713884	-1.02246	-1.32463	-0.543152	-0.941583	-0.409467	0.280294	-1.22888	-0.568625	-0.976661	-1.47843	0.467581	-1.24065	-0.682223	0.350285	-0.0620831	-1.55617	-0.808664	0.390873	1.04024	-0.262511	1.15459	1.57444	-0.240478	0.485588	0.851236	1.08214	0.493979	1.59654	1.91579	1.23104	1.24136	0.671591
RNF214	-1.0191	-0.758297	-0.746846	-0.869321	0.544033	-1.89317	-0.412295	-0.646934	-1.65597	-0.0132454	-1.78117	-0.663301	-1.12887	0.183658	-0.164663	-0.0249068	-1.6487	-0.148662	0.249987	-0.0410076	1.53054	1.54263	0.504498	0.914136	0.00834952	0.293624	0.556268	1.85366	0.543093	0.580503	1.22435	0.776486	0.979989	1.33065
ELP2	-0.727338	-0.707814	-0.781015	-0.27305	-1.04086	-0.0930461	-0.527362	-1.2903	-1.05787	-1.37663	-1.21237	-1.069	-0.632527	-0.184635	-0.339491	-1.22685	0.230668	-0.561668	-0.116947	0.0702031	1.14357	1.70203	-0.681718	0.68532	0.678607	0.196467	0.890731	1.15657	1.05362	0.702726	1.94563	2.44879	1.01302	-0.0174592
EZH1	-0.527928	-0.617984	-0.765032	0.0512196	0.233129	-1.11979	0.264734	0.567909	-0.430077	-0.283867	-0.606852	-0.210271	-1.57613	-0.722811	-0.618242	-1.74974	-0.589472	-1.20498	-1.7348	-1.18303	2.07398	0.171719	0.265163	1.29505	0.338627	0.629758	1.28206	1.46683	1.49814	1.28121	-0.100989	0.950554	1.09224	0.579701
HERC1	-0.510564	-0.651238	-0.437946	-0.449515	-0.869698	-0.0562265	-0.877463	-0.3584	0.0669249	-0.168571	-0.495149	0.437554	-0.985117	-1.08236	0.454734	-1.93594	-1.09042	-1.85507	-1.41688	-0.550736	1.32665	1.51188	0.0640544	1.87982	1.48893	1.08113	0.831864	0.705716	0.0666875	0.52432	0.931795	1.02119	1.54433	-0.146305
TCF12	-0.834145	-0.734609	-0.829339	-0.391117	-1.12785	-0.764552	-0.763445	-1.72791	-0.892805	-1.4474	-1.21069	-0.566868	-0.608971	-0.40726	0.174782	-0.455282	-0.153437	-1.11372	0.118345	0.800239	2.16205	1.46673	0.637227	1.13768	0.932712	0.865928	1.09125	0.359351	0.5242	-0.14349	1.76357	1.4287	1.04859	-0.338466
KDSR	-0.872908	-0.761477	-0.647868	-0.295381	-1.13742	-0.25896	-1.44634	-1.34504	-1.48227	-0.575946	-0.551827	-0.279707	-0.223711	-0.0747913	-0.77788	-1.13814	-0.913888	-0.435325	0.338559	-0.09128	2.5715	2.0519	1.62821	-0.0207895	0.0818807	0.908982	0.151468	0.432824	0.689087	0.460889	1.5557	1.16062	0.819664	0.47966
VPS37C	-0.900807	-0.80555	-1.34627	-1.65503	-0.600525	-2.01177	-1.54757	-0.0704926	-1.79018	-0.148128	-0.289596	-0.775956	-0.868539	0.45152	0.232173	-0.0794487	0.09451	0.00629266	-0.127317	-0.446702	1.90775	0.726497	1.16434	1.77532	0.851664	0.262833	0.638721	0.198172	1.38558	0.472962	0.556218	1.06392	1.08235	0.59308
ARFRP1	-0.668125	-0.733908	-0.103951	-1.22549	-0.676857	-1.04249	-1.32914	-1.35255	-0.116707	0.435422	-1.40793	-0.166083	-1.28863	0.453716	-0.57909	-0.599472	-0.182688	-0.449073	-0.509597	-1.42652	0.371932	0.174761	0.677086	1.88559	-0.159634	0.175287	0.763924	1.57719	1.27695	0.971276	0.645153	0.996831	2.1509	1.46193
TMEM214	-0.625065	-0.587274	0.807823	-1.56507	0.0278555	-1.02764	-0.900453	1.14	-1.21378	-1.33846	-0.564786	-0.16433	-1.37065	-1.15773	-0.213884	-0.0158371	-0.689176	-0.858512	-1.27383	-1.11902	0.510626	0.25516	1.8215	1.07873	1.45396	1.02505	0.315586	1.21835	0.710012	0.20248	1.70265	0.654892	1.04357	0.717258
TCEA1	-0.63898	-0.787334	-1.28023	-1.65849	-1.23383	-0.953542	0.0744907	-1.73436	0.583104	0.690681	-0.757892	-1.47804	-1.50805	-0.143768	-0.64412	0.17824	0.0825691	-0.214653	-0.964946	-0.312977	2.03868	1.13558	1.58131	1.16775	0.624019	0.325207	0.720095	0.225536	0.86778	0.737067	0.876873	1.26632	0.411303	0.724625
MUM1	-0.654746	-0.676488	-0.247346	0.0387982	-0.533696	-1.21769	-0.595874	0.616268	-1.04017	-0.305862	-0.523514	-0.624749	-1.34492	-0.419945	-1.18476	-0.569825	-0.414908	-1.42832	-1.3165	-0.6065	2.38713	-0.509315	0.720507	1.58784	1.11016	0.69108	1.24183	0.584939	0.291606	0.643322	0.590092	2.06337	1.3838	0.264377
PDXK	-0.619619	-0.77869	-0.932145	-1.04808	-2.40383	-0.74316	-0.446479	-0.979185	-0.573223	0.173515	-0.37653	-1.28115	-0.970083	-0.468558	-0.0298927	0.134313	-0.83731	-0.670517	-0.73174	0.60463	2.20463	0.627597	0.993783	0.0496604	0.0697988	0.611074	0.765061	0.31454	1.17781	0.554019	0.989431	1.36881	1.76822	1.4833
CXXC4	-0.769328	-0.726756	-1.25583	-1.35441	-0.425774	-0.654449	-1.45617	-1.75059	-0.0169577	-0.204945	-1.26776	-1.7899	0.256762	0.122219	-0.773212	1.0901	-0.262705	-0.859977	-0.417679	-0.24385	1.5892	0.33222	0.311058	1.81307	1.09818	0.308204	0.42753	1.18266	0.735506	1.06747	0.400238	0.948769	1.38324	1.16387
DYM	-0.757666	-0.680786	-0.300093	0.0358449	-0.355116	-0.850275	-0.602314	-1.19046	-1.11298	-0.808286	-0.87873	-0.405042	-0.625961	-0.39341	-0.790424	-1.81818	-0.670103	-0.481189	0.0245491	-0.387119	0.599163	1.90969	-0.629369	0.553218	0.451462	0.483475	1.16258	0.899107	1.03871	2.15415	1.94456	2.03768	0.378136	0.0651858
TBC1D20	-0.708613	-0.784164	0.0371739	-1.47012	-1.07501	-1.54356	-0.705069	-0.194856	-1.1495	-1.16742	-0.463563	-0.86682	-1.30655	-0.096995	-0.373109	-0.324569	0.679055	-0.576689	-0.727667	-0.269636	1.74967	2.01957	0.574725	0.731349	0.0681152	0.341848	0.789155	0.410023	2.08709	1.28544	1.43935	0.235923	1.25552	0.0998974
CDK12	-0.918266	-0.78653	-1.10854	-0.597434	-0.0668785	-1.03517	-0.228012	-1.24494	-1.23053	-0.389796	-1.59836	-0.618084	-1.02841	-0.0305094	-0.944701	-0.565777	-0.361132	-0.00391811	0.0319815	-0.370282	2.82488	1.07916	-0.238194	1.66273	0.283385	0.497457	1.42089	0.613451	0.968097	0.333059	0.432015	1.64082	1.15721	0.42034
ATN1	-0.810245	-0.732716	-0.975456	-1.03048	0.1885	-1.58357	-0.133846	-0.633953	-0.845727	-1.13023	-0.887331	0.0170753	-1.60959	-1.03107	-1.0748	0.42058	-0.0516561	-0.472747	-0.49327	-0.22789	0.781529	1.81457	0.535762	1.07767	0.0955619	-0.40259	0.547024	2.49652	1.01676	1.19753	1.1082	1.02628	1.1383	0.66529
MLX	-0.843013	-0.686006	-1.40852	-0.681412	0.419048	-0.776291	-0.481419	-1.65079	-0.806792	-0.50128	-1.06451	-0.456278	-0.715473	-0.34925	-0.876028	-1.42604	-0.0526276	-0.38512	0.0447799	-0.430067	2.52753	0.44049	1.45419	1.04744	0.724938	1.18532	1.91391	0.217252	0.693341	-0.172827	1.44619	1.15599	0.495477	-0.00216444
YY1AP1	-0.780419	-0.756381	-1.19563	-0.63285	-0.791982	-0.781318	-0.681564	-0.966524	-0.541445	0.604416	-1.56409	0.482847	-1.26744	-1.22499	-0.797482	-0.293121	-0.305255	-0.0745463	-0.567321	-1.00362	1.34038	1.86028	-0.121089	0.750699	0.227685	0.150896	-0.0254178	2.03827	0.616321	0.772471	1.15967	1.46996	1.51742	1.38117
SLC26A11	-0.61547	-0.764269	-0.491444	-1.05432	-1.81016	-1.05788	-1.3618	-0.765054	0.00855897	-0.304121	-0.450594	-0.729526	-1.03036	-1.20994	-0.122349	0.526095	0.285777	-0.776589	-1.25942	-0.151452	1.77151	0.47678	0.222365	1.54282	0.15973	0.19722	1.09945	0.392123	0.556132	1.33234	0.847861	0.810254	2.24155	1.48417
UTP4	-0.841587	-0.727654	-0.596802	-0.384173	-0.668094	-0.544535	-0.400462	0.536829	-1.24548	-0.692738	-0.630807	-0.394177	-1.57659	-1.55102	-0.966359	-0.726806	-0.26003	-0.136869	-1.05705	-0.358961	2.21088	2.3832	1.60317	0.974071	0.822514	0.311995	-0.184635	1.33253	0.578565	0.758838	1.16287	0.402408	0.0298037	0.837146
NR1H2	-0.676109	-0.790758	-0.613499	-1.85421	-0.395016	-1.81805	-1.36356	-0.35739	-0.226086	-0.672041	0.0745692	-0.496576	-1.13164	-0.787952	-0.0246238	0.896769	-0.0614373	-0.557469	-1.27189	-0.944129	1.82011	1.58057	0.818173	1.38487	0.037956	0.157194	0.712791	0.510106	0.795386	0.691247	0.751753	0.612202	1.67296	1.52578
IDH3G	-0.966605	-0.810535	-0.53428	-1.4846	-0.629946	-0.957794	-1.63475	-2.01669	-1.33233	-0.722525	-1.04456	-0.534154	-0.305079	0.680853	-0.172845	-0.120147	-0.935423	0.109045	0.77227	-0.271321	1.96669	1.50476	0.757915	1.42698	0.555206	0.06748	0.712448	0.803853	0.985134	0.976659	0.269049	1.11543	0.978748	0.791071
CDC25B	-0.698631	-0.727466	-0.440279	-1.61217	-2.05672	-0.399635	0.338755	-1.53761	-0.616188	-0.610969	-1.04314	-0.333412	-0.405867	-0.35328	-1.07919	-0.455995	0.065242	-0.431174	-0.141857	-0.749011	1.31037	1.15083	1.29757	1.20011	0.130978	0.598621	1.37731	0.924384	2.2968	1.48967	0.845843	-0.20194	0.346061	0.521998
NAA10	-0.735725	-0.784845	-0.738727	-1.1289	-1.21275	-0.14983	-1.95604	-1.06065	0.0288633	-0.651132	-0.617555	-1.52979	-0.806751	-0.578796	0.16736	0.91557	-0.635596	-0.266238	-1.05332	-0.424324	1.83074	1.18866	1.42343	1.84925	0.232451	0.432069	0.622785	0.463149	0.660836	0.523071	1.71148	1.24615	0.647486	0.387613
PACSIN2	-0.571024	-0.765498	-0.711827	-1.55755	-1.36531	-0.214832	-1.28514	-0.277962	0.126302	-0.428663	0.268297	-0.249179	-1.17636	-0.722143	-0.605425	0.019413	0.00719177	-1.74945	-1.65286	-0.440706	1.98842	0.594169	1.21276	2.16457	0.204919	0.520775	1.01263	0.852798	0.412673	0.878856	0.582348	1.10138	1.25362	0.572793
FAM214A	-1.01423	-0.79014	-0.750103	-0.383938	-0.73203	-0.495238	-1.44808	-0.931706	-1.86705	-0.656617	-2.16857	-0.468586	-0.589678	-0.667699	-0.00637134	-0.519426	-0.527143	-0.106978	0.387834	0.378106	2.0055	1.64801	0.366126	1.39376	0.90403	0.722268	0.968109	0.689144	0.119759	0.435926	1.07878	1.4065	1.11124	0.508479
STX3	-0.926012	-0.771544	-0.551849	-1.24223	-0.576246	-0.270835	-1.02499	-0.831087	-1.74563	-0.118914	-1.45271	-0.899839	-1.12369	-0.316264	-0.834208	-0.652645	-0.8592	0.0496205	0.298401	0.32851	0.747678	2.01442	0.753467	0.75891	0.881433	0.0183537	1.77728	1.83244	0.311077	1.07709	1.55517	1.06915	0.444703	0.280181
PPP4R1	-0.951471	-0.692265	-0.834685	-0.826164	-1.08054	-0.701045	-1.53359	-1.56862	-1.94529	-0.59584	-0.246765	-0.414226	-0.0137299	-0.544954	-1.57782	-0.799005	-0.220358	-0.00491628	0.942747	0.419795	1.25375	0.737711	0.129029	0.585199	1.04545	0.821138	1.48474	0.491466	1.14208	0.713824	1.55121	1.39417	0.525015	1.31396
APBA2	-0.61958	-0.671815	-1.24437	-0.778129	-1.13437	-0.571126	-0.74241	-0.969997	-0.458361	-1.2671	0.0856834	-1.06703	0.406901	-2.20983	-0.115393	-0.862818	-0.282294	-0.302807	-0.737455	0.0336859	1.47372	1.40001	1.05571	1.16996	0.323522	1.72447	1.76741	0.156498	1.41404	1.00013	0.61296	0.0394228	1.04786	0.322902
SLC38A7	-0.679153	-0.768263	-0.451044	-0.964675	-1.2191	-0.77471	-0.531796	-0.374584	-0.714765	-0.92448	0.325044	-1.17076	-1.34346	-1.84201	-0.729344	-0.578381	-0.241378	0.460743	-0.992799	-0.0453499	1.59483	1.94211	1.5424	1.09389	0.238679	0.694568	0.435778	0.7676	0.846698	-0.325885	0.742782	1.66788	1.36655	0.952379
MICU1	-0.974323	-0.755849	-0.575858	-0.59054	-0.0378939	-1.34682	0.161721	-0.243333	-1.79535	-0.918017	-1.72799	-0.652415	-1.23705	-0.733135	-1.33963	-0.772548	0.00395604	-0.683488	0.0356954	0.801206	0.928903	0.839548	0.657386	2.33008	0.236736	0.809587	0.885834	1.281	0.626335	0.884803	0.530656	1.25544	1.14299	0.972367
SNX21	-0.702492	-0.81647	-0.434093	-1.01554	-1.35361	-0.340135	-0.821098	-0.543726	-0.237442	-0.162833	-0.59683	-1.06233	-1.00165	-1.34969	-0.383193	-0.0716877	-0.912106	-0.648409	-1.29595	0.0554483	2.09957	1.76695	1.11089	1.33179	0.258031	-0.781557	0.847708	0.86884	0.896544	1.30424	0.455354	0.749235	0.957962	1.82828
TRIP4	-0.853458	-0.749191	-0.693666	-0.31973	-1.38644	-0.924752	-0.115943	-1.12956	-0.914113	-0.597329	-1.18725	-0.710464	-0.828033	-1.274	-0.0766706	-1.29777	-0.170057	-0.194761	-0.32039	0.00126753	2.0094	1.48942	0.160654	1.72843	1.38023	0.521276	1.2166	0.631364	0.503252	0.388032	1.85426	1.04227	1.18251	-0.365374
ERCC6	-1.01786	-0.800691	-1.39157	-0.300869	0.166117	-0.388702	-0.939844	-0.839584	-1.39015	-0.288227	-1.57803	-0.762087	-0.692199	0.312152	-0.78483	-1.39026	-0.911385	-0.17009	0.0392578	-0.597419	1.59798	1.97585	1.01727	2.23417	0.509641	0.459119	0.200649	1.26553	0.727888	0.914078	0.921257	0.799913	0.694089	0.408842
PI4KA	-0.738072	-0.759216	-0.712867	-0.494381	-1.39955	-1.37607	-0.982574	-0.316873	-0.436942	0.023478	-0.428373	-0.170369	-0.828173	-0.27499	-0.97036	0.601369	-0.744836	-1.93496	-1.13871	-0.645889	2.10702	0.134127	1.74093	1.38797	0.478415	0.320446	0.324475	0.960174	0.800506	0.97181	1.50705	0.813475	1.25591	0.926042
ANKFY1	-0.902563	-0.779944	-1.24929	-0.823576	-1.44818	-0.819852	-0.800207	-1.12251	-1.87628	-0.710656	-1.31875	0.139336	-0.0102998	-0.76212	-0.816215	0.245286	-0.575973	-0.560023	0.445249	-0.0222635	2.13386	0.965909	0.990393	0.548359	0.48482	0.7598	1.22242	0.904777	1.34921	0.561215	1.17793	0.985639	1.52291	0.161586
USP32	-0.625358	-0.723144	-0.418193	-0.448415	-0.323577	-0.326859	-0.186695	-1.05691	0.0190636	-1.00383	-0.865454	-0.962855	-1.31742	-0.805762	-0.279306	-1.50651	-0.506036	-0.765546	-1.33079	-0.721809	2.80136	0.318256	0.723813	0.677537	0.342156	0.69762	1.09768	0.737622	0.779733	1.35885	0.862052	1.86725	1.08398	0.807491
RPL36A-HNRNPH2	-0.731929	-0.703861	0.116294	-1.74677	0.32214	-0.713024	-0.138041	-0.996549	-0.789235	-1.07849	-1.90784	-0.0988159	-0.649458	-1.68527	0.104659	-0.464309	-1.28973	-0.120342	-0.490264	-1.03279	1.16738	0.990862	0.733784	0.530903	0.915419	0.400136	1.55991	1.22512	0.911669	1.11699	1.05038	1.02839	1.25849	1.20418

## Sheet: Primary STvLT DEGs
DEGs	ST.013.P.FFPE	ST.004.P.FFPE	ST.018.P.FF	ST.025.P.FF	ST.001.P.FF	ST.016.P.FF	ST.030.P.FF	ST.023.P.FFPE	ST.028.P.FF	ST.026.P.FF	ST.015.P.FFPE	ST.011.P.FF	ST.029.P.FF	ST.002.P.FF	ST.021.P.FF	ST.020.P.FF	ST.014.P.FF	ST.022.P.FF	ST.009.P.FF	ST.019.P.FFPE	ST.017.P.FFPE	LT.033.P.FFPE	LT.038.P.FFPE	LT.032.P.FFPE	LT.034.P.FFPE	LT.044.P.FFPE	LT.040.P.FFPE	LT.037.P.FFPE	LT.043.P.FFPE	LT.046.P.FFPE	LT.045.P.FFPE	LT.042.P.FFPE	LT.041.P.FFPE	LT.036.P.FFPE	LT.039.P.FFPE
SHOX	0.701891	0.76386	0.607767	0.527985	0.683827	0.760015	1.06353	0.661803	0.20285	0.909946	0.985427	0.342807	0.777448	0.814775	0.906104	1.13028	0.980422	1.07761	1.23751	0.870802	0.0349133	-0.959846	-0.673816	-1.29589	-1.44532	-0.989494	-1.32179	-0.423399	-1.39084	-0.738034	-1.41217	-1.30471	-1.58809	-1.08143	-1.41676
CRX	0.652343	0.639898	0.50702	0.41726	1.00212	0.914385	0.524714	0.651916	0.418153	0.950216	1.1243	0.487983	0.967846	0.42994	0.869584	1.13286	1.24384	1.36423	1.48471	-0.0465508	-0.0958201	-1.47586	-0.717083	-1.15264	-1.27528	-1.20382	-0.961031	-0.324963	-1.27445	-1.20168	-1.47236	-1.24425	-1.29135	-1.30344	-0.742729
KLK2	0.64729	0.643394	0.643782	0.260226	0.908814	0.775109	0.787428	0.415351	0.55967	0.472488	1.25447	0.83198	0.693961	0.634758	0.902031	1.15935	1.23209	0.696231	1.02366	0.668065	0.534533	-1.44926	-0.0768866	-1.12203	-1.16032	-1.6484	-1.18499	-1.29667	-1.35388	-0.895636	-0.013685	-1.32901	-1.36705	-1.44763	-1.39924
GCSAML	0.355232	0.734299	0.368979	0.45381	0.882669	0.884869	0.911465	0.454672	0.261899	0.985456	1.05234	0.452178	0.849966	0.583605	0.939702	1.01807	1.04506	1.05772	1.19678	0.250846	0.96521	-1.68462	-0.358205	-1.08209	-0.869143	-1.30952	-1.42412	-0.781696	-1.4166	-0.693487	-1.55285	-0.21271	-1.37726	-1.5166	-1.42592
UGT1A1	0.627175	0.62134	0.345545	0.462377	0.953047	0.887666	0.830555	0.718005	0.594926	0.950214	0.865396	0.487849	0.88728	0.522629	0.806463	0.961942	1.14163	1.28803	1.41678	0.294666	-0.0215731	-1.61871	0.109442	-1.35521	-1.33955	-1.25004	-0.62798	-0.894041	-0.861284	-1.40714	-1.02943	-1.43804	-1.16664	-1.35911	-1.40421
FFAR2	0.844403	0.646503	0.636641	0.370998	0.958545	0.937013	1.01218	0.670685	0.401864	0.379417	0.970706	0.478291	0.721627	0.543767	0.828229	1.30544	1.4496	0.594624	1.31794	0.71044	-0.356809	-1.43996	-0.423669	-1.35422	-1.37268	-1.18315	-1.03342	-0.359725	-1.67945	-0.595595	-0.831819	-1.45585	-0.786576	-1.72852	-1.17748
MOGAT3	0.747074	0.679054	0.522827	0.391981	1.08696	1.0384	0.716357	0.78757	0.370939	0.90862	0.914761	0.382279	0.91022	0.356072	0.894783	1.24007	1.26608	1.02034	1.2007	-0.246419	0.0651513	-1.62265	-0.774068	-0.464184	-1.38354	-1.29182	-0.187543	-0.482694	-0.858087	-0.689094	-1.5432	-1.47235	-1.4944	-1.55395	-1.43624
NIM1K	0.381777	0.551114	0.331834	0.339314	1.11638	0.772529	0.972904	1.09364	0.402273	0.98561	0.858439	0.467801	0.716195	0.297407	0.763036	1.09892	1.14324	1.21989	1.51441	0.395098	-0.219538	-0.429739	-0.245817	-0.984807	-1.36679	-1.55989	-1.01082	-1.5905	-0.37421	-0.857939	-1.34235	-1.54838	-1.44317	-0.808974	-1.6389
C9orf57	0.705886	0.564839	0.289616	0.366702	1.05894	1.07774	0.745833	1.03638	0.676549	0.788845	0.759683	0.44078	0.923172	0.366507	0.936803	1.15767	1.08052	1.19691	1.10957	-0.727887	0.574941	-2.00846	-0.788761	-1.06005	-0.988438	-1.71302	-0.535772	-0.633357	-0.425589	-0.902637	-1.15931	-1.84168	-1.17192	-0.872019	-1.029
PLA2G4D	0.536155	0.662193	0.26581	0.253362	0.852238	0.879775	0.840878	0.579761	0.243933	0.723427	0.730213	0.536289	0.797739	0.558495	0.756326	1.18955	1.26492	1.25285	1.49941	0.104944	0.641437	-1.64515	0.183204	-0.332016	-0.31165	-1.44029	-1.49678	-1.02403	-1.4645	-1.40881	-1.55637	-1.33256	-1.262	-0.928322	-1.15042
OPRM1	0.413199	0.684072	0.343345	0.274325	1.01907	0.762181	0.914788	0.433192	0.618108	0.910061	1.00933	0.815481	0.829522	0.403858	0.759566	0.922749	1.13972	1.13641	1.26997	0.0207006	0.476751	-1.74808	-0.322403	-1.10395	-1.66728	-0.330194	-1.08801	0.245076	-1.53805	-1.18005	-1.74093	-1.24011	-1.03748	-1.44074	-0.964186
ASB4	0.572708	0.916855	0.211663	0.400533	0.651074	0.873899	0.912607	0.429161	-0.0463354	0.880818	0.304863	0.637847	0.832375	0.704615	0.734887	1.0347	1.23928	0.980024	1.29119	0.705852	0.887915	-2.1794	-0.380836	-0.255281	-0.981384	-0.616187	-0.933297	-0.980028	-1.41095	-1.37439	-2.12613	-1.01101	-1.4088	-1.08792	-0.410935
MUC17	0.712901	0.98989	0.599711	0.268711	0.617729	0.908872	1.12193	-0.21744	-0.06592	0.830698	0.855748	0.310324	0.650032	0.675222	0.569862	0.55073	1.11477	0.76504	1.28066	0.932036	1.64441	-1.53989	-0.880272	-0.37101	-1.43354	-0.931662	-0.946954	-1.15727	-1.33774	-1.66509	-1.62265	-1.39914	-1.30038	-0.450776	-0.079527
PRKY	0.437208	0.566601	0.420758	0.534577	1.2301	0.73457	0.81518	0.801747	0.487299	0.856997	1.23704	0.336854	0.966486	0.19199	0.875318	1.05374	1.19436	1.18205	1.21687	0.536127	-0.604645	-0.49383	-1.00663	-1.16644	-1.44239	-1.38686	-0.262527	-0.371712	-1.45467	-1.33372	-1.54545	-1.39065	-1.50877	-0.372095	-1.33549
PDE10A	0.829854	0.796329	0.45403	0.804484	1.19566	0.571774	1.31098	1.01794	-0.0338267	0.488429	0.516829	0.88551	0.424528	0.225071	1.16535	0.891021	0.886574	0.28344	1.23593	1.24847	-0.102503	-1.11762	-1.53066	-1.11909	-0.489263	-0.928561	-1.2793	-1.93824	0.00621382	-0.666876	-0.579184	-1.619	-1.41034	-1.14839	-1.27556
UTS2B	0.848556	0.751889	0.328302	0.493804	0.918233	0.897623	0.985319	0.586925	0.416019	0.665685	0.67931	0.83281	0.888683	0.552346	0.775238	0.740117	1.21274	0.92344	1.05442	0.263816	0.224884	-1.97873	-0.211365	-0.313229	-1.95577	-0.37917	-0.785932	-1.05303	-1.87311	-0.533524	-1.24467	-1.70214	-0.587272	-1.73873	-0.683483
NOTO	1.47483	0.873833	0.519489	0.433887	0.898581	0.84696	0.343777	-0.320198	-0.21349	1.05174	1.05504	0.566995	0.81751	0.43992	0.869572	0.877396	1.22769	0.959008	1.19374	0.949461	0.170826	-0.512328	-0.341452	-1.04456	-0.178823	-0.717279	-1.54088	-0.975471	-1.53263	-1.21722	-1.68995	-1.53979	-1.28422	-1.33383	-1.12812
ADRA1A	1.32578	0.958245	0.603993	0.315969	0.879669	0.726157	1.01841	0.395163	-0.274546	0.96061	0.393537	0.778352	0.862118	0.483902	0.673733	0.944954	0.979378	0.294085	1.2861	1.39634	0.0585376	-1.54418	-1.56083	-0.578518	-0.576009	-0.292194	-0.526632	-1.50989	-1.54832	-1.66874	-0.387902	-1.35941	-0.828123	-1.48574	-1.194
TPH1	0.402882	0.649804	0.87374	1.05228	1.46599	0.560606	0.735343	0.433287	0.362844	0.428812	1.1495	0.458762	0.257965	-0.0128372	0.718162	1.44024	0.788454	0.608107	0.867864	0.887106	0.93331	-0.869305	-1.15709	-1.76104	-0.841859	-2.2257	-0.716293	-0.494465	-1.81125	-0.675213	-1.12896	-0.0993384	-0.97181	-1.46886	-0.841024
SPP2	0.353628	0.528018	0.326736	0.278219	0.853242	0.614746	0.943594	0.999074	1.08301	0.766957	0.812252	0.772952	1.04092	0.561838	0.734283	0.972185	0.985753	1.20852	1.36435	0.0530204	-0.238944	-1.25395	-0.168633	-0.910604	-0.329209	-1.74923	-1.20381	-1.01638	-0.342694	-1.32302	-1.93742	-1.4851	-0.871673	-1.74064	-0.682009
CCL22	1.05732	0.676749	0.406019	0.326335	0.75127	0.838417	0.885251	0.23745	0.474242	0.806614	1.07108	0.495325	0.9049	0.658492	0.79743	1.10871	1.21324	1.3129	1.10991	-0.166972	0.0410486	-1.73512	0.0554861	-1.19393	-0.470368	-0.590717	-1.5203	-0.396788	-1.48347	-1.23392	-1.70657	-1.42363	-0.766494	-1.62277	-0.917147
RNASE10	0.336382	0.466104	0.386583	0.431371	1.35956	1.01043	1.15128	0.806254	1.00776	0.975151	1.46006	1.04233	0.608178	0.136243	0.471129	0.41006	0.973958	1.07196	1.00543	-0.0537692	-0.0886358	-0.210571	-0.553556	-1.29919	-0.70528	-1.40817	-0.825184	-1.39505	-1.81142	-0.62643	-0.907456	-0.710329	-1.2526	-2.05995	-1.20264
ONECUT3	1.21955	0.873768	0.503555	0.367539	0.79008	0.670426	0.900278	0.207846	-0.141591	0.863427	0.63327	0.499996	0.991676	0.568624	0.730422	1.14515	1.13415	0.73665	1.01555	0.599672	0.622753	-1.50288	-0.601083	-1.94814	-0.216641	-0.339768	-0.621545	-0.105024	-1.9037	-0.937449	-1.6592	-1.26429	-1.85024	-0.852079	-1.13076
CRIPT	1.14157	0.820426	0.90472	0.922864	0.750229	0.651665	1.22744	0.471314	0.409774	0.653083	1.27635	0.17413	1.07395	0.750736	1.12155	0.921641	0.39401	0.268704	0.567265	0.0205972	0.406974	-2.28438	-1.3325	-0.15976	-0.964508	-0.598952	-0.835914	-0.693367	-1.76336	-0.145351	-1.27626	-1.57286	-1.19844	-0.564667	-1.53868
ATP6V0D2	0.59341	0.611939	0.433481	0.512725	0.627088	0.812423	0.626535	0.731048	0.606442	0.842035	1.2594	0.400277	0.922349	0.74812	0.690887	1.04046	1.19917	1.12611	1.05538	-0.457493	0.544445	-0.611515	-0.493989	-0.517682	-1.68603	-1.27314	-0.891267	-1.57807	0.0224257	-0.239275	-1.73278	-1.53491	-1.69066	-1.05703	-1.64232
HTR2A	0.822395	0.869558	0.999234	0.532721	0.740505	0.491019	1.32677	0.20769	0.157121	0.663582	1.20619	0.730811	0.724785	0.599777	0.278639	0.518245	0.771168	0.537176	1.41433	0.855151	0.449892	-0.72827	-1.5091	-1.48776	0.311934	-0.676942	-0.121465	-1.38712	-1.63488	-1.34224	-1.74387	-0.685804	-1.84518	-0.714355	-1.3317
FABP2	0.094497	0.75091	0.318913	0.393531	0.848097	1.01315	0.753232	0.720965	0.372994	1.51002	0.795639	0.514935	1.03649	0.532833	0.660305	0.786878	1.17795	0.940834	1.01485	1.08051	-0.430866	-1.91609	-0.354864	-0.678921	-1.77116	-0.838342	-1.13258	-1.13169	-1.04401	-0.893365	-1.95509	-0.3899	-1.67558	-0.619086	-0.485988
SRRM4	0.813213	0.802143	0.277864	0.349027	0.876955	0.866954	1.1778	0.266442	-0.0226512	0.451856	0.663738	0.272336	0.941947	0.450219	0.615025	1.16562	0.865226	0.63747	1.39239	0.996331	0.957316	-0.540306	-0.437339	-0.56421	-1.63047	-0.359749	-2.09243	-0.589704	-1.40233	-1.54501	-1.31812	-2.12974	-0.883766	-0.232853	-1.0912
RB1CC1	0.185296	0.502132	0.424416	0.57594	0.693732	0.939816	0.845777	1.40238	0.772143	0.981674	0.979762	0.865019	0.405583	0.763492	0.580462	0.965406	1.63411	0.873014	1.17573	-0.101934	-0.788956	-2.33592	-1.03742	-0.650711	-1.23558	-0.983077	-0.727928	-0.51086	-1.41858	-0.4512	-0.803932	-0.876461	-1.49894	-1.12902	-1.01537
TECRL	0.540936	0.704383	0.226558	0.329838	0.798832	0.747775	0.849299	0.909422	0.622188	0.932972	0.189766	0.771596	0.761176	0.544423	0.700726	0.848351	1.03673	0.777402	1.23552	-0.311867	1.47165	-1.65005	-0.658428	-1.48202	-1.57318	-0.321366	0.12844	0.172864	-1.48223	-1.0198	-1.66264	-1.19437	-1.44112	-1.60195	-0.901825
SYCP1	-0.14876	0.56259	0.297087	0.103342	1.01665	0.920367	0.912929	0.503362	0.769872	0.94378	1.21066	0.475777	0.941378	0.381764	0.70509	1.1537	1.1741	0.99285	1.12099	-0.120469	0.748716	-1.95763	0.198916	-0.595598	-1.40066	-1.25233	-1.30196	-0.897408	-1.55914	-1.06528	-1.89168	0.029358	-0.901272	-1.08087	-0.99021
RD3	0.0287598	0.760491	0.099171	1.18239	1.23603	0.786914	1.62131	0.785956	-0.223109	0.466963	0.700544	0.424643	0.539027	0.170175	0.568778	1.15311	1.02351	0.959329	1.01154	0.943517	0.402577	-1.62633	-1.02733	-0.749542	-0.331983	-1.19697	-1.46377	-1.06265	-1.60017	-0.66418	-1.50602	0.403312	-1.27017	-1.66103	-0.884793
ACP7	0.514807	0.607007	0.277869	0.441435	1.05177	0.828339	0.588242	0.641686	0.330264	0.976889	0.935596	0.58143	0.881469	0.356433	0.720677	1.04456	1.29603	1.47735	1.13573	0.470917	-0.529908	-1.00823	-0.590516	0.481599	-0.957512	-1.48966	-1.53292	-0.767204	-1.51985	-1.07463	-1.75175	-1.18083	-0.261746	-1.44196	-1.53337
RASSF2	0.642936	0.534897	0.531349	0.530434	1.26465	1.23098	1.81067	0.785639	0.872271	0.225646	0.957769	0.122509	0.571478	0.166025	0.724324	0.787565	1.24978	0.709409	0.805645	0.221034	-0.191276	-0.887325	-0.0915208	-1.90947	0.158032	-0.88231	-1.27238	-0.950654	-0.976751	-1.92672	-1.27248	-0.97283	-1.66602	-1.17163	-0.731688
ZPBP2	0.679482	0.753007	0.175708	0.0814029	0.798792	0.818109	0.658374	0.847544	0.126624	0.990077	0.048898	0.703939	0.770902	0.434525	0.762354	1.02472	1.1434	1.00707	1.51235	0.0856225	1.13578	-0.824712	-0.253106	-1.42273	-1.58487	-0.484294	-0.663102	-1.39693	0.529699	-0.892052	-1.76661	-1.39089	-1.5733	-1.6691	-1.16669
HMGN4	0.300536	0.606756	0.818706	0.410956	0.416141	0.6584	0.39455	0.946211	0.732181	0.742272	1.36258	1.59868	0.542826	0.967416	0.770548	0.775524	0.819841	1.05509	1.18867	0.0521818	-0.633573	-1.97303	-1.53468	-1.41149	-0.882489	-0.229115	-0.820249	-1.68178	-1.25118	-0.381919	-1.35161	0.110498	-1.26563	-1.11886	-0.734965
SAMD3	0.274249	0.768177	0.59388	0.431239	0.591365	0.524011	1.06121	0.695369	0.67526	0.603691	0.772944	0.823374	0.884111	0.701982	0.475889	0.93081	0.780598	0.848134	1.582	0.624559	-0.193739	-1.81668	-0.986002	-0.977265	-1.4723	-0.565904	-0.302502	-0.3116	-0.435045	-1.15311	-2.81796	-1.65283	-1.17807	-0.551464	-0.228374
ANKUB1	1.05104	0.766	0.439844	0.640051	0.632397	0.858746	0.405806	0.158874	0.174064	1.1319	1.09348	0.219537	0.870975	0.708579	1.0974	0.923063	1.0719	1.57172	0.629657	-0.210101	0.26506	-1.24698	-0.657723	0.105718	-1.88933	-0.21714	-0.791531	-0.870558	-2.04813	-1.07242	-2.07826	-1.03166	-0.947569	-1.20161	-0.552805
ACSM2B	0.0428143	0.590494	0.173989	0.0158219	0.761847	0.516732	0.908891	1.01722	0.607578	0.980015	0.533315	0.891104	0.976761	0.565473	0.65963	1.21945	1.07008	1.23614	1.54976	0.197916	-0.031418	-1.83259	0.0300237	-0.979979	-1.71415	-0.584912	-1.45319	-0.00266151	-0.192315	-1.0975	-1.41126	-1.50877	-1.38397	-1.55573	-0.796615
ASIC4	0.409315	0.633768	0.628536	0.620683	0.652076	0.879859	0.796068	1.03872	0.885814	0.476904	0.145299	0.433869	0.654024	0.776694	0.993264	0.926751	0.835977	0.559196	0.647035	1.14069	0.162148	-1.51815	-0.63167	0.336349	0.290597	-1.58273	-1.35864	-0.482371	-0.511003	-2.44232	-0.873009	-0.793443	-1.19923	-1.53334	-1.99772
COX6B2	0.554895	0.625023	0.809094	0.31134	0.844622	1.39941	0.307885	0.954103	0.298724	0.816278	0.548202	0.0676526	0.681885	0.498119	0.823922	1.41289	1.18526	1.2055	0.692404	-0.545277	0.960129	-1.64893	-0.836314	-0.232777	-1.28751	-0.51852	-1.13785	-1.2048	-1.63153	-1.61584	-1.66812	0.247078	-1.3558	-0.256709	-1.30445
MC2R	0.963009	0.950515	0.343671	0.424235	0.940681	0.610496	0.809187	0.0626569	-0.326371	0.746237	0.779568	0.906734	1.23404	0.348295	0.69222	0.959314	0.764673	0.393801	1.119	0.963575	0.685147	-1.43617	-0.483566	-1.44162	-1.44131	-0.231923	-1.4158	-1.4414	0.276177	0.495482	-1.48414	-1.48005	-1.41693	-1.45032	-1.41911
DOCK3	0.870246	0.657239	0.531583	0.834434	1.75419	0.791531	0.685702	1.22732	-0.223155	0.755648	-0.232627	0.564615	1.03999	-0.362136	1.04491	0.817724	0.307769	1.33341	1.41066	1.03139	-0.748259	-1.3538	0.349383	-1.09791	-0.824571	-0.682854	-1.05621	-1.26145	-1.23501	-0.859481	-1.08354	-1.35083	-1.16917	-1.31384	-1.15289
HRG	0.214152	0.483771	0.663137	-0.247251	0.85166	0.421725	0.533539	0.724935	0.582119	0.762138	1.06574	0.582115	1.03186	0.482426	0.838986	1.20025	1.13716	1.32299	1.50213	-0.262505	0.473011	-1.08562	-0.606863	0.27082	-0.710433	-1.32809	-1.78891	-0.251216	-1.11583	-1.9915	-0.680658	-1.06954	-0.831755	-1.15363	-2.02088
PECAM1	1.35115	0.804971	1.24437	0.848199	0.542224	1.52228	0.925576	0.518491	0.105936	-0.793487	0.770711	-0.215715	1.05423	0.841398	0.8196	1.363	0.903927	-0.641332	0.468905	1.38983	0.166227	-0.947491	-1.17376	-1.62215	-1.15576	-0.725807	-1.37508	-0.995562	-0.744771	0.149314	-0.752299	-0.87862	-1.43747	-0.906254	-1.42479
ZNF274	0.419206	0.49857	0.740928	0.63608	0.791137	0.93297	0.229275	0.633496	0.473509	1.05812	1.63707	0.671492	0.0200186	0.58044	0.812424	1.46196	1.34839	1.21892	0.961191	-0.120423	-0.801759	-2.60228	-1.13376	-0.883372	-1.21804	-1.27523	-0.917691	-0.971155	-0.966632	-0.933468	-0.404403	-0.24769	-0.957052	-0.664213	-1.02803
RPGRIP1	1.56008	0.909697	0.655688	-0.0587556	0.839633	0.983382	0.580213	-0.54179	0.264879	0.606832	1.0658	0.384037	1.31918	0.504063	0.910577	1.26035	1.39928	0.200633	0.14732	0.165269	1.08171	-1.89008	-0.823635	-0.147474	-0.634499	-0.623884	-0.992588	-0.387394	-1.60937	-0.960339	-1.53849	-1.29674	-0.386743	-1.92059	-1.02626
LIN52	0.655323	1.00182	0.981067	1.07773	0.97159	0.326245	0.852895	-0.40029	-0.19124	0.917089	1.52129	0.704623	0.153244	0.32878	0.344071	0.637016	1.36317	0.422889	0.766061	1.25353	0.596009	-1.92822	-1.64192	-0.200427	-1.63712	-0.724615	-1.55727	-0.445272	-0.356216	-0.127522	-1.43241	-1.47061	-1.45035	-0.714607	-0.596348
SGK3	0.912032	0.744621	0.602444	0.236407	0.992468	0.726562	0.561478	0.401054	-0.0704638	0.0262204	0.831703	0.630214	1.16423	0.366556	0.968688	1.66129	1.65948	0.977276	0.741245	-0.423319	0.52018	-2.57618	-0.439166	-0.156256	-0.773521	-0.731179	-1.13685	-0.868409	-0.518924	-0.575888	-1.07269	-1.2181	-1.43347	-1.65271	-1.07704
ZNF791	0.75413	0.732746	0.507449	0.244875	0.707232	0.831968	0.30021	-0.0990919	0.878096	0.627945	1.34379	1.73502	0.553359	0.680732	0.509611	0.59195	0.741114	0.617355	0.659246	0.622409	0.680876	-1.83953	-0.939996	-1.06496	-2.29907	-0.492184	-0.90612	-0.402593	-2.00969	-0.172966	-1.05453	-2.00158	-0.167837	-0.752089	-0.117875
ATCAY	0.723679	0.733104	0.415869	0.304654	0.886484	0.77013	0.588366	0.512233	0.224178	0.410094	0.683043	1.13693	0.751331	0.448091	1.01891	0.908765	0.983218	0.954119	1.55328	0.357638	-0.172526	-1.94419	-0.155325	-0.486886	-1.84912	-0.133631	0.36112	-1.66962	-1.70118	-1.10119	-1.46557	-1.46235	-1.08545	-1.26946	-0.228736
DACT3	0.700571	0.678724	0.675393	1.06433	0.707407	0.38287	1.28624	1.34271	0.407923	0.279356	0.64584	0.662253	0.781649	0.68147	0.934373	0.514955	0.985497	0.0336529	1.16158	0.533792	-0.275939	-1.08296	-1.48706	-0.175777	-0.0488344	-0.191535	-1.13245	-2.67005	-0.627104	-0.71647	-1.02953	-0.643252	-1.22627	-1.01215	-2.1412
CDH19	0.579513	0.742091	0.457371	0.532927	0.577327	0.7652	0.862567	0.382959	0.31153	0.426436	0.534563	0.320208	0.660702	0.716799	0.628854	1.26945	0.728278	0.492368	0.582063	1.44545	1.02325	-1.41875	-0.395598	-1.60918	-0.0222621	-1.55775	-1.46117	-1.47394	-0.326579	-1.5703	-1.54615	-1.05832	-1.30929	1.19732	-1.48794
POP5	0.569489	0.786014	0.917837	0.258937	0.951865	0.857686	0.164801	0.372921	0.169227	1.49421	0.726017	1.55869	-0.484626	0.427648	0.988326	0.944315	0.963456	0.894623	0.459438	1.80705	-0.906601	-1.10028	-0.965827	-0.169209	-0.556694	-0.546053	-1.33288	-0.478432	-1.23947	-0.876499	-1.6072	-0.568964	-1.65256	-1.20788	-1.61936
RPL38	1.11043	0.615648	0.72601	0.899674	1.37086	0.651867	1.01177	0.910615	0.990963	0.790343	0.305254	0.531649	0.902853	0.141444	1.24057	0.693471	0.485069	0.113317	-0.0665461	0.661761	0.0727177	-1.52535	0.395902	-1.29308	-0.770149	0.0375863	-0.785184	-1.5257	-2.00946	-1.58325	-0.0973299	-0.899599	-1.64363	-1.76635	-0.694152
CLEC1A	1.34185	0.634558	0.315542	0.523571	0.511299	0.955147	0.837028	0.869927	0.146679	0.787782	0.60364	0.572579	0.683311	0.777979	0.598865	0.965922	1.15445	0.501736	1.44343	1.17722	-1.34561	-0.543936	-1.23664	-1.45717	-0.532294	-0.871625	-1.03063	-1.66696	-0.89115	-0.912026	-0.100007	-1.43789	-0.308651	-2.20179	-0.866124
JAM2	0.706909	0.619848	0.141571	0.559767	0.936763	0.550313	0.86029	0.693724	0.550504	1.09202	1.20736	1.0324	0.974943	0.342417	0.780954	0.528929	0.878448	0.224567	1.3254	0.30928	-0.198052	-1.14115	-1.77883	-1.97932	-0.119287	0.300631	-0.881982	-2.01814	-1.30789	-1.49024	-1.08446	-0.184905	-0.567333	-0.17518	-1.69027
CISD2	0.847186	0.931899	1.10016	0.587895	-0.0267619	0.902566	0.828274	-0.669556	0.195657	0.716466	1.55223	0.273714	0.971326	1.32797	0.384829	-0.0868682	0.449721	0.315865	0.597057	2.49931	0.083196	-1.38896	-0.81675	-1.2064	-0.530948	-1.28012	-1.15757	-1.41539	-1.32739	-0.915002	-0.666448	-0.31667	-1.01543	-0.136078	-1.609
SLC38A6	-0.190608	0.414127	0.60076	0.147645	0.824428	0.735694	0.958378	1.18559	0.856273	0.595827	1.29815	0.715099	0.831407	0.497485	0.468535	1.02942	1.01338	1.12908	1.81728	-0.962368	0.046135	-1.90561	-0.547216	-0.611458	-0.726088	-1.28175	-1.62494	-0.224952	-0.577302	-0.446956	-1.72364	-1.13499	-1.58175	-0.656287	-0.968769
GAN	-0.148745	0.580032	-0.458478	-0.133905	1.12197	0.747664	0.941787	0.690187	0.154751	2.05943	1.07261	0.639122	1.17674	0.0978993	1.21204	0.586465	0.864735	1.58954	1.29404	0.321721	-0.712012	-1.67757	-0.543822	-0.926915	-1.33046	-0.956351	-0.875187	-1.0258	-0.0775341	-1.0619	-1.30391	-0.490529	-1.45584	-0.86082	-1.11097
FCRL1	0.936234	0.820627	0.257628	0.0875695	0.901829	1.58074	0.783316	0.306654	-0.324035	0.711083	0.394778	0.537593	0.410963	0.37085	0.329286	2.10881	0.780076	0.363542	1.2743	1.36496	0.0401936	-1.83835	-0.833237	-0.777498	-0.93601	-1.09895	-1.4244	-0.991779	-1.56659	-0.804226	-1.85449	-1.10548	0.172134	-0.201958	-0.776163
TAL1	0.548376	0.537972	0.21801	0.592593	0.853476	1.10141	0.958885	0.536126	0.796415	-0.120087	1.48059	1.10361	0.687371	0.493912	0.503626	1.10244	0.758431	0.0695397	1.36196	0.880517	-0.345482	-0.263332	-0.689333	-2.16653	-0.738339	-0.64178	-0.243025	-2.31288	-0.633092	-1.26404	-0.900527	-1.09154	-1.29594	-0.152726	-1.72661
FUT9	0.632252	0.746533	0.804473	0.178952	0.784021	0.800167	0.496296	0.133334	-0.0758028	1.18289	0.87028	-0.419861	1.4687	0.411905	0.498851	0.814473	0.975423	1.19548	1.23063	0.800721	0.581591	-1.69686	-0.628842	-1.42074	-1.47501	-1.42981	-1.05889	-1.00184	-1.67161	-1.53822	-1.60322	-0.391379	-0.67468	0.627305	-0.147498
HACD2	0.0989993	0.56294	0.514924	-0.277845	0.369553	0.6159	0.549996	0.533305	0.589914	1.50857	1.51063	0.659906	0.0971637	0.896032	1.14648	0.853488	1.59112	1.26257	0.750369	-0.0671066	0.307233	-1.21418	-1.80975	-0.283668	-1.09309	-2.01726	-0.343105	-0.865903	-1.72134	-1.00501	-1.3269	-0.413748	-1.46367	-0.483888	-0.0326093
BAHCC1	-0.331274	0.210566	0.0412955	0.150674	0.461536	0.48088	0.975553	1.67187	1.5838	0.468349	0.998403	1.09089	0.560676	0.9181	1.41319	0.789145	0.407348	2.04417	0.213421	-0.415565	0.0319127	-0.169105	-1.07466	-1.46657	-0.954395	-1.44369	-1.50954	-1.18507	-0.123223	-1.33307	-0.974886	-0.439324	-0.857548	-0.803714	-1.43014
IGDCC3	1.25534	0.564011	0.492658	0.43559	0.366664	0.568501	1.09193	0.299702	0.800016	0.800798	1.36706	0.527821	0.504539	1.06462	1.01114	0.793887	0.937872	0.35135	0.420983	0.169556	0.180085	-1.89635	-0.0739954	-1.53424	-1.01957	-1.36887	-0.809825	-1.88711	-1.93321	0.234598	0.252024	-1.45802	-0.215384	-1.63567	-0.658512
AKIRIN2	0.458351	0.476677	0.431085	0.569677	0.747828	1.14812	0.417218	1.24383	0.779386	0.690886	1.00748	0.8986	1.29613	0.576684	-0.133174	0.885238	1.19661	0.169228	1.67813	-0.524659	-0.0052789	-2.31646	-0.784158	-1.66274	-0.879879	-0.625647	-0.813943	-0.994822	-1.40003	-0.359405	-0.349866	-1.21768	-1.84366	-0.0369853	-0.722768
GIGYF2	0.354932	0.482241	-0.0166919	0.676899	0.56106	0.387939	0.260867	1.0323	0.794828	0.0819172	1.4239	1.73977	0.939696	0.738977	0.929558	1.05812	0.756875	0.968971	1.5236	0.262755	-1.10203	-0.514982	-1.93211	-0.790191	-0.994633	-1.0383	-0.853177	-1.26348	-0.488076	-0.261126	-1.64302	-1.96097	-0.680748	-0.751112	-0.684552
HMGB1	0.888956	0.541985	1.1895	1.59393	0.371566	0.0380457	1.43041	1.34696	1.42335	1.40693	0.563049	-0.727391	0.486588	0.991906	0.417143	0.477137	0.318543	-0.0156046	0.401648	0.590924	0.168927	-1.09123	-0.921431	-1.87799	-1.20397	-1.18035	-0.560945	-0.26771	-1.26342	-1.12099	-0.946676	-1.72762	-1.47177	0.10347	-0.373869
ZNF726	0.0953831	0.833559	0.781675	0.109791	0.729593	0.716423	0.534506	-0.308485	0.297452	0.935705	1.4683	0.581746	0.348472	0.507798	0.49173	1.20005	1.03081	0.0820599	1.18619	1.01381	1.39577	-1.20737	-1.37011	0.330487	-1.28068	-2.39693	-0.584124	-1.01853	-0.724189	-0.483479	-2.13378	-0.40032	-0.760529	-1.07585	-0.926915
BEAN1	0.861646	0.653593	0.984115	-0.0690942	0.771999	0.654084	0.596734	0.381233	0.200801	0.985391	1.06035	0.0519121	0.993013	0.462357	0.964472	0.742529	0.752859	1.88075	0.375659	0.946573	-0.23918	0.16527	-1.69917	-1.44653	-1.22252	-2.52131	-0.55599	-1.34625	-0.413589	-1.09419	-1.01863	-0.941477	-0.855309	-1.14175	0.0796452
FAM156B	0.184819	0.334683	0.398872	0.101244	0.71683	0.803413	0.294699	1.12738	0.892408	0.771901	1.02676	0.895771	0.849046	0.628962	0.74495	0.869769	0.896048	1.47432	1.51828	-0.0006855	-0.553767	0.423803	0.34209	-0.580762	-1.70926	-0.618814	-1.46315	-0.981349	-1.49972	-1.21472	-1.01921	-1.17813	-1.58327	-1.35627	-1.53695
TMEM167B	1.41912	0.847708	1.41082	1.30265	0.413224	1.15522	0.628258	0.608289	-0.0472931	-0.236881	0.673819	0.0321635	0.359049	0.899338	0.921359	0.466212	1.26098	0.63867	0.775492	0.608741	-0.175758	-1.56762	-1.9927	-0.686382	-0.412309	0.362388	-1.31901	-0.942004	-0.46936	-1.34638	-1.37738	-0.816925	-1.30927	-0.181792	-1.90243
LPO	0.69716	1.04133	0.591516	0.433642	0.764024	1.10301	0.906941	-0.337019	-0.0169667	0.918051	0.715663	0.491083	0.745643	0.485505	0.52204	0.594141	0.987184	0.435915	0.617357	0.906637	1.29886	-2.52286	-0.923069	-0.201232	0.0293986	-1.28637	-0.50887	-1.25496	-0.146801	-0.806041	-2.62862	-0.364723	-1.21339	-1.00082	-1.07335
COA5	0.45311	0.414261	0.142409	0.164475	0.705062	0.620828	0.541026	1.7707	0.388592	0.686032	-0.269437	0.714924	0.656987	0.588573	0.435547	1.26448	2.3983	1.51538	1.1185	-0.195451	-0.545045	-1.80593	0.0686622	-0.942992	-0.803794	-1.07337	-0.969929	-0.628146	-0.674591	-0.875705	-0.772127	-1.36227	-1.28483	-1.58126	-0.862948
ARL5B	0.798972	0.582296	0.209594	0.888115	0.651471	1.30837	1.63783	1.26757	0.481188	0.398835	0.953713	0.174286	0.737564	0.776013	1.17917	0.964228	0.709207	0.191737	0.712169	-0.0665896	-0.657309	-2.62495	-1.34626	-1.08584	-0.86011	-0.306243	-0.749259	-1.70028	-0.94928	-0.201124	-0.337106	-0.641072	-0.723917	-0.681244	-1.69175
LATS2	0.53158	0.391471	0.501673	0.566767	0.969536	0.960353	1.17959	1.47539	0.53217	0.603086	1.16574	-0.086753	0.931853	0.347433	1.20864	0.888146	0.991199	0.947055	1.0208	-0.862451	-0.427666	-0.748816	-2.03086	-1.26604	-0.680661	-0.90491	-0.68207	-1.58332	-1.87756	-0.809407	-0.842337	0.410303	-0.768438	-1.31319	-0.738319
HOPX	1.02815	0.820615	0.368044	1.69165	1.4369	0.306087	1.51409	0.66869	-0.050721	0.45303	0.628389	0.375519	0.40578	-0.0835386	1.20735	0.0723857	1.25145	-0.0243522	0.94576	0.600412	0.243649	-1.45647	-1.84358	-0.402118	-0.185548	-0.493375	-0.584348	-0.628108	-1.21175	-0.591944	-0.523209	-1.50015	-1.56581	-2.30187	-0.571064
CDC73	0.227816	0.575232	0.401715	1.14422	-0.065969	-0.179829	0.531144	0.996674	1.47137	0.930244	1.00504	1.10318	1.20569	1.38217	0.356703	0.692596	0.520696	1.22617	0.156169	-0.135079	0.326272	-0.837349	-0.951026	-0.479568	-0.691644	-0.412799	-0.996518	-1.05201	0.135124	-1.6068	-1.04351	-0.86558	-2.43584	-2.10977	-0.524933
GALC	0.287228	0.69028	0.322805	0.0537387	1.24149	0.754827	1.33157	0.954063	-0.304804	1.01259	0.475432	0.111455	0.915408	-0.0348995	0.589216	1.10582	1.36847	1.06643	1.90765	0.0429524	-0.112915	-1.60068	-1.47467	0.154775	-0.92742	-1.06315	-1.33649	-0.0372934	-0.840772	-0.771347	-1.9928	-0.994133	-0.407373	-1.40203	-1.08541
ZDHHC21	0.677025	0.693677	1.22429	-0.309729	0.656353	0.682775	1.03794	0.0587092	-0.164124	0.802385	1.58203	-0.122004	1.42321	0.556992	0.526456	0.8587	0.886618	2.19698	0.962714	0.068248	-0.82504	-1.5297	-0.941393	-1.09597	-1.77498	-0.730722	-0.860145	0.189802	-0.850917	-0.76113	-1.37787	-0.964968	-1.18615	-0.668066	-0.921994
ZBED5	0.923784	0.757598	0.772975	1.00824	0.548643	1.3535	1.36597	1.21686	-0.185764	0.64242	0.197508	0.0747736	0.0214151	0.803718	0.394156	1.0399	0.792709	1.59839	0.734883	0.379366	-0.627589	-1.83938	-1.01822	0.428221	-1.33988	-0.538047	-1.25558	-0.916582	-0.0143374	-0.582848	-1.0134	-1.71319	-1.35126	-1.13541	-1.52353
LIN28A	0.241354	0.541369	0.158662	0.280967	0.887334	0.752267	0.926274	0.679528	0.462915	0.81884	0.776427	0.474661	0.713433	0.403018	0.716889	1.17237	1.17408	1.25579	1.35704	0.240796	-0.232902	-1.6016	-0.0267832	-1.20908	-1.85715	-0.607524	-1.30114	1.06296	-0.847496	-1.24762	-0.832814	-1.58638	-1.40517	-1.81118	-0.530134
PRRG4	1.02907	0.822429	0.408815	0.00246939	0.416427	0.818733	0.563005	0.414785	-0.303437	1.70521	0.542512	-0.0072764	1.26053	0.69463	0.119321	0.976732	1.09724	0.997466	1.13533	-0.349873	1.4344	-0.723772	-1.56946	-0.22713	-1.26121	-1.04222	-1.43324	-1.47456	-1.45029	0.0668794	-2.01277	-0.534772	-0.325673	-1.47195	-0.318364
NUDT3	0.562041	0.392462	0.690906	0.477054	1.18691	1.41817	0.691097	1.53019	0.541102	0.956492	0.801087	-0.0653463	0.516454	0.148584	1.69938	0.514189	1.01692	0.519936	1.32277	-0.347333	-0.939521	-1.7046	-0.945894	-1.74092	-1.30804	-0.69677	-0.372233	-1.53376	-1.44197	-0.481577	-0.785823	0.193288	-1.17164	-0.708505	-0.935095
KRTCAP2	1.24951	0.490394	-0.116587	1.37925	1.02834	1.21851	0.428295	0.997021	1.21097	0.752785	0.817398	0.933793	0.892849	0.350488	0.286454	0.678048	0.484274	1.09577	0.405179	-0.463882	-0.317832	-0.352695	-1.28771	-1.036	-1.63097	-0.420028	0.342446	-1.38902	-1.56733	-0.882191	-1.55417	-2.09512	-0.0151893	-0.995609	-0.917428
FAM49A	0.773761	0.483551	0.321318	0.569251	1.05893	0.992396	0.834925	0.792915	1.04277	0.785936	1.00802	0.470865	0.680056	0.334969	1.1973	0.983675	0.868926	0.733769	0.59046	-0.0760362	-0.658628	-2.36371	-1.35694	-0.64095	-0.772228	-1.56456	-0.791693	-0.155511	-0.577811	-1.25612	-0.239501	-1.12988	0.334204	-2.36355	-0.910857
AMZ1	0.734932	0.318451	0.1696	0.454094	0.99933	0.751047	0.104461	1.58283	1.35697	0.535811	-0.185848	0.708435	0.574244	0.440183	1.63057	1.03726	0.963641	0.962703	0.674265	-0.205247	0.176525	-1.45002	0.46435	-0.196528	-1.15591	-1.51694	-0.277008	-1.1163	-1.40786	-1.75459	-0.789256	-1.95317	-0.244374	-1.10656	-1.28008
DRC3	0.902312	0.834441	0.27317	0.3033	0.950473	1.3657	0.0419189	0.0816921	-0.356781	0.600437	0.4108	0.63958	0.840585	0.321438	0.872775	0.793809	1.65328	1.35599	-0.0591385	1.85231	0.0241759	-0.394346	-1.1528	-0.493436	-2.09845	-0.532154	-0.436075	-0.683913	-1.54365	-1.93907	-0.277929	-0.84834	-1.73787	-0.870054	-0.694182
GPR37L1	0.22429	0.57851	0.454436	0.25069	0.846826	0.890916	0.508084	1.3145	0.00777612	0.811536	0.369097	0.365807	1.14615	0.451154	0.904936	1.15813	1.51452	1.50227	0.663663	0.390659	-0.593788	-1.70691	-0.850487	0.0192203	-0.671444	-0.756031	-1.9805	-0.665621	-1.01785	-1.67986	-0.65236	-0.568338	-2.40124	-0.361951	-0.466813
NAV3	0.194343	0.668739	-0.0580538	-0.0324604	0.830609	0.588872	1.47147	0.984707	0.0617852	0.885343	0.93944	1.4566	0.937526	0.426153	0.53317	0.870285	0.951937	0.907	1.5195	-0.271356	-0.131734	-1.59469	-0.957062	-1.30379	-0.514698	0.216317	-0.435141	-1.61765	-0.386963	-0.241905	-1.05397	-0.775916	-2.2788	-1.52621	-1.26339
PODNL1	1.48535	0.641603	0.748684	-0.249164	0.43634	0.198586	0.595783	0.0219575	0.70402	0.479189	0.918963	1.05947	0.688886	0.897866	1.05678	1.00279	0.734642	0.891524	0.633019	0.613092	0.146257	-0.834534	-0.279881	-0.836231	-0.948847	-0.719364	-0.572367	-0.754691	-0.489702	-1.53938	0.139429	-2.76115	-0.175746	-1.70331	-2.22986
ERLEC1	0.523453	0.58993	1.2142	0.899042	0.556204	0.728272	1.69641	1.66628	0.365857	0.223357	0.643825	0.0854213	0.72309	0.894181	0.885194	0.597223	0.0120192	0.572811	0.611613	0.392427	-0.140413	-1.14977	-1.05044	-0.799571	-0.598113	-1.01692	-1.87889	-1.13209	-1.08233	1.00178	-0.896698	-1.03792	-2.02892	-0.30303	-1.76749
PPM1N	1.36625	0.861479	0.37782	0.129691	0.686739	0.966268	1.30998	-0.453031	-0.190503	0.315644	1.07348	-0.468576	0.993167	0.51259	0.661249	1.54381	1.46662	0.282928	-0.136688	1.07813	1.20049	-0.513073	-1.00314	-1.61471	-1.2373	-0.96628	-1.89129	-0.554262	-0.314721	-0.873401	-1.19579	-1.81906	-0.858471	0.197685	-0.933723
KIAA1841	0.658642	0.681843	0.0687599	-0.144964	1.29314	0.769291	0.641408	-0.00842302	-0.407306	1.12762	1.38691	0.662709	1.07129	-0.131089	1.29133	0.663442	1.00302	1.3792	1.52602	-0.493198	0.53481	-0.660246	-1.08251	-0.67301	-0.215245	-1.0617	-1.39347	-0.690855	-1.70428	-0.493109	-1.51511	-0.813511	-1.59195	-1.80364	0.124194
SNX22	0.912561	0.572957	0.820497	0.444884	1.06913	0.948956	1.22467	1.05899	-0.0161761	0.765818	0.656893	0.341825	0.864195	0.304697	0.441744	1.13673	0.546856	0.687362	1.08977	0.989217	-1.17971	-0.293553	-0.112316	-1.1543	-0.140424	-0.542061	-1.2518	-1.97349	-1.91642	-0.62116	-0.460344	-0.367741	-1.5247	-1.50093	-1.82264
SLC16A7	0.311021	0.555037	0.411494	0.384655	0.867029	1.16804	0.426625	1.38261	0.32245	0.814381	-0.365744	0.564123	0.587678	0.502019	0.708947	0.788999	1.08394	1.36241	0.625198	0.657467	0.487038	-0.633229	-0.553871	0.116134	-0.998109	-0.746882	-1.06753	-0.291609	-2.54781	-1.39034	-1.16512	0.344948	-0.672832	-1.90984	-2.12933
LYL1	1.94197	0.706719	1.2313	0.80438	1.03236	1.34931	0.300111	0.701694	0.836891	0.541523	0.0652849	0.974741	0.184793	0.367003	0.57627	0.943223	0.502485	0.54472	0.14007	0.230649	-0.288347	-1.22907	-0.180163	-1.61487	-0.143394	-0.00554597	-0.567411	-0.748518	-0.290165	-0.914044	-1.10197	-2.00095	-1.38495	-2.38453	-1.12159
TEX14	-0.0141076	0.334235	0.231215	0.216743	0.754339	0.75639	1.01956	1.36387	1.35566	1.37206	1.13977	0.607417	0.270024	0.600835	0.699677	0.978892	0.977223	0.88677	0.390994	-0.846745	0.556686	-0.102328	-1.25085	0.448083	-1.50513	-0.724561	-2.14224	-0.410792	-0.793114	-0.984857	-1.04477	-1.06756	-1.01139	-0.943479	-2.11854
LRRC75A	1.23952	0.819139	1.42612	0.592683	1.52981	1.18739	0.877556	0.201331	0.18326	0.133892	1.25132	0.317925	1.37538	-0.144236	0.994219	0.886737	0.349031	0.363846	0.288511	0.580015	-0.893068	-2.60607	-1.691	-0.760021	-0.906175	-0.269867	-0.528513	-0.213232	-0.678599	-0.806179	-0.777216	-1.20321	-1.25404	-0.781837	-1.08443
MOBP	1.00318	0.639643	0.621903	0.26486	0.956316	0.63793	0.837831	0.678316	0.237021	0.317807	0.2563	0.736002	0.946194	0.420229	0.856647	0.734703	0.968994	1.04545	0.649753	0.192996	0.407294	-1.72445	0.76907	-1.75417	-1.96543	-0.0191958	-0.526974	-1.1389	-1.69215	0.675783	-1.35034	-1.07615	-0.333014	-1.5225	-1.75095
MAFB	0.12371	0.349037	0.574228	0.669811	0.916345	0.113833	-0.777522	0.602874	1.00686	0.608896	1.37056	0.999256	1.31406	0.39031	1.06847	1.28141	1.02564	1.12307	1.13028	0.065574	-0.373883	-1.73551	-0.457323	-1.32389	-0.485785	-1.40626	-1.57835	0.343927	-0.565346	-1.57127	-0.624395	-0.174337	-1.0052	-1.28573	-1.71337
CCR4	1.29759	0.674944	0.334823	0.382317	0.546959	1.57802	0.610004	0.506252	-0.0459551	0.230185	0.392856	0.322722	0.607368	0.656331	0.435504	1.04412	1.25527	1.4865	1.28767	0.369109	-0.34247	-0.48503	-0.79891	-1.84326	-0.33326	-0.67501	-1.60947	0.577606	-0.832747	-0.876556	-2.14134	-1.94429	-0.914915	-1.13326	-0.61968
ST8SIA1	-0.126212	0.588794	-0.0818193	0.329126	0.74761	0.380734	1.09323	0.859642	0.515098	0.668776	0.542616	0.769544	0.676211	0.474023	0.664901	0.943889	1.31072	1.40724	1.64076	0.693216	-0.488046	-1.68967	-0.564925	-1.22004	-1.56349	-0.869304	-0.796788	0.107298	-0.518021	-1.06312	-2.81062	-1.27243	-0.159389	-0.62324	-0.566318
ZNF709	0.282655	0.565472	0.531722	0.173609	0.916455	0.968867	0.771854	0.180883	1.08767	0.395406	1.92865	1.66975	0.39787	0.436104	0.667318	0.35887	0.785833	0.666347	0.791389	0.439293	-0.42094	-1.60747	-1.21906	-0.8039	-1.25297	-1.22734	-1.3647	-1.45542	-1.47732	-0.0518178	-1.60376	-1.74752	-0.424444	0.116665	0.523979
PRCD	0.639867	0.715861	0.0670998	0.435105	0.335153	0.669719	0.958354	0.68484	0.328657	1.34122	0.768766	0.96096	0.71003	0.860379	0.52928	0.740341	0.338965	1.09522	1.53842	0.0623304	-0.222737	-1.72765	-1.74161	0.465021	-0.851708	-0.246368	-0.700793	-1.71282	-1.80605	-1.6349	-1.21715	-0.868486	0.00588305	-1.74414	0.222941
MRPL33	0.155822	0.680805	0.518716	0.453666	0.92634	-0.16853	2.78396	0.826172	0.643707	0.699512	1.25212	0.768981	0.317437	0.43278	1.05596	0.720019	-0.718431	1.03946	-0.10372	0.377038	0.66737	-1.13797	-2.49753	-0.691328	-1.16797	-0.808613	-0.420747	-1.23054	-1.39837	-0.572861	-0.669478	-1.04325	-0.43736	-0.731653	-0.521512
FAM186A	1.59781	1.15132	0.952783	1.02816	0.35192	0.410065	0.862353	-0.0855421	-0.807732	0.637472	0.428123	-0.0281788	0.914871	0.832461	0.584647	1.31474	0.812737	-0.173446	0.696966	1.59939	0.419307	-1.54229	-1.20266	-0.48395	-1.2102	-0.118583	-0.736768	-1.13498	-0.663154	0.22922	-1.75911	-1.61117	-1.87942	-1.08995	-0.297213
ARID3A	0.833464	0.461719	0.357618	0.0114889	1.06608	0.927202	0.78496	0.787024	0.0483217	0.659029	0.803278	0.454991	0.798259	0.261166	0.954721	1.29147	1.38694	1.30887	0.861537	-0.370515	-0.116743	-1.76187	0.105366	-1.75041	-1.04066	-0.856791	-0.849668	-1.51574	-2.02474	-0.498088	0.283832	-0.208072	-0.856864	-2.01783	-0.579341
SIDT1	0.77584	0.255934	0.540707	-0.156191	0.777731	1.51047	-0.278852	2.02941	0.397809	1.09632	-0.192658	0.171063	0.798619	0.388324	0.671618	1.93293	1.14507	0.959838	1.50763	-0.517993	-0.938831	-0.882243	-0.665662	-1.87836	-0.916471	-1.01976	-1.0281	-0.541791	-1.11088	-0.919395	-0.564063	-0.205466	-0.991596	-1.35757	-0.793439
KCNJ15	1.27511	0.820834	0.69918	1.1502	0.573245	0.49757	1.19952	0.149836	0.715107	0.315887	0.63459	-0.0899665	0.962968	0.840617	1.40842	-0.0922539	1.03198	-0.513686	-0.0931655	1.54084	0.500026	-0.731115	-0.306376	-0.0357937	-1.25569	-0.337054	-1.26876	-1.14643	-0.744369	-0.44228	-0.769651	-1.29453	-0.583232	-2.25234	-2.35925
CREG2	0.222348	0.506973	0.198141	0.254911	1.08337	0.565538	0.977537	0.980841	-0.106312	0.644905	0.745446	0.766197	0.730907	0.119644	0.493237	0.828864	0.60852	0.8353	1.28391	0.914997	0.763358	0.360937	-1.27703	-1.58588	-0.0917997	-1.47971	-2.08127	-2.22999	-1.9153	-1.0329	-0.0600158	-0.479973	-1.37503	0.326915	-0.497593
CHST5	0.63485	0.616396	0.612835	-0.327981	0.570481	1.37954	1.67196	0.773586	-0.393281	0.557225	1.0729	0.0879719	0.899478	0.623614	0.201355	1.07681	1.17966	2.04729	0.812754	-0.226077	-0.584107	-1.50144	-1.35424	-1.26365	-0.852335	-0.197846	-1.27743	-1.39848	-0.593107	-1.44266	-0.000301221	-0.477615	-1.61878	-0.282939	-1.02642
ASGR1	1.12414	0.634647	0.771089	0.436453	0.689637	0.858461	0.893016	0.230327	0.524735	0.460408	0.909729	0.263018	0.804391	0.682794	0.639036	1.16013	1.05645	0.398416	0.608432	-0.107591	0.297812	-2.52993	-0.438695	0.00519025	-0.587462	-0.523694	-0.950386	0.135078	-2.51392	-1.12563	-0.210774	-0.853085	-0.0894601	-2.22406	-1.4287
TBC1D8B	-0.0435179	0.493834	0.00230459	-0.259384	0.762572	0.427353	1.30724	1.30667	0.779655	0.595944	0.399683	0.675135	1.18537	0.479555	0.675205	1.38903	0.976387	0.974538	1.68736	-0.340249	0.000525956	-1.357	-0.488843	-0.0886306	-0.933426	-0.941727	-0.563837	0.255996	-0.256074	-1.41049	-2.09378	-1.99652	-1.11668	-1.07768	-1.40653
LRAT	0.33877	0.864263	0.967549	0.351557	0.532584	0.508061	1.77343	0.485762	0.0626222	0.784392	0.960845	0.222639	0.839187	0.789874	0.430912	0.707967	0.475673	0.974955	0.447881	0.848126	0.0530371	-2.6872	-1.69849	0.191357	-1.04116	-1.3335	-0.995184	-0.029339	-0.55257	0.26184	-1.83919	-1.2797	-0.760598	-0.083617	-1.57276
SSBP2	-0.0981625	0.598285	0.380871	0.129605	0.976158	1.15217	1.35457	0.931706	0.383055	0.349807	1.00854	0.430775	1.05751	0.238453	0.56039	1.00569	0.867083	1.52092	1.2487	0.134245	-0.763224	-0.65708	-1.76938	-0.280199	-1.73233	-0.607437	-0.936169	-0.167462	-0.464445	-1.30073	-2.16274	-0.363268	-0.934003	-1.93959	-0.152315
PKD2L2	1.31538	1.17041	0.0144217	0.399284	0.791652	0.860393	0.812161	-0.865494	-1.08316	1.17281	0.573923	0.569762	0.932673	0.287479	0.666789	0.715202	0.81219	-0.389633	1.05249	2.59573	0.432709	-1.15801	-0.963867	-0.784831	-1.03994	0.00176478	-0.619398	-0.851424	-0.881833	-0.737686	-0.60378	-1.38836	-1.57369	-1.53182	-0.704299
CCDC91	0.380257	0.874125	0.827416	-0.454185	1.06709	0.38299	1.3034	0.689351	-0.120096	0.272283	-0.193279	1.49893	0.819912	0.147432	0.253077	0.926431	0.449403	0.0199308	1.57543	2.29659	0.24082	-1.18736	-0.704011	-0.861242	-0.511962	-0.94871	-1.1622	-0.476545	-0.711568	-0.861114	-0.913585	-2.38092	-1.7419	-0.748602	-0.0476055
SLC30A3	0.580589	0.668597	0.00563682	0.375202	0.975572	0.378661	1.63062	0.847495	0.376839	0.385703	-0.281897	0.629713	0.922568	0.360115	0.573191	1.07699	0.835159	0.41806	0.904502	1.26387	0.511234	-1.63709	0.996681	-1.05147	0.425105	-1.51659	-1.19086	-1.62068	-1.66198	-0.867014	-1.61191	-1.4196	-0.684497	-1.36471	-0.233796
TBCK	-0.189574	0.618905	-0.356749	0.0347086	0.397167	0.577827	1.54173	0.76589	0.242214	1.37468	1.42052	0.720384	1.34504	0.739243	0.473888	0.735359	0.845282	1.14564	1.76257	-0.433648	-0.499169	-1.69437	-1.56814	-0.359758	-0.731395	-0.0462258	-1.49657	-0.741116	-0.376181	-0.671739	-1.86736	-0.343176	-1.11904	-1.29802	-0.948821
RTN4	1.1856	0.864132	1.11087	1.07202	1.09071	1.02045	1.1972	0.40773	0.310057	0.675459	0.830443	0.132869	0.589327	0.352162	1.30657	0.641357	0.17851	0.0611303	-0.673973	0.684	0.430299	-2.51737	-1.90107	0.336514	0.0324299	-0.866872	-1.34811	-0.536794	-0.74687	-0.506938	-0.494543	-0.946666	-1.45058	-0.768088	-1.75196
FAM83A	0.362383	0.24465	0.706145	0.583263	0.779044	0.210185	0.00324993	1.15809	1.41566	0.798482	0.857082	0.605988	0.998699	0.542229	1.0184	0.509974	0.956259	2.13481	0.917168	-0.730797	-0.778849	-0.974779	0.516441	-1.00606	-1.06616	-0.869372	-1.11137	-0.0668409	-1.32349	-1.76778	-1.43972	-1.23119	-1.13571	-1.36983	-0.446246
C2orf76	0.491647	0.561545	1.43719	0.402789	0.432987	1.18017	0.0795223	0.0455583	1.24151	0.261296	2.29372	0.377344	0.988536	0.878786	0.801045	0.370589	1.03769	0.713295	0.204565	0.0418366	-0.468836	-0.436409	-1.92931	-0.433426	-1.43952	-1.57748	0.0174167	-0.652906	-0.681247	-0.435726	-1.88807	-0.0899404	-1.42752	-1.14145	-1.25719
KIAA0040	0.590368	0.573851	0.0202762	1.01824	0.116289	1.56096	0.327358	0.867573	0.650977	1.4361	0.732316	-0.0400987	0.992432	1.17954	0.550058	0.77594	0.0192168	2.0628	0.0841878	-0.231812	0.0884359	-2.33479	-0.985345	-0.248147	-2.28355	-1.28065	-0.573381	-0.311871	-0.622631	-0.925424	-0.653555	-1.13628	-0.832147	-0.260526	-0.926706
KLHL6	1.30817	0.763254	0.194651	0.909593	0.528825	0.950789	0.801395	0.142561	-0.723692	0.35834	0.904297	-0.0424538	0.409206	0.625639	0.357689	2.09199	0.803098	0.975781	1.3276	1.02819	-0.374232	-0.842517	-1.48826	-1.51237	-0.735975	-1.48451	-1.42026	0.228582	-0.726978	-0.139544	-1.42181	-2.06838	-0.456158	-0.563355	-0.709157
SEC24D	-0.0564318	0.572823	0.647416	0.0865089	0.154545	1.00271	0.734906	0.0521413	0.914158	-0.334126	1.82781	-0.0774543	1.60647	1.0982	1.6589	0.0958829	0.750285	0.294319	1.02501	0.0671672	1.18705	-1.03374	-0.468163	-0.568905	-1.44952	-0.789445	-1.44498	-1.06331	-0.735978	-0.912306	-1.80959	0.080647	-1.40012	0.162693	-1.87557
UPB1	-0.154886	0.572095	0.407378	0.24502	0.792946	0.95172	0.712926	0.839238	-0.0795783	0.611134	0.556743	0.24938	0.922114	0.500951	0.731312	1.26397	1.12232	1.15405	1.14327	0.598272	0.208418	-2.39699	-0.063921	-0.644112	-2.09647	-0.621292	-1.49091	0.0996133	-2.21832	-0.752426	-0.420779	0.409062	-1.18165	-1.1306	-0.840014
GPR83	0.396446	0.882352	0.46153	0.412955	0.701767	0.93808	0.554229	-0.085932	-0.2267	0.929335	1.44371	0.490596	0.986153	0.485374	0.714734	0.853365	1.12446	0.385419	1.13216	0.3031	0.46746	-2.52379	-1.352	-0.0987484	-2.194	-0.727841	0.0558629	-0.65147	0.0838631	0.124636	-1.11258	-0.961674	-2.07195	-0.953468	-0.967437
SLC25A46	1.19453	0.729398	0.710334	0.857211	-0.380729	0.907563	0.774476	0.680356	0.0111771	1.18813	0.126781	-0.68447	0.532932	1.57723	1.02352	0.250237	0.378661	0.631386	1.46367	0.948788	0.45996	-1.08534	-0.514523	-0.672642	-0.742928	-0.821829	-1.74412	-0.23029	-2.93507	-0.873941	-1.0686	-0.895988	-0.805697	-1.00308	0.0129267
BORCS7	0.523975	0.693267	0.843285	0.331486	0.962088	1.27044	1.04557	0.815398	0.317037	0.739138	0.492909	0.0249752	0.737664	0.330034	0.921474	0.801738	0.491644	1.22802	0.735963	0.452836	-0.435061	-1.02371	-1.00793	0.212596	-0.0446574	-1.49362	-0.611144	-0.746196	-1.37139	-0.779237	-3.48389	-0.350303	-0.815341	-0.700331	-1.10874
MIPOL1	-0.138815	0.33216	0.270082	0.0233957	0.882092	0.59607	0.698522	1.11631	0.682305	0.829167	1.06065	0.61164	0.864818	0.330063	0.440316	1.18929	1.21608	1.70541	1.8085	-0.418889	-0.89224	-0.718414	-0.410484	-0.14365	-1.27973	-1.29948	-1.74631	-0.454509	-0.321786	-0.962609	-1.67783	-0.789438	-0.235551	-2.00518	-1.16195
PRPSAP2	0.533516	0.500292	0.294772	1.46885	0.810604	0.631132	0.494364	1.30466	1.14429	0.291779	0.435014	0.919284	0.731662	0.507685	-0.0688484	1.12316	1.25772	1.24326	0.390385	0.151235	-0.820208	-1.41027	-1.05526	-1.26909	-0.432005	-0.671339	-0.473535	0.202129	-0.927397	-1.46438	-2.36522	-1.81962	-1.48563	-0.148576	-0.0244169
REEP3	0.523036	0.677498	0.678548	-0.516453	0.980924	0.571183	1.27024	0.241971	1.00317	0.931495	0.969943	1.51882	-0.645612	0.348825	0.871979	0.219088	2.35536	-0.271927	0.088694	1.1117	0.151479	-0.894039	-1.24941	0.266804	-1.19377	-0.93669	-0.607785	-0.658905	-0.59511	-0.57144	-0.933714	-2.17745	-0.775053	-1.36689	-1.38652
CCDC115	0.454475	0.351833	1.05575	1.24085	0.21694	1.17583	0.776442	2.44687	1.65473	-0.197662	-0.31921	0.190246	0.712694	1.1212	0.521934	0.333906	0.610404	1.21862	0.507149	-0.617937	-0.527039	-1.58737	-1.42695	-0.28634	-1.00305	-0.508244	-0.653319	-0.779113	-0.92681	-1.47029	-1.90795	-0.861551	-0.564563	-0.626585	-0.3259
DYNLL2	0.363225	0.426545	-0.25495	0.635123	1.33211	1.21377	0.940273	1.64569	0.587392	2.03768	0.487898	0.418567	0.459776	-0.043892	1.38267	0.443465	1.10968	0.506765	0.467416	-0.17706	-0.853765	-1.62949	-1.5593	-1.37352	-0.731108	-0.285543	-1.15314	-1.06738	-1.62342	-0.642053	-0.579034	0.272417	-1.32408	-1.15422	-0.278506
C12orf4	0.567942	0.534511	-0.0410249	0.169322	0.485895	0.617153	1.46508	1.30383	0.570441	-0.329015	0.415033	1.19389	0.579595	0.832983	0.998826	1.33793	0.58213	0.910822	1.34651	0.0577264	-0.261941	-1.55775	-1.33993	-0.0602316	-0.66039	-1.41424	-0.613976	-0.423902	-0.416341	-0.440137	-0.865391	-2.92303	-0.224178	-1.50841	-0.889737
COL8A1	0.960662	0.298942	0.817815	0.343889	1.20437	0.675916	0.549128	1.72937	1.80743	0.264319	0.333519	0.645479	1.17699	0.154089	1.69435	-0.619201	1.21368	0.763659	-0.198007	-0.830993	0.00812058	-0.719918	-1.89721	-1.08427	-0.156398	-1.0476	-0.613663	-0.99609	-0.222238	-1.53583	-0.390544	-1.7156	-0.646046	-0.833914	-1.1342
P3H1	0.485169	0.15969	0.734603	0.258989	0.512918	0.496425	0.811358	1.19687	1.86891	0.678058	1.46082	0.12074	0.964829	0.852056	1.22009	0.412973	0.92478	1.22665	0.563271	-1.30147	-0.569541	-1.08406	0.219674	-0.586557	-0.419516	-1.79093	-0.89789	-1.87584	-0.573533	-0.899197	-1.16342	-1.01594	-0.375142	-1.13709	-1.47876
INMT	1.05184	0.697862	0.556179	0.936103	0.966662	1.1491	2.02225	0.75157	0.497226	0.675668	0.430086	0.141593	0.625161	0.311303	-0.151125	0.629557	-0.120859	-0.122171	1.29807	0.613234	0.341906	-1.48003	-1.02228	-1.4358	0.232547	-0.417636	-1.52744	0.18813	-1.94169	-1.39581	-0.447233	-2.12806	-1.11452	-0.839374	0.0279723
PRKAB2	0.21249	0.430039	-0.520508	0.62369	0.857909	0.206073	1.04651	0.050454	0.887762	0.536121	2.33925	0.751892	1.2319	0.407	1.32899	1.15995	0.83771	0.798341	0.885224	-0.0657696	-0.961987	-1.39501	-1.28255	-0.681183	-0.388598	-1.65759	-1.08381	-0.923967	-1.26618	-0.549507	-1.77874	-1.01062	0.31166	-0.99267	-0.344282
TPRKB	1.07289	0.810762	1.70338	1.95412	1.5047	0.699295	1.40871	-0.016983	0.0999969	0.485349	1.16573	-0.0749073	-0.561712	-0.144752	0.592303	0.277544	0.0743537	0.220965	0.576642	0.835898	0.443452	-1.77493	-0.294021	-0.89091	-0.776797	-0.413505	-1.73286	-0.482736	-1.47561	-0.213092	-0.917378	-1.27442	-1.85122	-0.956658	-0.0735991
PDSS2	0.648642	0.285382	0.975847	0.577231	0.812384	0.851941	-0.206468	1.21508	2.21386	0.703586	0.967522	1.13883	0.913879	0.519473	0.475579	0.48322	0.080239	0.682403	0.788446	-0.962063	0.0440314	-0.439564	-0.976218	-0.859427	-0.925122	-1.50719	-0.235241	-0.768239	-1.65121	-0.688768	-2.32622	-1.36876	-0.0340339	-1.39515	-0.033898
RUNX2	1.70833	0.760649	1.01335	0.564183	0.414018	0.358701	0.762139	0.480686	0.135421	0.474405	0.305653	-0.490322	1.01958	0.817308	1.78967	-0.122113	1.16827	0.689073	-0.296738	1.57911	0.0696238	0.0493044	-1.97487	-1.12842	-0.772515	-1.11978	-0.227843	-1.86179	-1.35973	-1.83512	-0.056901	-1.12989	-0.666836	-0.495498	-0.621089
MAGED4	-0.307342	0.331086	0.674438	0.374192	0.625466	0.398166	0.774039	1.12601	1.43785	0.287656	1.27368	0.68476	1.40671	0.698773	0.698396	0.0753639	1.34181	1.56549	1.04308	-0.547009	-0.850369	-2.65525	-0.230594	-0.549773	-0.915406	-1.36123	-0.993086	-0.356887	-0.679926	-1.12184	-1.24263	-0.794688	-1.09774	-0.936996	-0.176196
PTPN22	1.69491	0.797682	1.01105	0.908994	0.704858	1.17555	-0.0576066	0.0709014	-0.294481	0.0259196	0.118229	0.0876618	0.217186	0.462706	0.731574	1.36983	0.891568	0.992103	1.03908	0.967172	0.348765	-0.166255	-0.592569	-2.0563	-0.55696	-0.617996	-0.621043	0.238163	-1.76086	-1.04291	-2.43577	-1.07056	-0.885	-1.49112	-0.204481
SPAG7	0.588923	0.475182	0.861083	1.08791	1.69402	0.499232	1.35723	0.878433	0.492821	-0.354933	1.01031	0.684036	1.06277	-0.334804	0.116767	1.12117	0.32538	1.92196	-0.00708193	0.129132	-0.487157	-0.788164	-0.767207	-1.60414	-0.581758	-0.857285	-0.428656	-2.08012	-1.51995	-1.72964	-0.307074	-0.53374	-1.14754	-0.971322	0.194214
GPNMB	0.573398	0.343172	1.14132	1.04232	1.26161	0.444338	-0.0795409	2.12582	1.80706	0.885296	-0.794771	0.755504	0.570192	0.170487	0.875957	0.90804	0.426033	1.01386	-1.18846	0.494964	0.0213769	-0.644643	-0.491903	-0.792119	-0.222854	-1.07073	-1.63727	-0.135514	-0.622569	-1.62795	-1.39974	-0.572384	-1.20557	-1.12843	-1.24631
PCMTD1	1.79243	0.754168	1.23531	0.837962	-0.282946	0.212616	-0.397233	-0.169079	0.66274	1.25314	0.898644	0.945566	-0.0818442	1.4871	-0.517123	1.3837	1.42173	0.929031	-0.0257427	0.520208	0.155107	-0.817069	-1.03225	-0.802674	-1.35992	-0.477828	-0.246554	-0.384651	-0.953811	-0.634232	-0.811743	-1.60835	-0.320781	-2.37695	-1.18868
ZNF136	-0.25266	0.224343	0.623492	0.19096	1.09286	0.578159	0.1778	1.53717	1.76253	0.431237	1.09368	1.97433	-0.00575067	0.155781	0.458196	0.468021	0.736993	0.514902	1.47382	-0.570905	0.43295	-0.568693	-1.66585	-1.19808	-1.63056	-1.4121	-0.543714	-1.33092	0.269277	-0.999337	-0.223373	-1.82584	-1.02459	-0.471647	-0.472473
SLC35F6	1.16251	0.547573	0.336415	0.555755	1.53411	0.912364	0.781326	1.05251	-0.175889	1.07032	0.690093	-0.0775703	0.862548	-0.236358	1.6415	1.10255	0.845591	0.815507	0.912277	-0.69913	-0.494037	-1.82961	-1.32447	-0.646437	-0.768873	-1.14046	-0.610787	-0.421269	-2.04236	0.537766	-1.39356	-1.28173	-0.568941	-0.918882	-0.730345
PCGF6	-0.0718392	0.378029	1.17689	0.535689	0.763828	0.640153	1.08976	1.57097	1.2489	0.719731	1.22913	0.744899	0.523153	0.58775	0.648527	0.641139	0.141796	0.61841	1.16414	-0.286072	-0.842613	-2.01204	-1.07938	-0.631792	-1.13028	-1.43952	-0.600163	-2.24666	0.244947	-0.0493097	-0.530903	-0.100814	-0.87909	-1.55836	-1.20899
SCN2B	-0.0816247	0.559746	1.04078	-0.0168046	0.873312	1.31588	1.14257	0.762139	0.0625323	0.0721283	1.35988	0.165844	0.990289	0.401063	0.508762	0.776814	0.844147	1.1136	0.97044	0.867796	-0.498534	-0.621873	-1.40412	-1.22966	-0.421272	-2.369	-1.16573	0.0102359	-1.02334	0.0720217	-1.22891	-0.330667	-2.46823	-0.306437	-0.74378
CHST10	-0.20496	0.492371	1.22953	0.729962	0.4209	0.567924	0.53267	0.551123	1.1534	0.792764	1.40782	-0.183608	0.623899	0.812655	0.47941	0.380836	1.08339	0.762054	0.55406	-0.22519	1.21905	-0.356667	-0.281948	-0.267078	-1.10335	-1.11291	-2.3079	0.0232628	-0.502667	-1.1632	-1.73587	-0.0347031	-2.77056	-0.747781	-0.818683
EIF4EBP2	0.682153	0.571931	-0.379983	-0.457314	0.998281	0.682772	0.803586	0.782715	0.584312	2.17439	0.468621	0.717421	0.57458	0.277567	2.32144	0.819342	0.750969	0.178159	0.442882	0.779988	-0.912897	-1.96992	-0.536387	-0.51151	-1.61096	-0.638895	-0.598996	-0.205421	-0.791662	-0.564886	-0.575268	-1.77302	-0.715548	-1.35245	-1.01597
FAM9C	0.708392	0.847163	0.0206201	0.411868	0.674349	0.674294	0.969189	0.362488	-0.105817	0.775392	0.313077	1.14561	0.68859	0.546021	0.445907	0.858279	0.952969	0.340239	0.887941	-0.189583	1.83662	-1.83198	-0.0589027	-0.45573	-1.71932	1.1951	-1.29226	-1.04808	-1.46678	-0.0503133	-1.07174	-1.12521	-1.76175	-1.56907	-0.90755
FAM200A	0.120797	0.589706	1.08222	0.613333	0.367762	0.951449	0.969309	1.41807	0.807468	1.14149	0.480212	0.964437	-0.0362827	0.871476	0.399127	0.135059	0.159843	0.369589	1.81762	0.989992	-1.11089	-0.829382	-0.710694	0.0499131	-0.617677	-0.41464	-1.00601	-2.21579	-0.802225	-1.15589	-1.19292	-0.400932	-1.96942	-1.80314	-0.0329875
TMEM266	-0.257598	0.749921	0.322641	-0.369469	0.841227	0.27687	1.22162	0.365571	0.0320229	1.02897	1.06082	1.50403	0.740843	0.326454	0.562387	0.965213	0.586558	0.484818	1.68855	1.77807	-0.924929	-0.745471	-1.01365	-1.1698	-0.440828	-0.551362	-0.967233	0.108663	-0.643653	-0.379436	-2.25386	-0.742848	-1.96904	-1.14324	-1.07284
MARVELD1	0.347048	0.340557	0.824086	-0.0731611	0.948815	0.872203	0.589295	1.19496	1.00422	-0.189708	0.709178	0.738459	1.05475	0.445875	1.35956	0.89724	1.35231	1.49517	0.376973	-0.259295	-0.930037	-1.78226	0.377222	-0.560241	-0.78283	-1.04243	-0.993425	-2.07833	-1.25286	-0.940199	-1.19626	0.104088	-0.39397	-1.77274	-0.784256
ZNF19	0.457794	0.84276	0.373941	0.302114	0.799172	0.959054	0.852727	0.420687	-0.920139	1.03867	0.221585	0.138337	0.923597	0.369475	0.842604	0.772465	1.24359	1.25365	1.15436	1.26196	-0.157928	-1.85861	-0.149412	-0.893786	-0.471446	-0.202649	-2.36361	-0.346626	-0.537519	-0.670612	-1.06879	0.122946	-2.09532	-1.50366	-1.11138
PSME4	0.863595	0.761249	-0.889486	-0.352659	0.875139	0.338877	0.880165	0.101811	-1.0314	1.07487	0.386978	0.627888	1.18372	0.172403	1.90091	1.05677	0.629157	1.06203	1.76165	1.04443	0.337643	-0.93971	-0.616563	-1.12298	0.00365654	-1.22712	-1.20327	-0.729561	-0.250526	-0.860723	-0.653385	-2.24485	-1.09326	-0.64508	-1.20237
GINS1	0.217012	0.305404	1.08429	0.833356	1.34385	0.599097	0.0873766	0.711362	1.46144	1.2863	1.4224	-0.153967	0.417988	-0.0436631	0.389225	0.916977	1.41452	0.635977	0.750678	-0.119425	-0.436154	-1.2442	-0.639882	-0.344951	-1.25275	-2.91096	0.237334	-0.237964	-0.804556	-1.43988	-1.14288	-0.77236	-0.680979	-1.0585	-0.831495
SERP1	0.60126	0.404529	0.50862	0.358761	-0.13683	0.75147	0.353474	0.916888	2.15814	0.0995676	1.30494	1.3743	0.680311	1.56984	1.73652	0.475798	0.356958	0.543589	-0.792012	-0.186348	-0.212599	-1.39747	-1.55774	0.0318451	-0.6547	-1.10853	-0.227147	-0.125408	-1.1861	-1.04792	-0.63574	-1.83859	-1.47559	-0.989966	-0.654114
HECTD2	-0.112865	0.614222	0.665808	-0.0629781	0.747481	0.930993	1.562	1.90029	-0.0840371	0.861048	-0.209447	0.728691	0.491771	0.523	0.687538	0.801728	0.446601	1.19745	1.59134	0.605781	-0.86842	-1.59767	-0.463928	0.201696	-0.876275	-0.735542	-0.936752	-1.51585	-1.25339	0.0372787	-1.69963	-0.479904	-1.84808	-1.33406	-0.515895
RNASEL	0.012969	0.453444	0.367722	0.547516	0.297438	0.263895	0.958972	1.17545	0.522322	0.623811	0.825541	0.210325	0.802317	0.873354	0.492309	0.783708	1.22899	1.06633	2.39507	-0.930336	0.0791381	-1.75618	-0.408372	0.140362	-1.24659	-0.300618	-1.14632	-0.623378	-1.11237	-0.702073	-2.26517	-0.712556	-0.186668	-1.01548	-1.71486
CMC2	0.0924036	0.375511	0.350074	0.236343	0.705442	0.652713	1.01446	1.76153	0.93552	1.33643	0.0996775	0.298478	0.74892	0.515429	0.625142	0.83974	0.542721	0.88366	1.68001	-0.111697	-0.452106	-0.925785	-0.0610912	-1.22259	-0.213917	-1.36613	-1.30224	-1.70652	-0.616607	-0.376118	-2.725	-0.0534581	-0.125259	-1.2921	-1.14359
PRIM2	0.580291	0.583573	0.566271	-0.602446	0.340873	0.806303	0.711314	0.0191194	0.136854	1.14109	1.66568	0.331481	0.969605	0.717794	0.338691	1.23906	1.41815	1.48223	1.37848	-0.677726	-0.159693	-1.01851	-0.208197	-1.55538	-1.39714	-0.545811	-1.46723	-1.66581	-0.0924894	-0.251183	-2.03757	-0.460588	-1.00382	-1.15091	-0.132339
SCAMP1	0.318495	0.263399	0.138016	0.274457	0.855602	1.16898	0.717347	2.36484	0.689287	0.836512	-0.336741	0.188058	0.968845	0.445409	0.945118	0.546726	0.808253	1.16743	1.06217	-0.818736	0.414131	-0.776815	-0.662705	-0.0575661	-1.78874	-0.870819	-1.22547	-0.496702	-1.94991	-0.929383	0.436741	-1.655	-1.55838	-0.657178	-0.825664
CTAGE5	0.780677	0.789447	1.6697	-0.488876	0.998393	0.604048	0.21158	-0.134622	0.245879	1.09281	1.40246	0.752627	0.911099	0.107435	0.640297	0.555827	0.0882706	0.504744	0.662661	0.363765	1.35112	-0.0510066	-2.1402	-0.728313	-0.647265	-1.44182	-1.59855	-1.74855	0.988239	-0.56061	-0.938788	-0.528092	-1.36361	-1.10457	-1.24622
HEATR4	-0.327733	0.419817	0.250892	-0.514803	0.0452917	0.391139	0.513806	1.19809	0.832944	0.800528	0.364621	1.20426	0.786529	1.14406	0.467281	1.06507	1.06078	1.19456	1.68623	0.324877	0.188991	-2.10784	0.227573	-1.00627	-2.15978	-0.540511	-2.27048	-0.174672	-0.566705	-0.932232	-0.504313	-1.17277	-0.576908	-0.916344	-0.39597
KIF6	0.615692	0.394483	0.244047	0.875959	0.741673	0.717606	0.849073	1.20883	0.596905	0.364948	0.2675	-0.126291	1.15126	0.450727	0.494618	0.761573	1.00106	1.3104	1.04702	-0.43993	0.529046	-1.45639	0.144961	-1.5018	0.432163	-1.59852	-2.18665	-1.87285	-0.655056	-1.75831	-0.455258	-0.75514	-1.05052	-0.972326	0.629512
VNN1	-0.208928	0.552137	0.547786	-0.230394	0.429699	0.405956	0.524841	-0.109698	0.247854	1.59124	1.59487	0.762998	0.703998	0.646319	-0.234294	0.293297	1.13675	1.78312	1.73529	-0.0129676	0.831574	-1.5962	0.22997	-1.33635	-0.874144	-0.773276	-1.85858	-1.17175	-0.577222	-1.59474	-0.713886	-0.142136	-1.55338	0.112793	-1.14253
EFCAB10	0.054149	0.614686	0.126317	-0.283756	0.860612	0.770599	0.79659	0.871798	-0.0985261	1.23542	0.347976	0.369845	0.881298	0.240352	0.637983	1.14366	1.26001	1.62734	1.15902	0.560918	-0.07973	-0.917012	-0.641786	-1.34716	-2.97608	0.024148	-1.00158	0.00560857	-0.354251	-1.48834	-0.984628	-1.04393	-1.69769	-0.574244	-0.0996108
KCNK12	-0.357445	0.410765	-0.0445005	-0.20572	1.24613	0.717763	0.821596	1.37383	0.233415	0.299508	1.10498	1.08675	0.908579	-0.0293768	1.31306	1.89148	1.0896	0.414708	1.4422	-0.486351	-0.358344	-1.39076	-1.75679	-0.409353	-1.06998	-1.05744	-0.668688	-0.100047	-0.963037	-0.242693	-0.794943	-0.55207	-2.15887	-1.40155	-0.306419
CBX3	0.183465	0.199397	0.543078	1.40874	0.556416	0.681707	0.953737	2.33546	1.52666	-0.521867	0.552154	0.800676	0.476782	0.854915	0.941859	0.456768	0.867188	0.056012	1.04675	-0.445342	-0.609581	-0.42061	-0.89125	-0.268908	-0.10991	-0.515775	-1.95506	-0.849316	-1.45278	-0.284775	-0.866814	-1.53358	-1.82947	-0.628613	-1.25811
LRRN4CL	0.52167	0.527388	0.798308	1.06055	1.00191	0.526431	0.906459	1.48808	0.957855	0.473982	0.361656	0.612981	0.750959	0.367953	0.796642	0.541753	0.939455	0.275099	0.864976	0.0310255	-0.750963	-1.49541	-0.733138	0.0565887	-0.252604	-0.734951	0.120512	-1.52666	-2.53428	-0.316889	-2.51688	-0.399644	-0.920748	-1.45307	-0.346985
ATP5I	0.429041	0.451596	0.626141	-0.207622	0.785133	0.535305	-0.0593732	0.832628	1.60987	2.00559	0.45999	1.56222	0.71184	0.404335	0.019878	0.289479	0.225468	0.94356	0.890605	-0.0112785	0.559	-1.30853	-0.875949	-1.81692	-1.55037	-0.71346	-0.0609194	-1.65046	-1.33886	-1.56686	-1.06423	-0.206358	0.784172	-1.40173	-0.292929
BRI3BP	-0.148467	0.39366	-0.382648	0.0542083	1.18842	0.758023	1.05397	0.690218	0.460711	1.2205	1.78984	1.14134	0.755213	0.102266	0.964648	0.693251	1.23656	0.683294	1.12753	-0.338168	-0.459354	-1.44961	-1.62632	-0.285203	-0.325533	-1.08088	-1.46227	-0.731727	-2.23954	-0.0725714	-0.621494	0.0757947	-0.353268	-1.26684	-1.54554
HACD4	0.167715	0.749983	0.478823	-0.365948	0.346384	0.933493	1.09142	0.901182	0.410852	0.895491	0.267521	0.845358	0.905072	0.781667	0.461107	0.543524	1.01301	1.10005	0.709379	1.50521	-0.702656	-1.44421	-2.25174	-1.87164	-1.90985	-0.212186	-0.147947	0.24661	0.133899	-1.59413	-1.31048	-0.759351	-1.08565	-0.566451	-0.265516
ST18	0.531683	0.57697	0.291048	0.564216	0.775357	0.936986	0.041008	0.424656	0.625831	0.751261	0.71132	0.466958	0.309865	0.320237	0.693154	1.23078	0.771663	0.800336	0.955707	0.132319	0.821004	-0.367009	-2.18894	-0.273656	0.375261	-2.30802	0.392322	-0.146751	-1.37705	-2.28305	-2.27643	-0.663615	-0.812652	-0.753083	-0.0496902
ZNF624	1.29622	0.998092	0.725142	0.885989	0.974226	0.743897	0.393953	-0.471237	-0.592129	0.896387	0.941358	0.319292	0.75549	0.115996	0.457831	0.759402	0.918053	1.06583	0.823412	0.537435	0.473199	-2.54634	-1.4062	0.00627741	-1.44864	-0.564601	-0.303875	-2.03003	0.283683	-1.4031	-0.776372	-1.40403	-0.868901	-0.920559	0.364844
JAK2	0.273285	0.455133	0.633477	0.410081	0.431455	1.05765	0.687715	1.44191	0.849575	-0.0534908	0.651164	0.993539	0.761913	0.915335	0.466674	0.878096	0.663087	1.21047	0.587614	0.188343	-0.521445	-1.78782	-0.919541	-0.780652	-1.30196	-0.829378	-0.472635	-0.252327	-1.24324	-0.577212	-1.08887	-2.18686	-1.9033	1.47244	-1.11021
INO80C	0.405625	0.382001	-0.24641	0.119067	1.00266	0.733603	1.02346	1.40192	0.0168608	0.877852	0.48237	0.144589	0.962442	0.0911185	0.784169	1.15121	1.44028	1.4602	1.94475	-0.137681	-1.3838	-0.0685606	-1.21294	-1.11474	-0.588702	-0.814493	-1.32384	-0.198964	-0.76733	-0.899811	-2.14951	-1.15182	-0.20835	-1.08254	-1.07467
ZNF385C	0.449023	0.724198	0.341024	0.433215	0.73038	0.688637	0.519609	0.0575126	-0.155518	1.05588	1.16037	0.563325	0.767395	0.360353	0.618664	0.703632	1.05078	1.0494	0.833636	0.379896	0.468786	-2.42933	-0.874161	-0.813814	0.00366228	-1.4894	-1.80231	-2.3126	0.857665	-1.16839	-0.213551	-0.532587	-1.78516	-0.464099	0.223871
FGF5	0.942727	0.410431	0.107873	0.0442565	1.08571	0.976984	0.833712	0.909577	0.314385	0.645808	0.577279	0.391004	1.09833	0.116528	0.537245	1.03953	1.2039	1.30683	1.23268	-0.511985	-0.249402	-1.53339	-0.254096	-1.56736	-1.02375	-0.102665	-1.45506	-1.89885	-0.184704	-1.70993	0.228467	-0.90761	0.450677	-1.12539	-1.92973
ARHGAP15	1.00899	0.600248	0.544362	0.220647	-0.0592718	1.24278	0.31424	-0.473586	0.419062	0.600256	1.58852	0.0920717	0.307226	1.11218	-0.0818795	1.83925	0.794272	0.742855	1.59585	0.550754	-0.00520152	0.102588	-0.550574	-2.10541	-0.572503	-0.973639	-0.602588	0.219972	-1.37452	-1.97831	-1.86831	-0.900926	-0.930486	-1.00333	-0.415576
SENP7	0.541981	0.75486	0.651154	0.484323	-0.0773031	1.02856	0.777044	-0.486835	0.987388	0.734194	2.46015	0.845954	0.854633	1.28431	0.247282	1.2013	0.173652	0.335241	0.0128906	0.39721	-0.287534	-1.84228	-2.21726	-0.625707	-1.22253	-0.00394834	-1.15219	0.0233601	-0.318705	-1.25555	-1.08009	-0.905615	-1.60058	-0.275475	-0.443869
RHBG	0.834001	0.775375	0.104595	0.381215	0.922663	0.736384	0.889308	-0.10043	-0.298245	0.73452	0.978769	0.802439	0.678776	0.262357	0.716289	0.706232	1.18942	0.908092	1.36785	-0.35615	0.73563	-1.96698	0.497873	-1.49449	-0.592853	-0.0817516	-0.702442	-0.644868	-0.362862	0.560072	-1.97612	-1.39453	-1.94163	-1.48558	-1.38293
RAB10	0.485702	0.482667	0.316148	1.24225	0.268175	-0.176755	0.791021	2.2847	0.658801	0.605985	-0.241607	0.684559	0.468445	1.02682	1.70438	1.41626	-0.240473	0.279288	0.375029	-0.0634388	0.506048	-1.78374	-2.16994	-1.28237	-0.0575672	-0.741608	-1.01084	-0.282638	-0.412992	-0.0824484	-0.414074	-1.03106	-1.81866	-0.45394	-1.33213
NABP1	1.54094	0.754487	1.35734	0.83047	0.156613	0.664879	0.590839	-0.42716	-0.0915276	0.161604	1.51442	-0.666539	0.532799	0.970902	0.261949	1.15825	1.47395	0.959715	0.80783	0.587229	-0.261125	-0.730833	-1.77207	-0.356001	-1.12331	-1.06361	-1.03808	-0.976972	-1.341	-1.06811	-1.69672	-0.499074	1.04705	-1.2204	-1.03872
HMGN5	0.651365	0.86884	0.494843	0.456083	0.296668	0.4076	0.498822	0.552758	0.212299	0.82345	0.547719	1.04697	1.37189	0.868515	0.553183	0.647669	0.999975	0.597256	0.568048	0.413331	-0.159813	-3.38643	-2.01023	-0.618041	-1.6623	0.320015	-0.126311	-0.348956	0.334812	-0.234074	-1.11838	-0.829876	-0.801282	-1.29004	-0.946382
TRAM2	0.730547	0.380477	0.165406	-0.171493	0.740563	1.19835	-0.526219	0.782332	0.100702	0.646746	1.43109	1.31723	1.22431	0.44214	1.23395	0.764619	1.26152	1.30236	1.16438	-0.0639509	-1.52572	-1.23663	-1.55238	-1.49428	-0.811515	-0.686106	-0.964191	-1.79558	-1.45659	-0.2201	-0.132466	-0.355968	-0.695997	-0.134032	-1.06349
GPR61	1.6411	0.804284	1.19198	0.927548	0.517382	0.707324	0.727698	0.977284	0.820357	0.447888	-0.214853	0.432725	0.708044	0.799527	0.380589	0.90054	0.852703	-0.163665	-0.191193	0.745685	-0.10649	-2.0062	-2.00522	0.782828	-0.218946	-0.825233	-0.697708	-0.373652	-1.08984	-1.07187	-0.987901	-2.20135	-0.21552	-1.82081	-0.175021
CCDC83	0.0684837	0.777459	-0.125436	0.00520333	0.842712	0.942044	0.816861	0.615695	-0.4305	0.871301	-0.12661	0.379582	0.837863	0.244945	0.67712	1.05366	1.28724	1.10526	1.54392	1.10615	0.426303	-2.19607	0.0629417	-0.958166	-1.96595	-1.24992	-0.270585	-1.29106	-0.596956	-0.623703	-2.14613	-0.778537	-1.02989	-0.525162	0.649932
PI4K2A	-0.351385	0.144151	0.350597	0.34035	1.11766	0.87019	0.560096	1.88029	1.71642	0.798006	0.895579	0.992924	0.676727	0.226439	1.14124	0.816024	0.870803	0.9863	0.712827	-0.629931	-1.65476	-0.975693	-0.236151	-0.363128	-0.845379	-0.820839	-0.530503	-0.86331	-1.12139	-0.812398	-2.06713	-0.0866843	-1.36421	-1.41873	-0.954993
TMC3	0.167778	0.969506	-0.116293	0.362551	0.34566	-0.157585	1.29731	0.817012	-0.0268443	0.723682	-0.258703	1.43143	1.02092	0.807418	0.820101	0.681278	0.724319	-0.00883721	1.11341	1.72246	0.463574	-1.85237	-1.37333	0.350429	-0.956471	-0.139484	-1.10652	-1.29879	-0.331728	-0.113489	-2.13722	-1.17706	-0.82454	-1.98274	0.0431589
LRRC49	0.41771	0.538882	0.85012	-0.218261	1.44113	0.663038	1.45151	0.412094	0.736426	0.621243	1.59354	1.13384	0.79702	-0.193995	0.665619	-0.0905471	0.255889	1.17522	1.34139	-0.296629	-0.440803	-0.905092	-1.87538	-0.489803	0.0477018	-0.801753	-0.890982	-0.382082	-0.00843224	-1.03616	-1.36427	-1.64198	-0.194529	-0.864461	-2.4472
CAPN8	1.13333	0.773612	0.276299	0.0968751	0.737632	1.40547	0.54677	0.294297	-0.493457	1.19114	0.446132	0.0768822	0.966661	0.296813	0.440275	1.05301	0.311685	1.46304	0.982252	-0.862998	1.693	-1.56453	-1.06175	-1.63884	-0.367497	-1.29655	-1.18257	-1.58672	-0.249484	0.264168	-2.12581	-0.686859	-0.857287	-0.517392	0.0424023
NCOA1	0.34139	0.639593	-0.266287	-0.100424	0.76698	0.476567	0.627973	0.100242	0.111666	0.902539	1.27675	0.586575	1.72231	0.418982	1.11739	1.14515	0.811888	0.774703	1.36799	0.657316	-0.585506	-1.16832	-0.254793	-0.0986579	-0.368398	-1.37773	-1.19774	0.367199	-0.452582	-0.493475	-2.09972	-2.12049	-1.56736	-0.403789	-1.65792
TNFAIP8L1	-0.255757	0.224697	0.134901	-0.166869	0.548063	0.541014	1.67018	1.22885	0.753619	-0.0512367	1.26811	1.07889	0.637748	0.753924	0.51519	0.943338	0.989001	1.56502	1.47817	0.240457	-1.52256	-1.12783	0.137092	-1.27162	-0.325937	-1.22244	-1.03564	-1.49755	-2.172	-0.775365	-0.498065	-0.538174	-0.500896	-0.991715	-0.754608
PIK3C2G	-0.328773	0.685482	0.0217009	0.593324	0.869681	0.609221	1.4802	1.08689	0.231198	0.362712	-0.0202604	0.948708	0.763026	0.409621	0.313509	0.546677	0.75446	0.0408329	0.675595	1.64982	1.19264	-1.27182	-1.61244	-1.49442	-0.825073	-0.825737	-0.618623	-0.422102	-1.98038	-0.15612	-0.880346	1.14409	-0.310795	-1.63339	-1.99912
SEC14L6	1.20098	0.604533	0.247443	0.242095	0.573365	0.703292	1.0996	0.576458	-0.144088	0.604104	0.119475	0.544595	0.714788	0.695329	0.546173	0.643843	0.94236	0.759693	0.930323	0.447695	0.56177	-1.85966	0.901592	-1.07074	0.252201	-1.17591	-1.48546	-1.90008	-2.71727	0.174261	0.0302374	-1.31327	-0.584137	-1.45965	-0.405932
ZNF496	-0.600404	0.287367	0.277777	0.854123	1.04253	0.301785	1.05686	1.77178	0.824783	0.729868	1.08837	0.469717	1.20661	0.200355	0.482939	0.751261	0.925018	1.63501	0.742139	-0.212232	-1.1096	-0.200588	-1.089	-0.839981	-1.36282	-0.654426	-0.990374	-1.59251	-1.16532	-0.807364	-1.73062	0.637148	-1.79508	-0.703238	-0.431896
DPYSL5	0.579243	0.626027	0.821957	0.12604	0.560162	1.05003	1.98955	0.647022	0.846092	1.01299	1.029	-0.152785	0.543025	0.79053	0.703854	0.515606	0.735592	0.102099	0.174399	-0.801344	0.977885	-1.91586	-0.0355095	0.242642	-0.699229	-0.551567	-0.322532	-1.67817	-1.97638	0.11597	-1.60779	-0.165089	-1.36001	-1.4204	-1.50305
FCRLA	0.472586	0.493313	0.30504	0.88286	0.834867	1.34996	0.497392	0.0695779	0.00780919	0.50148	2.10875	0.467331	0.348503	0.402514	0.241614	1.27779	0.622653	0.459202	0.82037	1.04541	-0.330585	0.791007	-1.31066	-1.21433	-1.69848	-1.25049	-1.216	-1.46656	-1.59026	-0.143552	0.481173	-0.166061	-1.52111	-0.974253	-1.59886
PPP1R11	0.560864	0.0435534	0.415832	1.28047	0.574414	1.08266	-0.393966	1.92852	1.70345	0.285907	0.886093	1.025	-0.0470292	0.745427	1.28645	1.35805	0.53539	0.55775	0.689871	-0.970961	-1.18707	-1.1389	-0.609857	-1.77544	-0.246114	-0.59819	-0.78969	-1.76134	-1.23522	-0.993746	-0.474706	-0.00708268	-0.954665	-0.874704	-0.901014
CYP3A5	0.411879	0.817495	-0.352543	-0.0906082	0.575996	1.50347	0.995528	0.488071	-0.0207734	0.888294	-0.0291201	1.1467	0.712276	0.525181	0.341121	0.644251	0.658671	1.73151	0.784252	0.684345	0.443327	-0.795368	-1.20458	-0.763198	-0.7464	-0.312164	0.980101	-0.889468	-0.695517	-2.30144	-1.57014	-0.580472	-1.88681	-1.96046	-0.133413
IL33	1.02589	0.560259	0.988148	0.856102	0.583741	1.05407	0.729008	1.11754	1.28198	0.667962	0.0765158	0.208273	0.538026	0.596293	-0.303341	0.703336	0.381116	0.0586078	1.1063	0.748114	-0.167551	0.387872	-0.761054	-0.783877	-0.30577	-1.01558	-1.7605	-1.15194	-0.202338	-1.00208	-3.14816	-1.90231	0.140675	-0.554313	-0.751014
IL7R	1.53278	0.869653	0.453139	0.686372	0.750714	1.2546	0.675851	-0.223704	-0.9432	0.367507	0.457922	0.612646	0.250023	0.405558	0.231875	1.39573	0.623796	1.0533	1.2265	0.730767	0.439959	-2.67285	-0.591109	-1.74044	0.186953	-0.230098	-1.89408	-0.167029	-0.856677	-0.735266	-0.0553049	-1.2939	-0.582468	-1.21991	-0.999621
SLC38A9	-0.108866	0.311686	0.33892	0.993727	-0.175997	-0.0386546	0.826865	1.37158	1.38904	0.889474	1.24785	-0.0168318	1.4814	1.43594	0.753872	0.545538	0.757273	1.10212	0.854101	-0.423806	-0.799701	-0.943745	-0.846325	0.37175	-0.846284	-1.04368	-1.62991	0.141869	-1.79156	-1.03209	-1.13588	-0.469029	-1.37889	-1.86216	-0.269601
UFM1	1.64645	0.792234	1.185	0.499169	0.948552	0.895609	1.25662	0.742457	-0.8082	1.64856	0.168468	-1.68385	1.37317	0.0570171	1.06547	0.515079	0.0186272	0.7247	1.31546	-0.247203	0.078209	-1.24348	-1.35564	-1.28161	-1.26585	0.0316488	-0.476147	-0.436335	-0.95956	-0.646983	-1.24091	-0.983328	-1.35314	-0.240945	-0.73932
C10orf67	0.370456	0.474455	-0.183882	0.26673	0.663059	0.890926	0.774362	0.939878	0.440189	0.665792	0.211051	0.249184	0.746485	0.589543	1.01193	0.768342	1.30376	1.2954	0.831875	0.588117	-0.167103	-0.903264	0.178454	0.552996	-0.593832	-2.10321	-0.95845	-2.06461	-2.09969	-0.76559	-2.27752	-0.784896	0.48091	-0.718128	-0.673722
NUCKS1	0.60531	0.613612	0.773241	1.38191	-0.0910077	-0.286712	1.40696	0.981524	1.19185	0.427239	0.603355	0.0940928	0.48314	1.45999	0.647529	0.475295	1.51886	-0.290722	-0.870735	0.560533	1.07617	-1.831	-0.533638	-0.618435	-0.205785	-1.23665	-0.789031	-1.54594	-0.110651	-0.0955311	0.0167979	-0.70585	-2.10633	-1.34253	-1.65686
FAM19A2	0.231316	0.56619	0.0163379	0.289539	0.562347	0.712128	0.958679	0.727108	0.23547	0.902181	0.731928	0.811666	0.882347	0.643974	0.452451	0.948713	1.11186	0.867879	1.16157	0.225825	-0.344014	-2.89087	-0.611555	-0.954187	0.0971912	-0.912619	-1.06435	0.387463	-0.256209	-1.27732	0.60839	-0.936415	-2.01998	-1.93508	-0.929967
ROCK1	0.681157	0.774961	-0.248481	-0.183906	1.08688	0.563652	0.727192	0.632675	-0.485237	0.808934	-0.00443589	1.27268	0.992819	-0.00820014	0.140309	1.1541	1.16783	1.10181	1.28042	0.419393	0.948652	-0.682959	-1.75522	-0.95182	-0.26827	-1.07936	0.0126613	0.561042	-0.455142	-0.802743	-1.23338	-2.61814	-1.89251	-0.623595	-1.03377
IFRD1	0.647147	0.364671	0.473572	0.505471	-0.195841	0.907995	-0.271049	1.03106	1.23166	0.387742	0.431457	0.468792	0.840097	1.27459	0.895392	0.0653769	0.954032	0.718679	1.83299	0.112476	0.14231	-0.461962	-0.816568	-2.28478	-0.491617	-0.378039	-1.50769	-1.54867	-1.44035	-2.04682	-1.69906	0.192069	0.413305	-0.643368	-0.105046
SS18L2	0.733374	0.538311	1.20804	0.474718	0.613158	1.58692	0.259751	0.177795	1.33866	0.788171	1.65173	0.532443	0.647113	0.793579	0.546999	0.204144	1.1775	0.642266	-0.640773	-0.564671	0.085238	-2.28027	-0.591226	-0.700319	-0.562103	-1.09491	-0.555457	0.347891	-1.28596	0.18902	-1.1207	-0.269463	-1.976	-1.29359	-1.60135
OAZ1	1.11187	0.429299	1.68507	0.805169	1.33558	0.801594	-0.179896	0.796042	1.4009	0.610978	1.03956	0.884574	0.0458506	-0.0163267	1.06208	0.535633	0.709196	0.812594	-0.149651	-0.922876	-0.0399967	-1.1305	-1.51643	-0.753992	0.241579	-0.741961	-0.0188238	-1.11252	-1.85256	-1.83809	-1.11279	-0.224086	-1.48216	-1.41901	0.204087
TCAF2	0.781748	1.00464	0.137613	0.520531	0.588881	0.860688	1.11789	0.0167593	-0.547748	0.517225	0.0239695	0.158929	0.874698	0.539996	0.652848	0.909172	1.00906	0.305907	0.946547	1.59309	0.782355	-3.01015	-1.23321	-0.627752	-0.946109	-0.767667	-0.403535	0.147882	0.734862	-1.05956	-0.971392	-1.38514	-0.612811	-0.778908	-1.8813
KLRC1	0.100626	0.487338	0.0400253	0.156642	0.473939	0.14591	0.486815	0.247992	0.421117	0.842513	0.953585	0.465976	0.707637	0.625029	0.59747	1.18107	1.1994	1.12359	1.79139	0.152515	0.542218	-2.44983	0.417396	-1.36137	-1.7109	-1.34799	-1.70857	-0.126116	-1.10471	-0.983997	-1.16495	-1.61047	-0.131812	-0.107988	0.648501
TBC1D32	0.378951	0.462281	0.335952	-0.0957729	0.674833	0.53985	0.802247	0.295862	0.988343	0.681827	1.6059	0.936774	1.15581	0.483353	0.263558	1.19747	0.609434	1.17751	1.64932	-0.675813	-0.724671	-1.46543	-0.0312842	-0.0873633	-0.347985	-1.14781	-0.949189	-1.80719	-0.168398	-1.17791	-2.33845	-1.55011	-0.144704	-1.19712	-0.330071
CCDC90B	-0.710564	0.0670605	0.301761	0.255679	0.626774	0.274494	0.874147	1.70405	1.67467	0.873241	1.06663	0.846234	0.669836	0.584131	0.158126	0.888342	0.814851	1.63859	1.54482	-1.00677	-0.762143	-1.10767	0.407355	-0.606638	-1.01669	-1.0329	-1.39603	-1.4092	-0.963468	-1.60049	-1.326	-0.242355	-0.758187	-1.03912	-0.292557
FAM57B	-0.216556	0.319045	0.564788	0.0749734	0.655147	0.946214	0.352256	1.23187	0.839213	0.8365	0.641486	0.07299	0.780936	0.586598	0.715855	1.0979	1.12717	1.23839	0.58871	-0.539784	0.831894	-2.13591	-0.465371	-0.90283	-1.91025	-1.90263	-0.577622	-1.19533	-2.1634	-0.628867	-0.773552	1.02587	-0.204318	-0.705627	-0.205765
HEYL	-0.0966409	0.127947	-0.225619	-0.115394	0.849696	0.411376	1.02919	1.39972	1.61499	0.618662	0.951633	1.26415	0.845052	0.524182	0.996004	0.684241	0.428734	0.759283	0.883964	0.524467	-0.708366	0.28511	-0.312647	-0.849352	-0.214228	-2.0211	-1.2346	-0.199988	-2.48118	-1.00764	-0.443496	-1.76061	-0.327776	-0.828018	-1.37174
HMGN3	0.509985	0.0178779	0.702952	0.334693	1.21661	0.688194	-0.229174	1.85871	2.01839	0.583684	0.597646	0.948577	1.33389	0.11545	0.180322	0.655466	0.906511	1.16185	0.471639	-1.2414	-0.353661	-0.692434	-0.549496	-1.26947	-0.393901	-2.18924	-0.606913	-1.00051	-1.63238	-0.615037	-0.889818	-1.27638	0.280474	-0.617669	-1.02543
AK9	1.32648	0.636472	0.268935	0.62567	1.03493	0.883002	0.842549	0.708404	0.386939	0.579349	0.177211	0.900676	1.15048	0.177086	-0.00402867	0.894522	0.097309	1.83104	0.54713	-0.257104	-0.0509166	-1.66307	-0.773305	-0.787319	-0.393638	-0.764298	-1.0153	-2.29071	-0.0327866	-0.846496	-1.44137	-1.56275	1.23732	-1.65411	-0.768304
GPM6A	1.10226	0.911813	1.25087	0.697034	0.547268	0.286723	1.23056	0.197521	-0.783416	-0.620163	0.917698	0.43475	0.982679	0.665577	0.731354	1.11984	0.433377	0.798032	0.791199	1.01882	0.043179	-0.595753	-1.95333	-0.42956	-0.177056	-0.75552	0.0252377	-1.83431	-1.76743	0.403716	-1.64994	0.00232104	-0.941793	-1.91449	-1.16906
PSAP	0.977172	0.332657	1.31706	0.749937	0.920001	0.969629	0.848592	1.237	1.82648	-0.459631	0.53188	0.372871	0.470613	0.600194	1.61511	0.458781	0.126151	-0.308941	-0.210863	0.114784	0.237972	-1.20034	-0.133595	-0.707976	0.375546	-1.29586	-0.579196	0.0567675	-1.91538	-1.14263	-0.23875	-1.63682	-1.38714	-0.760235	-2.16183
DTWD1	1.02495	0.988739	0.470486	-0.0876986	0.931321	0.687778	0.735445	0.517151	-0.624102	1.0276	-0.332155	0.849087	1.11721	0.158432	0.887409	0.432758	0.89539	1.0022	1.24974	0.867663	-0.0502641	-1.4827	-1.06956	-0.745937	-1.10269	0.337903	0.268133	-0.201358	0.221552	-0.420824	-2.26572	-1.63408	-1.78548	-1.80367	-1.06471
ZNF433	1.6394	1.04172	1.20505	0.514687	0.0634295	0.589816	0.29812	-0.545309	0.564598	0.443713	0.41656	1.61552	0.0336383	1.13594	0.486068	-0.180156	0.349686	-0.646415	-0.0517264	1.84788	1.68972	-0.82503	-1.47879	-0.858215	-0.545978	-0.190382	-0.79997	-1.36646	-0.682551	0.162187	-0.960212	-1.4121	-0.271825	-2.26769	-1.01491
SLC6A17	1.08808	0.54254	-0.00762562	0.187718	0.713087	0.592766	0.70589	0.269311	0.122119	0.92025	0.52053	0.319307	0.636059	0.430175	0.682869	0.402462	0.887889	0.56811	1.41404	0.354239	1.2208	-1.35815	-1.27816	-0.591107	0.238049	-2.24238	-1.50488	-0.21813	-2.18877	-1.06319	0.309533	-2.05388	1.01343	-0.648863	-0.98411
FKRP	0.675685	0.337858	0.688376	0.53167	0.746714	0.666904	0.551929	1.22322	0.317891	0.856157	0.982906	-0.264061	0.772819	0.413202	0.89816	1.28259	1.25503	1.18553	1.39168	-0.792987	-1.04376	-0.738712	-0.539973	-1.92841	-0.868649	-0.764579	-1.29819	-1.24866	-0.794433	0.180619	-1.88106	0.462095	-0.378882	-1.82798	-1.0507
VSNL1	1.77855	0.851043	1.54901	0.702871	1.57849	0.997167	1.68868	0.585926	0.265682	0.345225	0.0332217	0.221392	0.323097	-0.269422	0.69295	-0.12787	0.141881	0.579477	-0.4378	0.854727	0.305194	-1.18642	-1.25703	-1.64877	-1.24089	-0.493208	0.262548	-1.99261	0.111945	-0.0927789	-0.770684	-2.06344	-0.499221	-0.929931	-0.858987
ZNF577	1.06396	0.484358	0.346091	0.471545	0.975468	0.282687	0.63832	0.362118	0.264431	0.96493	1.13057	0.697541	0.624603	0.324628	0.424376	1.44993	0.883661	0.889662	0.968357	-0.0260651	-0.551574	-0.168736	0.429826	-0.323758	-1.17811	-0.559593	-0.324882	-0.231139	-2.20473	0.0550294	-0.794104	-1.9063	-0.961888	-2.23773	-2.26349
SLC47A1	0.369294	0.506559	0.583598	0.726755	0.594595	0.660582	0.754607	1.78765	0.733082	0.184649	-0.304406	0.50711	0.660564	0.645314	0.604854	0.325183	1.81309	-0.287772	0.723995	1.29027	-0.165369	-1.16946	-2.44554	-1.46202	-0.385689	-0.501274	-1.19966	0.815283	-2.10613	-1.41807	-0.29604	-0.56166	-0.984172	-0.352863	-0.646898
MORC4	0.0875169	0.588506	-0.0459866	-0.204346	0.836596	0.662135	1.24313	0.0342725	0.459526	0.55573	1.35814	0.890139	1.15179	0.346908	0.620473	0.986361	1.06689	1.02952	1.50614	-0.0929867	-0.369304	-3.31332	0.0176086	-0.800897	-0.506378	-1.0217	-0.489338	-0.939769	-0.0966381	-1.16662	-1.15693	-0.758003	-0.18399	-1.56588	-0.729294
PSMD6	1.21003	0.613456	0.922599	2.44477	0.280724	0.582369	-0.0364736	0.576297	1.40558	0.82958	0.77218	0.748872	0.254233	1.08724	-0.0537916	-0.184775	-0.128738	0.485231	-0.333677	1.49139	-0.435099	-0.969213	-0.988237	0.0148642	-1.85907	-0.795408	-1.08392	-1.09654	-0.59044	-0.481584	-0.190311	-2.2097	-0.0448386	-0.724402	-1.5132
ABHD6	0.466809	0.278207	0.215042	-0.156084	0.805622	0.732831	0.556923	1.31321	0.788914	0.890119	0.756888	0.753269	0.618028	0.42241	0.974466	1.24707	1.37207	1.41579	1.29206	-0.689847	-1.55994	-1.11144	0.305473	-0.870213	-0.432581	-0.801735	-0.516185	-0.063525	-0.745434	-0.902521	-1.5652	-1.98778	-1.86446	-0.881897	-1.05635
RGS17	0.657997	0.795501	1.50982	0.289396	0.709274	0.68616	0.998527	-0.584525	1.04886	0.529718	1.62306	0.452459	0.587893	0.574997	0.592537	0.0138654	0.519982	0.000679052	-0.199261	1.34791	0.550989	-0.810698	0.00766992	-0.96205	-3.10798	-0.157215	-0.689889	-0.588365	-1.17446	-0.182348	-1.33225	-1.41569	-1.54779	-0.932086	0.187325
KCNK3	0.324075	0.653647	0.0402931	0.393597	0.860366	1.39338	0.824483	0.700414	0.10079	0.718823	0.306189	0.674176	0.58815	0.409654	0.676094	0.976229	0.854442	0.790533	1.03168	-0.117782	0.317379	-2.52547	0.271787	0.316175	-0.517858	-0.615719	-0.739293	0.0107545	-2.47608	0.091646	-2.44012	-0.804816	-1.43371	-0.915942	-0.737964
OR7D2	0.408074	0.469435	0.0189054	0.239449	0.658726	0.620807	0.724466	1.22901	0.0431784	0.717529	0.326794	0.473317	0.682238	0.428625	0.602903	0.845353	1.14763	1.2021	1.21167	-0.234126	0.763241	0.602286	-0.805685	0.345972	-1.15657	-1.182	-1.91673	-1.8672	-0.306204	-1.09261	0.249133	-1.61512	-2.02138	-2.03435	0.221135
HEPACAM	0.890213	0.879107	0.927566	0.515621	0.0986643	0.962273	1.12801	0.0831395	-0.0209524	-0.785102	0.707326	0.514254	0.726154	1.22022	0.805537	1.37147	0.684299	-0.725486	0.0988458	1.72175	0.837318	-1.84869	-0.393751	-0.139235	-1.60166	0.00261378	-0.799119	-1.92331	-2.07933	0.0200058	-0.315559	-0.462573	-1.27236	-0.720215	-1.10705
S100PBP	0.376691	0.648732	0.418547	0.0441044	0.583727	0.265193	0.434641	0.52911	0.728889	1.39791	0.510753	0.270959	1.07035	0.417756	0.720637	1.17733	1.06219	0.169729	1.7561	-0.0978342	0.168934	-1.9702	-0.737325	-1.33408	-1.12933	-0.387442	-0.679443	-0.408761	0.456505	-1.29236	-2.86609	-0.3441	-0.27763	-1.86428	0.180076
PPP1R3E	-0.641165	0.0630841	-0.0409068	0.393739	0.939579	0.813157	0.468159	1.38892	1.43844	1.45897	1.49847	0.461867	1.07387	0.270726	0.0136441	1.03149	0.932723	1.05123	1.38964	-0.418513	-1.25459	-1.05811	-0.132369	-0.558541	-0.888474	-2.07995	-1.42257	-0.768684	-1.54225	-1.26608	-0.556524	-0.117992	-0.985687	-0.810283	-0.145026
FOXP2	1.33794	1.02589	1.03933	0.463839	1.074	0.148686	0.801058	-0.0318614	-0.459272	0.49837	-0.0579006	0.827255	0.885791	0.0588465	0.463205	0.279101	0.725036	0.338868	0.641298	1.44893	1.16252	-0.047708	-0.670086	-1.20082	-0.380601	0.445256	0.458422	-2.20255	-0.776626	-0.774484	-2.13666	-0.57592	-1.44224	-1.39383	-1.97309
PCYOX1	0.205345	0.364647	-0.206089	0.54629	1.50204	0.620519	1.43425	0.967274	0.899979	0.346872	1.50127	1.00592	0.906977	-0.223135	1.33169	0.763087	0.759227	0.788909	0.789956	-0.477826	-1.33988	-0.333924	-1.50131	-0.912823	0.0331341	0.0908407	-0.306663	-0.472695	-1.78772	-1.25117	-1.97367	-0.600887	-1.16229	-1.25796	-1.0502
LBX2	0.710911	0.530391	1.69871	0.457563	0.716559	0.608775	-0.233029	1.16577	0.894029	1.33391	0.0876721	-0.0879602	0.768589	0.599411	1.13093	0.439224	0.766731	0.666854	-0.770576	0.996761	0.188452	-0.82583	-0.653094	-0.474903	-0.21037	-2.71198	-1.84012	-1.06567	-0.867899	0.16053	-1.05235	0.349258	-1.52626	-1.54719	-0.4038
KBTBD6	1.16411	0.807808	0.604533	0.168118	1.07673	1.26703	1.42099	0.230676	-0.511637	0.66475	0.621872	-0.413931	1.57104	0.113101	1.00789	0.930382	0.525238	0.627751	1.01174	0.754869	-1.07677	-2.29938	-0.464142	-1.15986	0.37542	-0.804372	-0.370504	-0.0573448	-1.29781	-0.720576	-1.42935	-0.871077	-1.75965	-1.28877	-0.418883
GALNT15	0.579686	0.785809	1.05602	0.330564	0.826665	0.528434	0.673327	0.727665	0.676784	0.576553	-0.0542397	0.765613	0.876776	0.313826	0.731423	0.850625	0.120622	-0.341544	0.832251	1.71583	0.0165711	-0.993646	-1.63629	-1.21214	0.461025	-0.301797	-1.10267	0.490653	0.811218	-2.27475	-1.42542	-0.797576	-1.80047	-1.51719	-1.29021
HNRNPLL	-0.376121	0.161596	0.0264227	1.12233	0.714624	0.728285	1.50509	1.69525	1.41822	0.674933	1.72242	0.70742	0.23498	0.628722	1.01549	-0.175404	0.596134	1.03646	0.691172	-0.999482	-0.793608	-0.932061	-1.50363	-0.261661	-0.417599	-0.770116	-0.911216	-1.24758	-1.19975	-0.438541	-0.612361	-0.566646	-1.56819	0.154969	-2.06054
RASGRP3	0.902141	0.556988	0.301529	0.131879	0.108623	0.874724	0.724216	-0.38199	0.0622098	-0.128053	1.82452	-0.0615666	0.708612	0.954348	0.742053	1.97926	1.28995	0.817809	1.37871	-0.180001	-0.0516511	-0.773553	-0.677503	-2.2797	-0.133191	-1.00689	-1.25937	0.194365	-1.16093	-0.581236	-2.25965	-0.44622	-0.513309	-1.20308	-0.454041
F2RL3	0.157711	0.394824	0.155972	-0.0428643	0.911597	0.810743	1.04521	1.64627	0.458198	0.463779	-0.284852	0.717032	0.608218	0.355169	0.506794	1.15586	1.12174	0.859845	0.906352	1.04177	-0.36627	-0.883367	0.130104	-0.269305	-1.26978	-1.25848	-1.96602	-2.23828	0.181998	-0.85698	0.0410497	-0.822029	0.245084	-1.496	-2.16108
ZNF441	1.21746	0.762285	1.4137	-0.284981	0.0734824	0.869708	0.759364	1.45869	1.00007	0.76522	-0.410106	1.119	0.38395	1.07537	0.96192	-0.218016	0.0940332	-0.221714	0.807135	0.391844	0.607361	-0.467905	-2.223	-0.847753	-0.462385	-0.500901	-0.260261	-1.54288	0.0152987	0.150178	-2.02598	-1.92625	-1.17974	-1.3617	0.00751983
TNFRSF19	0.878845	0.578302	-0.062132	-0.102844	1.06074	1.24575	1.53031	0.682529	-0.220867	0.705071	1.20305	0.16385	1.1216	0.09779	0.912722	0.495188	1.28407	1.36448	0.743356	-0.535616	-0.572658	-0.905678	-1.61338	-0.647886	-1.76164	-0.545039	-0.689699	-2.00484	0.471649	0.127824	-0.408093	-1.50785	-0.424028	-1.01464	-1.65024
BLMH	0.711612	0.444352	0.591709	-0.0955633	0.33831	0.803419	0.687066	0.785052	0.169235	0.795899	1.46107	0.234631	0.373029	0.76512	1.04819	1.31203	0.973816	1.11298	1.23667	-0.947615	-0.183903	0.0306047	-2.32848	-0.451246	0.461798	-1.59071	-0.103307	-1.15658	-0.706916	-0.977904	-0.82337	-0.0538897	-1.42422	-1.91979	-1.5731
CERK	0.36975	0.452659	1.05285	0.474296	0.874524	0.978938	0.87794	0.633058	0.656574	0.884178	1.42067	-0.0060234	0.0845296	0.34303	1.3739	0.967738	0.363103	0.698255	1.31802	-0.323931	-0.87771	-1.72128	0.462903	-1.32977	-1.58632	0.507619	-0.910815	-1.01222	-1.01673	-1.4101	-1.41198	-0.35347	-2.26168	-0.174835	-0.397676
SERINC1	1.20461	0.478776	0.95473	0.395319	0.395252	1.31721	-0.131019	2.0623	1.72293	0.935721	-1.2591	0.915433	1.32259	0.923296	-0.0492088	0.183992	0.516763	0.760937	-0.545782	-0.100804	0.248581	-2.02972	-0.404323	-0.721445	-0.819367	-0.882462	-0.163201	-1.26585	-1.2684	-0.375303	-1.43031	-1.20436	0.0211392	-1.29015	-0.418769
PRDM9	-0.246236	0.302275	-0.102889	-0.229295	0.930099	0.465694	0.825184	0.187755	0.578279	0.768285	1.59426	0.337672	0.63446	0.187385	0.789429	1.2474	0.798861	1.54684	1.94317	-0.454416	0.458346	-0.271994	0.851174	-0.435524	-1.56196	-1.52189	-0.763089	-1.4969	-1.6045	-1.68017	-1.72648	-0.806348	-0.327402	-0.361292	-0.856186
OLAH	0.3427	0.746347	0.277635	0.0297841	0.934791	0.895349	0.49213	0.673655	-0.23171	1.16786	-0.082943	0.403252	0.880781	0.206208	0.527156	0.921411	1.57836	-0.0227065	0.452106	1.15629	1.23306	-0.644194	-0.421766	-0.877334	-0.727801	-0.292723	-2.86819	0.362305	-1.34594	-0.0326265	-1.65281	-0.547361	-2.41221	-0.274476	-0.846396
CCDC13	0.449662	0.425095	-0.0381287	0.0142379	0.775152	1.22632	0.657597	1.14892	-0.185848	1.20933	0.990384	0.451686	1.30215	0.263933	0.324284	0.539082	0.742581	1.96757	1.76534	-1.23977	-0.477276	-0.583582	-1.25126	-1.18567	-0.952231	-0.249784	-0.582806	-0.609323	-1.18288	-0.790271	-0.523908	-1.27883	-2.55012	-0.38341	-0.188218
BET1	0.0394925	0.31652	0.734767	0.44641	0.034754	0.978351	0.753325	1.65359	0.918831	0.154454	0.978161	0.497423	0.337435	1.00597	0.767859	0.120354	0.49295	0.588961	2.42589	-1.21364	0.413624	-0.701863	-1.75951	-1.38354	-1.2594	-0.631709	-1.18353	-1.99202	0.0300509	-0.553845	-0.584748	-0.425599	-1.26763	-1.20734	0.475188
CYP1A2	0.789338	0.491677	0.0393556	0.198098	0.9	0.709131	0.921111	0.534878	0.0966283	0.705911	0.805322	0.607317	0.686058	0.338409	0.756352	1.04636	1.17541	1.06304	1.53528	-0.11464	-0.720302	-1.6573	-0.120056	0.0138766	0.577537	-1.13689	-1.79781	0.250485	-1.29978	-0.548786	-1.06049	-1.6602	-0.152342	-1.98554	-1.98745
CANX	1.12489	0.398498	1.21755	0.956641	-0.0507309	0.648768	0.183438	2.22631	0.774744	0.882601	-0.110222	-0.000712959	1.17826	1.29886	0.516478	0.631407	-0.119537	0.156324	0.903604	-0.465305	0.176532	-0.638685	-1.42906	-0.314644	-0.414701	-0.651427	-0.576916	-1.90671	-1.39277	-0.455192	0.726557	-0.688868	-1.7867	-0.962845	-2.03642
NMRK1	1.30528	0.750791	1.23286	-0.133131	-0.0158755	0.344872	0.491315	0.517404	0.275241	0.128025	-0.0306293	0.182643	0.925381	1.17878	1.46952	0.941363	0.744842	1.83467	-0.366976	0.363196	0.428952	-0.488373	-1.16621	-1.25169	-0.24631	-0.904825	-0.391467	-0.322863	0.264859	-0.843086	-2.16602	-0.234448	-0.699393	-2.75813	-1.36056
CNGB3	1.03911	0.558096	-0.186581	0.291741	0.685147	0.594515	1.00433	1.11574	0.573047	0.846524	-0.376361	1.20216	0.63355	0.614663	0.852408	0.397316	0.929245	0.940127	0.844492	0.470291	-0.494115	-1.49514	0.375124	-0.660241	-1.10095	0.483205	0.0246763	-0.300894	-1.54964	-1.11218	-0.244104	-2.2506	-0.539205	-2.32027	-1.84523
CCT4	1.10982	0.68701	0.883724	2.20767	0.830449	0.831989	1.38361	0.97123	0.665768	-0.17066	0.63837	-0.206915	0.553966	0.501158	2.17833	-0.153887	-1.19707	0.259046	-0.0645391	0.167235	0.0887263	-1.60402	-1.90178	-0.21124	0.0290713	-0.244992	-0.796818	-0.685896	-0.998234	-0.528235	-1.16985	-0.891466	-1.43693	-1.1949	-0.52974
ANTXR2	1.41835	0.838911	0.756072	1.40695	1.02148	0.338107	1.06947	1.29078	-0.671333	0.247171	-0.131539	0.288518	0.574618	0.258872	1.39692	0.757446	0.755819	0.250503	0.335594	0.708062	-0.351904	-1.36527	-1.7007	-0.271844	-1.00349	0.329838	-0.346903	-1.31216	-0.595004	0.843367	-0.752213	-1.50062	-1.80993	-1.23055	-1.84337
SPTLC3	-0.0122995	0.286208	0.789159	0.595752	0.526303	0.591246	0.333242	0.285824	1.27217	0.63983	2.04933	0.166024	0.759016	0.623812	0.333198	1.19983	0.468769	1.38123	1.47644	-0.748151	-0.517759	-0.717283	0.559654	-1.089	-1.62725	-0.604837	-1.39345	-0.819241	0.518919	-1.5495	-1.76724	-0.404258	-1.01065	-0.958986	-1.63605
PIEZO2	0.099706	0.619298	0.857747	-0.73877	1.20404	1.09739	0.676577	0.685701	-0.348512	0.379443	0.733865	0.726699	1.35866	-0.0070934	0.791338	0.691518	0.930969	0.554724	1.5161	1.25714	-0.55335	-0.928975	-0.718178	0.776881	-1.96329	-1.03781	-2.20793	-1.29803	-1.14612	-0.121215	0.101611	-0.749705	-0.873628	-1.46852	-0.898279
TVP23A	-0.564828	0.521504	0.042201	0.158623	0.752864	0.732825	0.816984	0.812278	0.765954	0.51053	1.09063	2.18662	0.534354	0.511555	0.413639	0.841854	0.494738	1.03177	1.12056	0.547507	-0.795952	-2.98805	-0.946629	-0.743905	0.0701827	-0.167883	-0.893751	-1.0234	-0.744601	-1.24382	-1.15747	0.336317	-0.951139	-0.620916	-1.45115
NPR3	0.222497	0.513699	0.606994	0.809646	0.344441	0.783463	1.33323	0.922922	1.54238	0.494768	1.13229	0.622249	0.692951	0.998765	0.505469	0.634972	0.732409	0.48717	0.213567	-0.840576	-0.224195	-3.52464	-0.388629	-0.0932058	-0.872752	-0.481516	-0.636338	-0.654092	-0.115879	-0.152835	-1.67677	-0.873406	-0.832336	-1.3404	-0.886314
TIAM2	1.24354	0.871718	1.39083	0.546412	0.206614	0.617971	0.669435	0.0664229	-0.672293	-0.220206	0.654732	-0.363375	0.0455232	0.859707	1.20649	0.705448	1.20465	0.429918	0.795089	1.65189	0.607813	-0.0572425	-1.90386	-0.732696	-2.81049	-0.883201	-1.00155	-1.1009	-0.578315	-0.127936	-0.390836	-1.48402	-0.929674	-0.849877	0.332267
KLF9	1.11839	0.283719	0.108345	0.656896	0.175956	1.49457	0.300286	1.64927	1.2476	0.873806	0.303713	0.10246	0.394899	1.11883	1.83015	0.49337	0.752773	0.0358867	0.114785	0.547036	-1.18212	-1.35894	-1.63229	-1.18603	-0.504649	-1.08286	-1.08343	-1.62722	-1.21715	-1.35993	0.668734	-0.519009	0.375805	-0.558877	-1.33479
KLHL7	0.402846	0.432617	0.46801	1.32184	0.577055	0.0732263	0.953077	2.06466	0.384004	0.12336	0.41232	0.906544	0.455065	0.657418	1.05859	1.14366	0.0724994	0.381014	1.31988	-0.187609	-0.505772	-0.0886459	-1.39091	-0.329531	0.304327	-0.093185	-1.15361	-1.95847	-0.736838	-0.350816	-0.975777	-1.16958	-2.77787	-0.632784	-1.16062
IL15	0.118566	0.722596	0.929821	-0.166127	-0.486291	0.329275	0.296952	0.715112	0.543744	1.22299	0.0387169	0.371103	0.931805	1.47827	-0.279425	0.466865	0.806209	1.34953	1.50121	0.386397	1.23736	-1.68428	-0.674506	-0.086699	-2.08299	-1.00557	-0.428109	-0.662098	-0.988647	-1.30538	-2.33512	-1.17434	-0.879025	0.207355	0.584714
RAB37	1.83264	0.648084	1.47028	1.05391	0.745258	1.15979	0.370659	0.379108	0.340816	0.288989	0.374671	-0.320474	0.335606	0.580116	0.613769	1.28089	0.555172	-0.00862124	0.218469	-0.367082	0.957896	-1.9706	0.034275	-0.742705	-0.807126	-0.483971	-0.4584	0.285919	-2.67603	-0.0681406	-0.342097	-1.1419	-1.07611	-1.97882	-1.08426
ATP9B	-0.084408	0.220574	0.00565583	-0.210529	0.924583	0.365956	0.939893	1.65054	1.00871	0.600634	0.656514	0.632247	0.977241	0.191184	0.669887	1.53663	0.961181	1.35524	1.58014	-1.42324	-0.293047	-0.372369	-0.609436	-0.777337	-0.804961	-0.832012	-0.545527	0.0697233	-0.647233	-1.1344	-2.48588	-1.72408	-1.30445	-0.497533	-0.600082
ALDH3B1	0.0485711	0.435371	0.75966	0.22819	0.675954	0.790034	0.548774	0.808261	1.05196	1.4736	0.744423	0.246971	0.238505	0.448952	0.623537	0.513109	0.877383	1.50222	1.07877	-0.292048	-0.322888	-1.833	-0.467547	-0.191164	-1.9055	-0.234031	-2.07522	-0.778332	-0.784404	-1.96728	-1.91375	0.0375332	0.443194	-1.13743	0.327611
ZNF677	0.765427	0.541717	0.733709	0.829262	0.53329	-0.24363	0.604339	0.92017	0.253439	0.959331	0.826755	0.870808	-0.283634	0.628526	0.253056	2.02904	0.843921	0.574792	0.409419	0.529189	-0.0949757	1.01885	-1.52007	-1.54463	-0.826881	-0.703819	-0.0301608	-1.42581	-0.435675	0.0960188	-1.24757	-0.212426	-1.42797	-2.269	-1.9548
RAD9B	0.094086	0.733673	0.606174	0.370852	0.351327	1.27633	0.560516	1.79751	-0.201612	0.783958	-1.13036	0.2872	0.595054	0.8478	0.425073	0.491322	1.05938	0.164065	1.16539	1.59076	0.59633	-2.24809	-0.653929	0.650109	-1.67835	-1.00357	-0.729558	-1.09972	-0.473356	-0.383681	-0.274267	-0.511229	-1.60938	-0.525687	-1.92412
GLS	0.714791	0.795755	0.714435	0.473623	-0.438459	0.694833	0.515294	0.369087	0.207801	-0.747782	0.562562	0.737603	0.926343	1.68562	1.89782	-0.167069	0.507966	1.16962	0.256419	1.39459	0.184848	-1.10441	-1.90889	0.561316	-0.904063	-0.513489	-1.71566	-0.310064	-0.872394	-0.244998	-1.70629	-0.867338	0.0167726	-0.880922	-2.00528
TSPAN10	0.866521	0.391485	0.37349	0.0671493	0.83705	0.776025	0.413839	1.47848	-0.0111067	0.717367	0.00697464	0.250812	0.959674	0.33326	0.707299	1.11583	1.43111	1.26323	1.47096	-0.690842	-0.273115	-0.896162	-0.785948	-0.434819	-0.332032	-1.49709	-1.61051	-0.299344	-1.00717	0.231154	-0.601618	-0.861935	-0.0662995	-3.00097	-1.32276
PI4K2B	-0.634258	0.239477	0.369824	0.203811	0.0495054	0.463826	0.702372	1.4841	1.67859	1.52577	1.13279	0.453203	1.22839	1.15461	-0.059914	0.647614	0.751195	0.312732	1.00327	0.268496	-0.529391	-1.58916	-0.509632	-1.33335	-1.09483	-1.93819	-1.1615	-1.35292	-1.80591	-0.215401	-1.30227	0.561378	-0.678397	-0.173077	0.147256
CLK1	1.61269	0.824127	1.12119	1.4802	0.106031	0.535867	-0.761745	0.439194	0.14149	0.744757	0.186763	0.869122	0.0771464	1.02291	0.311761	0.80169	0.498516	0.922841	1.04835	0.477424	0.0288602	-1.47967	-1.31075	0.328824	-1.21839	-0.552204	-0.0594066	-0.109783	-0.272031	-0.498716	-1.72996	-2.97726	-1.34918	-0.642717	-0.617955
CREG1	0.288161	0.231292	0.52919	0.738086	0.142332	0.0464452	1.36624	2.1363	1.26377	0.348707	0.178367	-0.0514489	0.917779	1.12004	0.410267	1.13384	0.711166	1.47217	0.68652	-0.264227	-1.06617	-0.436306	-1.23447	-0.145691	-0.212062	-1.53138	-0.185851	-0.922617	-1.9921	-1.41373	-1.69554	-0.572263	0.307585	-1.13596	-1.16845
CNTNAP1	0.998276	0.616433	1.01915	0.506845	0.334992	0.840358	-0.309312	0.803216	0.221662	0.655509	0.177528	0.228608	0.972925	0.794698	0.628463	0.855444	1.03314	0.0359945	0.16768	1.58905	0.241943	0.573914	-1.56516	-1.72244	-0.253038	-0.0971174	-1.81313	-1.41611	-1.08855	-1.41051	-0.627536	1.03583	-1.12613	-0.560634	-2.34199
PTPN7	1.6539	0.595155	0.640137	0.869641	0.635466	1.56859	0.219546	1.23904	0.343203	0.477323	-0.600231	-0.141421	0.587498	0.552797	0.362385	1.88123	1.03809	0.628042	0.243789	-0.00199401	-0.349128	-0.795385	-0.663293	-0.876116	0.0731606	-0.361604	-0.9024	0.0461142	-1.84698	-1.35922	-1.94658	-0.824205	-1.03328	-2.22182	0.268558
HNRNPH1	0.522139	0.286978	0.593592	1.10949	-0.181302	0.846031	-0.366755	2.27142	0.634964	1.26527	-0.193255	-0.201645	0.882091	1.35126	0.673193	0.957842	0.0155842	0.823218	1.32263	-0.53043	0.27505	-0.0453179	-0.859089	-0.194631	-1.20397	-0.708121	-0.663669	-1.11246	-2.30929	-0.736075	-0.401597	0.0829496	-1.83177	-0.660669	-1.71365
RNF149	1.68442	0.461155	0.394041	-0.0376342	0.546724	2.1167	-0.939179	0.731455	0.207161	1.28057	-0.00188393	-0.299856	0.559956	0.469126	1.16483	0.489847	1.82489	0.772364	1.28861	-0.810682	0.149019	-1.76588	-0.973547	-0.97314	-1.25665	-0.753648	-0.91954	-0.0969214	-0.206659	-1.41338	-0.263929	-1.47627	0.0109661	-0.668756	-1.29428
ANKRD10	0.410861	0.599215	-0.806296	-0.257906	0.255644	0.665686	0.586342	0.99844	-1.17508	2.09664	0.136299	-0.0526795	1.09547	0.588106	1.07257	0.685776	1.27249	0.857438	2.80826	-0.128327	-0.157019	-1.22294	-0.808168	-0.404269	-1.13928	-0.189956	-0.980284	-0.580531	-0.984948	-0.0610743	-0.672043	-0.910286	-1.4914	-0.958237	-1.1485
RHOB	0.849124	0.24768	0.169836	1.01842	1.3296	1.4039	0.648659	1.68585	1.37791	-0.167348	0.704306	0.954524	1.08147	0.051907	0.990602	0.465218	1.01346	0.253112	-0.290816	0.254135	-2.07453	-0.52318	-1.79999	-0.713446	-0.35851	-0.290103	-1.06142	-0.775838	-1.06464	-0.895212	0.0993348	-1.13009	-0.449527	-1.47788	-1.52651
CFTR	0.757214	0.399	0.0952988	0.197513	0.813962	0.702818	0.693188	0.619166	0.295412	0.448882	0.633416	0.404021	0.814004	0.377987	0.800469	0.839593	0.840524	0.957625	1.14862	0.261029	0.0245848	-0.978456	-0.00870911	0.472915	0.60766	-1.11278	-2.0421	-1.99651	-1.85789	-2.16577	-0.239733	-1.23057	0.326728	0.193691	-2.09279
PLOD1	0.117402	0.118421	0.329832	1.61717	1.26232	0.585324	1.01581	1.92316	1.67355	-0.193553	1.1281	0.263873	0.406648	-0.00688177	1.07225	0.242461	1.34193	0.422564	0.380453	-1.3873	-0.202468	-0.711954	-2.21903	-1.16294	-0.262515	-1.14244	-1.08578	-1.45293	0.244051	-0.814999	-0.860321	-0.336462	-0.466593	-0.874193	-0.964962
MEFV	1.03436	0.612218	0.65349	0.3727	1.04577	1.54554	1.05021	-0.160442	0.539732	-0.0934189	1.55106	-0.103998	1.11947	0.195191	0.543198	1.14819	1.26994	-0.315337	0.772066	0.318901	-0.679256	-1.39306	-0.140711	-1.22504	-2.04278	-0.596648	-0.126195	-0.299683	-0.445451	0.0217034	-0.722106	-1.06786	-0.694893	-2.75167	-0.935187
CCDC122	0.299772	0.66823	-0.134948	-0.291741	0.773417	0.699562	1.03298	-0.0473278	0.24935	0.801314	0.889653	0.785271	0.94381	0.217824	0.457626	0.884589	1.08707	1.0739	1.59711	-0.712072	1.17261	-1.02336	-0.380619	-0.879095	-0.631899	0.122134	-1.53911	-0.0325561	-0.541739	-1.61015	-2.12284	-0.924053	-1.25898	-2.31137	0.685653
FAM212B	0.18952	0.342834	-0.00989688	-0.107992	0.813461	1.00826	0.954066	1.13257	0.63947	0.934629	0.997198	0.616348	0.723726	0.362181	0.740079	1.20039	0.897606	1.11917	0.885536	-0.322819	-0.679825	-0.563151	-1.83396	-1.62192	-0.502383	-0.102808	-1.77521	1.24271	-0.811631	-1.14372	-1.13627	-0.445151	-0.626051	-0.758878	-2.35809
SLC18A2	-0.434471	0.558	-0.64952	-0.0224253	0.671678	0.632591	1.4393	1.16945	0.458833	1.17562	0.451501	1.29361	0.672481	0.528206	0.802278	0.443834	0.501319	-0.0614967	1.408	1.47639	-0.0926554	-0.583716	-0.0654735	-0.409672	-2.04001	-0.439271	-0.4636	-1.21994	-0.478195	-0.296639	-0.376423	-2.04444	-2.4791	-0.130482	-1.39556
IMP3	0.765888	0.747692	1.05375	1.21451	1.64373	-0.00093127	1.20659	0.672865	0.00118131	0.985843	0.740904	1.12981	0.196683	-0.411839	0.624026	0.454259	-0.299437	0.36626	1.10301	1.3833	-1.27413	-1.69243	-1.88952	-1.57688	-0.434221	-0.229704	-0.185249	-0.798683	-0.132523	0.138399	-1.10589	-0.857184	-0.340812	-1.50805	-1.69123
CCDC152	1.38501	1.00866	0.700056	0.0574564	-0.122165	0.408426	0.560273	-0.130029	-0.040215	0.515329	0.0720141	0.997401	0.532287	1.12434	0.0731163	0.497169	1.45518	0.0716087	0.625203	1.71908	0.924746	-0.392213	-1.94758	-1.69079	-0.717282	0.420798	-0.206836	-0.61904	-1.67677	-1.07197	-2.44297	-1.4801	-0.746826	-0.101273	0.237886
FAM101B	1.31391	0.499472	0.647048	0.748649	1.59436	0.991157	0.528239	1.0039	0.359799	0.242902	0.680347	0.605984	1.06837	-0.216487	1.33274	0.529932	1.43967	0.512815	-1.05106	0.146689	-0.624543	-1.32301	-1.47894	-0.927294	-0.455304	-0.573947	-0.909331	-2.29214	-1.53104	-0.089308	0.702591	-0.157452	-0.908939	-1.4317	-0.978073
FEZ1	0.390285	0.502745	1.13333	0.641624	0.59024	0.509298	1.67398	0.485058	0.670678	-0.286939	1.79466	0.741502	0.079085	0.831487	1.16124	0.196915	0.377461	0.146807	-0.164022	0.942225	-0.00127248	-0.494563	-1.3244	-0.76131	-0.12138	-1.24599	-0.829744	-0.909592	-2.1594	0.215432	0.834774	-0.455054	-2.05772	-1.07928	-2.02817
TMED8	0.0716741	0.52233	-0.115682	0.557083	1.52163	0.602992	1.28209	1.4202	-0.0365278	1.88509	0.144992	0.443029	0.558494	-0.362376	0.387863	0.811435	0.803327	1.14894	1.3204	0.155233	-0.802921	-2.57667	-0.346091	-0.175081	-1.6646	-0.280811	-1.58228	-1.14078	-0.405762	-0.773822	-0.650599	-1.47647	-0.855615	-0.0590446	-0.331696
PTGR1	0.0299945	0.711138	0.55103	0.55731	0.108141	0.449898	1.59364	0.955086	-0.184009	0.0648674	0.834892	0.431536	0.440267	1.03022	0.519447	1.07827	1.15623	0.852115	1.03519	0.643319	-0.474496	-2.75633	-1.43062	-1.32006	-2.05445	-0.254831	-0.0707007	-1.556	0.531684	0.22061	-0.838974	-0.293445	-1.33631	-0.418475	-0.806177
RBMS1	0.371097	0.65942	0.245108	0.402287	0.0128885	0.996999	0.107108	0.866837	0.115252	-0.353473	-0.24756	1.40923	0.391687	1.20001	0.423977	0.318512	1.51413	1.53328	1.25952	1.06226	0.114362	-1.67758	-1.06365	0.467018	-1.04854	-0.949397	-1.02406	0.583577	-1.75181	-0.290851	-1.77689	-1.3716	0.371441	-1.35457	-1.51602
KLHL9	1.10936	0.653298	0.741106	0.0271707	0.627877	1.19443	1.05506	-0.00203698	-0.840294	0.580329	1.63771	-0.298308	0.547901	0.426679	1.02905	0.719591	1.04519	1.29182	1.10788	0.348739	-0.648737	-0.927499	-2.01104	-2.69473	-1.25901	-0.724654	-1.05961	-0.78488	-0.453214	0.325391	-0.209936	-0.189387	-0.648681	-0.580741	-1.13581
B3GAT1	0.919179	0.505151	0.487105	0.389827	0.621575	0.717632	0.770316	1.59732	0.178108	1.06212	-0.494543	0.113493	0.810859	0.561556	0.635381	1.02866	0.683726	1.59754	1.06378	-0.823059	-0.0307607	-0.965148	0.292976	-0.263038	0.415869	-0.270712	-1.45612	-0.0223336	-0.69654	-0.754425	-1.99763	-1.35918	-1.84462	-1.74106	-1.73299
LSAMP	1.48267	1.02183	0.617959	-0.0152468	0.858006	1.15084	0.950789	-0.0744147	-0.824007	0.629856	0.00021778	0.247278	1.2449	0.227134	0.311	0.744864	0.675209	0.953667	0.973502	1.41907	-0.205479	-0.531425	-1.34918	0.705139	-1.37178	0.0976706	-0.246485	-0.845501	-0.657905	-1.10855	-1.74635	-1.56275	0.0205462	-2.02275	-1.77032
ZNF37A	0.106991	0.568757	-0.735935	-0.592414	-0.0931961	0.205964	0.607649	1.07763	0.0684826	0.610098	0.156378	1.95122	0.173826	1.11052	0.354839	1.1723	2.44766	0.769059	1.03883	0.151057	0.974017	-0.348862	-1.93092	-0.14185	-1.12884	-0.127529	-0.0398888	-1.13801	-1.63523	-1.04143	-0.62594	-1.53509	-1.46624	-0.539653	-0.424255
EIF4EBP3	0.725947	0.580673	1.56885	0.700932	0.244586	0.857712	0.244673	0.359591	1.68234	1.25604	1.18302	0.699018	0.661756	0.994655	-0.395857	-0.607088	0.757652	0.208259	-0.0824715	1.26402	-0.564683	-0.883351	-1.04553	-0.704987	-2.27206	-0.305391	-0.640636	-2.27706	-1.76322	-1.04982	-0.803247	-0.216523	0.113271	-0.520493	0.0294372
G2E3	-0.438653	0.604599	0.70127	-0.391427	1.18921	0.32587	1.35083	0.183248	-0.092619	1.22744	1.44101	0.231749	0.706133	-0.117907	0.431711	0.722756	1.08357	0.949832	2.059	-0.0954272	0.252368	-2.15832	-0.460951	-0.0884599	-0.621348	-1.3647	-1.51316	0.431481	-0.369038	-0.560986	-1.93572	-0.839955	-1.58476	-0.209114	-1.04953
BMP8B	-0.21955	0.395153	-0.276047	0.0415331	0.997184	0.342311	0.615515	0.630637	0.456832	1.85013	0.800096	-0.0618817	0.89109	0.13547	1.57243	0.963511	0.859046	0.852198	1.09359	0.272806	0.163937	-1.62381	0.429048	-1.0496	-1.81808	-1.87234	-1.5607	-0.469015	-0.499593	-0.392013	-0.572801	0.195107	-0.525175	-2.47476	-0.142256
PAIP2B	0.844616	0.834603	0.293527	0.770058	1.13266	0.750721	1.34623	0.251927	-0.177269	0.783975	0.968288	0.48981	0.829722	0.0474228	0.915803	0.484641	1.17683	0.877146	0.271268	0.166277	-0.71541	-2.60113	-1.95259	-0.0411163	-1.01453	0.61651	-1.07145	0.247062	0.349698	-0.815744	-0.798109	-1.37532	-1.36754	-1.63135	-0.887245
CA13	0.146754	0.701304	0.529308	0.651718	0.346467	0.896048	0.279502	0.177343	0.325599	0.708086	0.861053	0.843729	0.659399	0.726131	-0.0364798	0.545789	1.43334	1.81398	0.945925	-0.202687	-0.0218601	-2.65701	-0.773428	-0.383315	-0.739994	-0.217085	-1.06354	-0.382019	-0.0168039	-1.46458	-1.91253	0.386009	-1.14029	-2.26448	0.298615
POLB	1.07242	0.800273	0.57919	0.845133	0.362034	0.602006	-0.147635	-0.32408	0.321137	0.303499	0.841636	1.48285	0.209734	0.818487	0.223534	1.27732	1.35345	0.520789	0.680118	0.413819	0.0779003	-1.823	0.30893	-0.162654	-0.354396	-0.0240911	-0.192928	-0.222421	-0.961616	-0.661798	-1.72971	-1.57485	-2.25858	-2.58844	-0.0680601
MYCBPAP	0.663504	0.679188	0.443168	0.413222	0.670518	0.694272	0.459206	0.838806	0.173442	0.734803	-0.390948	0.237673	0.724834	0.386524	0.574624	1.00771	1.03081	0.997431	1.10006	0.638447	0.0574787	-0.190656	-0.251393	-0.345243	-1.18868	-0.20791	-0.591508	-0.793079	-1.98383	-1.10837	-3.54542	-0.304996	-0.417392	-1.83284	0.626539
CEP126	-0.00939118	0.405244	0.410009	1.2902	0.628159	1.1305	0.159068	0.823934	1.12753	0.627202	0.898575	0.695014	0.913318	0.583623	0.0102108	0.337961	0.350321	1.57397	0.771035	0.128538	-0.529624	-1.03459	0.345766	0.0635583	-1.34151	0.412358	-2.04789	-1.58515	-1.45308	-2.52255	-1.23627	0.00875628	-1.30735	-0.549203	-0.0782376
PARVA	0.356031	0.659137	0.512909	0.0106211	0.66231	0.714895	0.933659	-0.762036	0.122438	0.448289	2.44796	0.395347	0.84156	0.435513	1.17063	0.570315	1.2011	1.08288	1.00923	0.107399	-0.662127	-2.20928	-0.554497	-1.27116	-0.619216	-0.662346	-1.68844	-0.913213	0.762251	-0.395439	-1.81988	-0.483382	-0.944504	-0.428727	-1.03021
PLPP1	0.872544	0.607868	1.94675	0.646279	0.174503	1.64351	0.941972	0.720351	2.08644	-0.356224	0.501722	0.244661	0.616413	1.16318	0.60371	0.0157279	-0.368106	-1.16824	-0.152814	1.52781	-0.459488	-0.816736	-0.294834	-0.595822	-1.03167	-0.393136	-0.870902	-0.92936	-0.711463	-0.397945	-2.10697	-0.452519	-0.44596	-1.76512	-0.996125
DYNAP	0.198478	0.561369	0.0946253	0.249416	0.89962	0.510412	0.795377	0.512547	0.0992345	0.773276	0.891377	0.711443	0.729871	0.269144	0.698105	0.897586	1.22705	1.11841	1.37451	0.509376	-0.81751	-2.66298	-0.50137	0.162032	-2.52076	-0.959608	-0.424154	-0.907744	-0.109264	-0.696967	0.206121	-1.37172	0.0818628	-1.92188	-0.677278
REEP2	-0.0522798	0.28728	0.38948	-0.117204	0.8213	1.18321	0.990523	1.00472	1.55754	0.763302	1.59749	0.800519	0.771371	0.430198	0.712927	0.913824	1.27908	0.509525	0.686098	-0.806099	-1.64437	-2.10494	-0.576634	0.203392	-0.963651	-0.893041	-0.493305	-1.21053	-0.442133	-0.918488	-1.18019	-0.477542	-0.944362	-1.958	-0.119022
HECA	0.651625	0.308787	0.307846	0.0798837	1.41066	1.70993	0.687478	0.556772	2.01771	1.15685	1.52523	1.27235	-0.595519	-0.10716	0.993688	0.360211	1.3972	-1.06993	-0.6755	-0.133093	-0.0996927	-1.29654	-1.11551	-0.954962	-1.0426	-0.603354	-0.74101	-1.60813	-1.07829	-0.769371	-0.228677	-1.46512	-0.813262	0.315717	-0.354223
SLC22A25	0.962307	0.506195	-0.0897879	0.0938565	1.13851	0.534819	0.757974	-0.113339	0.158904	0.46703	1.09998	0.367802	0.928573	0.0162671	0.774224	0.885819	1.14757	0.877478	1.03132	-0.481485	1.25212	-0.16736	0.354011	0.163802	-1.67365	-0.355633	0.0453474	-1.72114	-1.80058	-1.96271	0.324886	-1.9098	-0.691744	-1.16051	-1.76105
C14orf37	0.739602	0.691473	0.930172	0.120515	0.467378	0.591477	1.07398	0.507498	-0.001372	0.655727	0.822283	0.846165	0.674267	0.731293	0.457792	0.387312	0.508546	1.50051	0.904931	0.142315	-0.519916	-2.25893	-0.162051	0.397381	0.0862513	-0.353258	-0.819673	-3.10899	-0.393332	-0.694226	-1.37327	-0.865833	-0.803852	0.0281038	-1.91027
GPR176	-0.04846	0.162014	0.077316	0.64362	0.906503	0.835808	0.632417	1.10162	1.57066	-0.60261	1.02994	1.38328	0.274211	0.331401	0.508251	1.40746	0.866271	1.19466	0.935157	-0.285944	-0.624082	-0.672947	-0.241089	-1.12546	-0.573002	0.0770714	-1.81922	-1.15292	-0.786036	-3.02802	-0.757599	-0.611893	-0.126381	-0.921794	-0.5602
CLDN11	1.21922	0.789419	-0.108874	0.0340205	1.10903	0.581896	1.71183	0.472075	-0.289102	0.827916	0.357595	0.934965	0.672454	0.0653839	0.803855	0.824339	0.96063	0.0992007	1.34216	0.0219866	-0.100613	-1.83088	-0.415731	-0.286474	0.416221	0.312827	0.0899727	-1.36312	-0.886647	-0.355912	-1.57832	-2.43758	-1.28792	-0.879539	-1.82629
C1orf56	-0.233174	0.861086	-0.339172	0.225656	0.932689	0.254748	1.40535	0.380945	-0.196964	0.557379	0.134429	1.2755	0.843406	0.182825	0.689647	0.637651	1.26948	0.640323	0.400473	2.96884	-0.970633	-1.46488	-1.10384	-0.459054	-1.47957	-0.592813	-0.128985	-0.829858	-0.741289	-1.22048	-1.51918	-0.820082	-1.22847	-0.879813	0.547829
SPIB	0.310254	0.45196	0.442055	0.487771	0.971976	1.37456	0.527857	1.42582	0.218155	0.58481	0.214604	0.341436	0.512215	0.191506	0.50756	1.24369	0.835992	0.556563	0.882092	0.429687	-0.29535	-2.50052	-1.7077	-0.561407	0.392191	-2.24518	-2.28835	-1.24662	0.525849	-0.777257	0.0630942	-0.315342	-0.293255	-0.440439	-0.820285
C11orf88	1.12306	0.791739	0.282406	0.867926	0.243542	0.956064	0.836087	-0.657629	-0.0948505	0.0504633	1.34901	0.0167043	0.59085	0.823179	0.596289	0.789546	0.703681	2.11448	0.529573	-0.749511	1.09253	-1.87256	-0.417081	-0.500956	-1.48277	0.0820164	-0.468747	-0.87205	0.83776	-1.47713	-1.68758	-1.51431	-0.62449	-0.771344	-1.4859
GNA12	0.734821	0.388183	0.757378	0.584774	0.957908	0.302766	0.243764	1.71046	1.12047	-0.160254	-0.635884	0.675785	0.47519	0.421571	2.16717	0.573449	0.571721	0.706087	-0.83351	0.116437	1.32834	-0.595355	-0.938288	0.225311	0.317404	-1.40051	-1.09839	-0.868381	-0.948256	-1.27537	-0.416767	-0.548343	-0.617863	-1.44135	-2.60046
GNG11	0.831886	0.468238	1.19539	1.06593	0.824665	0.908034	1.5245	1.89402	1.12931	-0.0977949	0.350665	0.623414	0.477521	0.524503	0.59455	0.469973	-0.0207773	-0.138097	-0.122655	0.381633	-0.594353	-0.837655	-1.6866	-1.17379	-0.222578	-0.520982	-0.180898	-3.33423	-0.788809	-0.232392	-0.357728	-0.378638	-1.11814	-0.580062	-0.87805
SCIN	1.11025	0.482498	-0.227507	0.0191278	0.14112	0.741077	0.409885	0.811508	-0.307457	0.654063	-0.092052	0.436811	0.529788	0.862802	0.276591	0.96576	1.10631	2.05239	1.59408	-0.514777	1.20389	-0.0775934	-0.650321	-1.63866	-0.856071	-0.544625	-1.08432	0.192575	-0.309949	-1.34252	0.0865349	-2.18047	-0.475081	-1.0966	-2.27906
ARHGAP19	0.136751	0.282726	0.407458	0.215707	0.375035	0.778038	0.594326	2.19687	0.885102	1.22285	-0.295354	0.0524806	0.685813	0.833164	0.509631	0.880268	1.17186	0.744201	0.436202	-0.129433	0.307032	0.0261525	-0.699413	-0.243867	-0.141358	-2.54111	-1.20354	-1.95407	-1.68621	0.30725	-1.5183	0.294997	-0.94535	-1.48187	-0.504016
METTL25	0.0990616	0.364571	0.722	0.449212	-0.12867	0.594129	0.583234	1.03349	1.48506	0.82641	1.63243	0.157973	0.594665	1.17412	0.315998	1.13198	0.890054	0.364896	1.42187	-0.856234	-0.603877	0.00142709	-1.82721	-0.363966	-1.68699	-0.668646	0.249133	-0.716771	0.296491	-1.4062	-1.97851	-0.739758	-1.64107	-1.38153	-0.388754
PATE4	-0.202387	0.362851	-0.0926545	0.373727	0.98938	0.602782	0.652647	1.61592	-0.0650399	0.628032	-0.170699	0.329147	0.813002	0.178373	0.7705	0.884214	1.30608	0.997136	1.63171	0.34439	0.325628	-1.42326	-0.0998826	0.19045	-0.408693	-1.39498	-2.72704	-1.37253	-2.42752	-0.722243	-0.905063	-0.0492907	-0.166774	-0.235863	-0.532056
MIER1	0.801099	0.926729	1.13727	0.901558	0.678581	0.344537	0.168575	0.676174	0.0352691	0.399519	-0.307934	0.921138	0.18317	0.384811	0.875936	0.670562	0.29506	-1.14788	1.1343	1.91797	1.24711	-0.00978354	-2.16084	0.2123	-0.253679	-0.0853704	-2.0666	-0.738654	-0.209964	-0.736347	-1.74987	-0.884412	-1.5082	-1.51959	-0.532536
PPHLN1	-0.0649269	0.476869	-0.0554346	-0.274834	1.05334	0.985504	0.905836	0.998381	0.368027	1.21624	0.699982	0.842943	0.500175	0.0524551	0.804242	0.837167	1.24296	1.20907	1.38677	-0.555454	-0.360956	-2.89785	-1.30517	-1.09489	-1.65729	-0.364673	0.632137	-0.110925	-0.607704	-1.58196	-0.592243	-0.79403	-1.12515	-0.357475	-0.411123
CC2D2B	0.0637624	0.879436	0.016264	0.264971	1.07992	0.370732	0.998769	-0.406726	-0.383576	0.987931	0.975694	1.31744	0.380776	-0.0236708	0.482567	0.248728	1.05847	0.979608	1.51746	1.79166	-0.366035	-0.850256	-0.724579	-0.217479	-1.92956	0.0399498	-0.661965	0.261228	0.129486	-1.0453	-1.2119	-1.55331	-1.6115	-2.29738	-0.561622
PELI1	0.0735602	0.518418	-0.734672	1.30301	0.629788	0.801074	0.48931	0.741533	-0.363352	0.0879656	0.967309	1.21581	0.925254	0.440662	-0.323377	1.47938	0.623854	3.00389	0.454497	-0.163927	-0.366933	-0.962812	-1.5129	-0.646785	-1.3392	-1.2247	-1.33432	-1.16377	0.278055	0.0104505	-1.12639	-1.00477	-0.740869	-1.00757	-0.0274792
ZNF747	-0.207142	0.345856	0.315367	0.60955	1.32734	0.935478	0.856	1.33211	0.973727	1.26859	0.827227	0.354995	0.910248	-0.153971	0.0787471	0.608013	0.742354	1.36528	0.859264	-1.02999	-0.068569	-1.56253	-0.937027	-0.814779	-0.0615117	-1.81653	-1.07005	-0.798173	-0.988344	-0.162283	-2.94773	0.0456907	-0.697899	-0.393474	-0.04585
KIAA0355	-0.181837	0.112244	0.377658	0.0648818	0.884954	1.20343	0.434294	1.03974	2.09212	0.863069	1.45375	0.498945	0.926332	0.367519	0.417807	0.209027	1.19937	-0.277621	1.33331	-0.046239	-0.800338	0.458386	0.356534	-0.306184	-1.33495	-1.36767	-0.801232	-0.893875	-2.37868	-1.03931	-1.69531	-0.780215	-0.85243	-0.870265	-0.667219
ADAT2	0.637135	0.641393	0.408032	0.351201	1.25578	1.17235	0.00877127	0.22306	-0.511014	0.675323	0.745558	0.713724	-0.230893	-0.198235	0.456054	1.6283	2.12607	1.06968	0.90525	0.643734	-0.53267	-1.3506	-2.14345	-1.20276	-0.878671	-0.766965	-0.224311	0.183421	-1.81624	-1.28336	-1.41406	0.322153	-0.457102	-1.18614	0.0294994
NUMB	0.999829	0.681403	1.89421	1.13555	1.31881	-0.43043	-0.293212	0.197433	-0.167594	1.1076	0.700586	-0.208088	1.02338	-0.188523	0.762015	0.310408	0.941115	2.29761	0.132874	0.689649	-1.07834	-1.77933	-0.602641	-0.37343	-1.49076	-0.834992	-0.933295	0.2348	0.206156	-1.03631	-1.30405	-1.03563	-1.107	-0.736645	-1.03315
TNS4	0.465667	0.495863	-0.0185773	0.463487	0.433431	0.517846	0.932088	0.379917	0.726706	1.87464	0.639407	0.713865	0.0741768	0.758776	0.120641	0.486341	0.167751	0.640876	0.703045	1.42231	0.163201	-1.46742	1.14336	-1.62964	-1.31131	-1.31342	-1.96736	-1.82922	0.185512	-0.325053	0.267177	-1.77868	-0.258707	-0.197916	-1.6788
ARL5A	1.02856	0.481779	1.12801	0.220475	-0.0563068	0.639489	0.66924	1.82215	0.108351	0.768527	-0.79889	-0.321376	0.021362	1.10961	0.858696	0.0691719	1.33592	0.335553	2.58596	-0.52168	0.414336	-1.82384	-0.24761	-0.74892	-0.229606	-1.1501	-0.437221	-0.407976	-0.817239	0.184016	-0.943866	-1.48576	-0.680849	-1.75676	-1.35321
P2RY8	0.820423	0.186635	0.39583	0.479763	0.491585	1.14164	0.523471	1.71442	1.03768	0.59553	0.654005	0.582097	0.341325	0.711208	0.333033	1.20836	0.550222	1.21454	1.08644	-0.468733	-1.39537	0.263729	-1.66996	-1.4354	-0.37017	-1.40898	-1.20261	0.470291	-1.9931	-0.334399	-1.12627	-1.70133	-0.203854	-1.25606	-0.235987
CRHR2	0.883307	0.598352	0.559897	0.414868	0.51454	0.473267	1.35268	0.45601	0.1474	0.42938	1.18999	0.862363	0.529031	0.652845	0.442676	0.940359	0.661307	0.20603	0.200423	0.628928	-0.156627	-0.831268	-1.59922	-1.74441	-0.142628	0.448221	-2.51322	-0.490267	-2.53821	-0.478206	0.452256	-0.832144	-1.68961	-0.809404	0.781088
C7orf49	-0.0146136	0.546954	-0.102045	-0.127684	0.659976	0.32814	-0.118198	0.325117	0.790619	1.35069	0.759023	0.812683	0.64824	0.375687	1.16137	1.25826	1.5588	-0.953059	1.29015	1.77262	-0.170941	-1.20138	-0.311504	-2.15738	-1.82419	-1.30799	-0.692841	-0.950572	-0.183136	-0.246944	-2.1193	-0.37075	-0.471179	-0.308731	-0.0058905
PUS10	0.166979	0.978023	1.16473	0.933601	0.989788	0.179387	0.279909	-0.323275	-0.294868	1.11047	1.27018	0.753269	0.650123	0.0505603	0.407823	0.73059	0.176612	0.274456	0.783908	1.78574	0.168379	-0.959403	-2.69258	0.2642	-1.12718	-0.123876	-1.22638	-0.167751	0.253201	-1.23191	-1.65423	0.428396	-1.6014	-1.32086	-1.07662
FER	-0.363866	0.284939	-0.526303	0.0657582	0.318479	0.299708	0.949703	0.426113	0.623321	0.519154	1.6121	0.852384	0.583005	0.768603	0.316809	1.19123	1.18045	1.71206	2.08515	-0.290416	-0.524551	-1.04983	0.328174	0.341928	-1.47687	-1.26096	-1.70348	-0.835667	-0.853511	-1.3929	-1.07461	-1.85913	0.00171485	-0.684694	-0.564
GLRA3	0.672967	0.859805	0.391092	-0.0110665	0.224469	1.11453	1.07836	0.168823	-0.967468	0.649272	0.314778	0.0962131	0.466058	0.827227	0.457677	1.19571	0.901894	1.13255	0.918617	0.735233	0.991458	-1.95354	-0.775084	-1.77828	-0.29009	-0.448634	0.227841	-1.10773	-1.9901	-0.453837	-1.92608	0.445424	-1.61673	0.65075	-1.20212
DNAJC5	-0.323611	-0.0720658	0.510593	0.174408	1.36898	0.733111	0.541727	1.8299	1.9919	0.896896	0.943115	0.365653	0.335516	-0.126648	0.865353	0.696941	1.05349	0.956823	1.22838	-1.3964	-0.75793	-1.17936	0.241772	-0.268282	-1.14779	-1.93151	-0.529783	-0.451241	-0.541975	-1.65137	-0.623232	-1.44672	-0.825268	-0.622325	-0.839063
GCKR	1.12441	0.753316	0.258288	0.55122	1.02103	0.332736	1.04515	-0.0464739	-0.190629	0.856851	1.04601	0.855327	0.624029	0.117895	0.618473	0.855655	1.06164	0.762972	1.03059	-0.687151	0.201824	-2.4756	-0.228602	-0.135659	-0.458944	0.162855	-0.647083	-0.608476	-0.219781	-0.418532	-0.302286	-2.20642	-1.94978	-2.42089	-0.283973
TEX9	0.603963	0.740867	-0.256314	-0.0276349	1.33221	0.862405	0.583931	-0.365655	-0.83244	1.54277	1.26301	0.420629	1.34817	-0.270158	1.44514	0.363239	0.942122	1.56959	1.24686	0.167759	-0.715289	-2.27757	-0.216328	-0.587713	-1.08822	-0.356934	-1.08997	-0.234162	-0.298663	-0.074156	-0.987523	-0.719764	-1.28056	-1.86254	-0.891063
LAMTOR3	0.68873	0.907356	0.322962	0.184404	0.39428	1.40162	1.15568	0.38199	-0.261045	1.3332	0.395105	0.0418414	1.2351	0.721586	0.461995	-0.244127	1.22343	0.0944115	0.383138	0.805297	0.559474	-2.03896	-1.40245	-1.02684	-0.875947	0.158763	0.873097	-1.03996	-0.954305	-0.371923	-1.01108	0.176874	-2.45005	-0.208127	-2.01553
PPIG	0.986888	0.737697	1.72946	0.615963	-0.214439	0.161347	0.261991	0.594864	0.815038	0.310266	-0.126891	0.803977	-0.339879	1.38989	0.223633	0.778782	0.580217	-0.484027	0.78864	1.23433	1.35902	-1.89061	0.340319	-1.02815	-0.803137	-1.46056	-1.60804	-1.44323	0.230364	0.817226	-1.26818	-1.6581	-0.780695	-1.40861	-0.245352
KIFC3	-0.109469	0.36542	-0.354415	0.211119	0.912693	0.44904	0.97518	0.955922	-0.570222	0.744613	0.855313	0.355387	0.645439	0.143766	0.834525	1.12674	1.30566	1.96512	1.8264	-0.302512	-0.218419	-1.45662	-1.00361	-1.43644	-0.649791	-1.01987	-1.19823	-1.41781	-1.20611	-0.820569	-0.162848	0.99723	0.195045	-1.46173	-1.47595
PPM1F	0.543515	0.362533	1.4562	0.0454671	1.50356	0.981304	-0.28558	0.749213	0.205006	1.09163	0.498604	-0.0391993	1.22369	-0.420053	0.565108	0.602468	-0.349739	2.45574	1.37114	-0.765622	0.0781245	-1.18302	0.624996	-1.47612	-0.91794	-1.18259	-0.814609	-1.05883	-1.25672	-1.61428	-1.17804	0.0502538	-1.13025	-0.364975	-0.37098
FAM120AOS	0.791239	0.881293	1.37062	1.0271	0.0969692	0.167539	1.37389	1.10264	0.446868	0.612159	-0.436201	0.994733	-0.0652604	1.17251	0.342574	0.155555	0.125949	0.0378924	-0.807302	2.48812	0.120135	-1.68972	-1.7268	-1.6444	-0.808073	-0.15881	-1.3053	-1.16209	-0.601925	0.715417	-0.760312	-0.171787	-0.776875	-1.26573	-0.642628
BIN2	0.527849	0.534667	0.381341	0.0166885	0.621592	1.00068	0.694874	-0.1543	0.102456	0.286164	1.18837	0.147393	0.547182	0.399515	0.130207	1.326	1.43255	0.96442	1.45771	0.573418	-0.0355684	0.518846	0.0568229	-0.869558	0.498087	-1.32812	-0.620107	-0.523718	-0.933895	-2.73238	-1.08988	-0.831816	-2.43983	-1.48091	-0.366766
HIGD1A	1.01078	0.651978	0.695987	0.277766	-0.441735	0.653079	0.13512	0.811182	0.605332	1.19515	0.52015	1.00893	0.705943	1.65363	0.523915	0.310455	0.551454	-0.195911	0.0354981	1.98636	-0.540188	-0.709036	-1.40112	-2.0167	-1.38676	-1.25825	-0.537399	-0.895689	-1.12361	1.50368	-0.0227834	-1.19219	-1.23517	-0.770525	-1.10932
PSMD14	0.065733	-0.00621418	0.698461	0.674932	0.680864	0.260311	1.03465	1.992	1.6941	0.626692	0.463221	0.0318929	-0.223394	0.6652	1.40693	0.531507	0.673512	1.17902	0.599057	-1.23375	0.249593	-1.66078	0.811779	-1.09641	-0.791764	-1.89231	-1.73157	-1.08244	-1.13478	-0.152665	-0.309835	-0.792585	-0.0540712	-0.917965	-1.25892
RHOH	1.58851	0.717457	0.843221	1.06678	0.422129	1.44762	0.265196	0.877983	-0.550369	0.225786	-0.264772	-0.717447	0.441593	0.567198	0.29972	1.94151	0.802225	0.341432	1.20502	0.680972	-0.109992	-0.879314	-1.35577	-2.18036	-0.480119	-0.880831	-1.23609	-0.518478	1.17783	-0.393438	-1.44944	-0.678235	-0.696872	-1.43539	-1.08526
MRPS5	0.767587	0.207452	0.665546	0.829342	-0.378004	-0.194265	0.144112	1.65639	0.342706	-0.106305	0.506969	-0.258883	0.243675	1.44429	0.620601	1.61911	1.70806	1.05419	1.71165	-0.983598	0.309953	-0.754828	-0.796353	-0.633561	-1.1053	-1.63321	0.0585182	-2.06036	-1.43869	-0.787422	-0.0199995	-1.2002	-0.372372	0.113757	-1.28056
PLEKHA1	-0.39819	0.561061	-0.343639	0.316289	0.451422	0.654595	1.27735	0.61191	0.0140605	-0.11583	0.725393	1.23341	0.578821	0.74441	1.0217	0.767847	0.294156	1.72982	1.93169	0.235017	-0.151203	-2.54049	-0.351073	0.213653	-0.857967	-0.453602	-0.184608	0.474999	-1.78317	-1.1142	-1.19214	-0.682061	-0.627845	-1.67276	-1.36883
CYBB	0.722697	0.621777	0.881173	0.932304	0.937098	1.15353	0.484321	1.06335	0.223855	0.620126	0.0172255	-0.174601	0.59911	0.142275	0.134745	1.12251	1.17784	0.176141	0.590049	0.312955	0.272507	0.0560928	-1.20648	-1.7077	0.0410124	-1.13355	-0.55828	0.397428	-0.223749	-0.197093	-2.177	0.00212469	-2.69745	-2.34664	-0.259704
TANGO2	0.64029	0.292906	0.649866	-0.777174	1.18431	0.813603	-0.0307879	0.802418	-0.686064	0.496842	0.851104	0.447031	1.06235	-0.225612	1.00423	1.24594	1.05248	2.39401	2.06642	-1.14913	-0.980213	-0.702528	-0.124196	-0.851134	-0.938635	-0.610894	-0.912427	-1.04323	-1.75781	-0.822236	-0.451222	-0.633272	-1.04337	-1.03793	-0.225938
ZFP30	-0.52921	0.708541	0.856985	0.399162	0.943318	-0.474471	1.76734	0.139493	1.52879	0.173468	0.894045	2.12584	0.246183	0.368728	0.00752384	-0.166894	0.132155	-0.133375	0.361614	1.73215	0.869837	-1.20672	0.30692	0.470023	-1.27463	-0.191801	-0.994242	-1.079	-0.944088	-0.487753	-2.01509	-1.51189	-0.759422	-1.26089	-1.00264
MRPS10	1.55329	0.862589	1.01187	0.687691	0.682931	1.21646	0.493916	-0.348949	-0.295641	0.482955	0.420093	0.495086	0.290953	0.413389	-0.363838	0.427783	1.1744	0.0839404	0.26616	1.74824	0.838009	0.0044416	0.0426105	-2.05144	-0.196032	-0.768452	-1.42532	-2.10491	-1.19746	-0.210479	-0.375019	-0.881856	-1.99092	-1.57893	0.592432
AKAP11	0.339687	-0.0244445	-0.187213	-1.26811	-0.710187	-0.771356	-0.64301	-1.79883	-2.48007	-0.369596	-1.28826	-1.37214	-0.324611	-0.660123	0.0822348	-0.195063	-0.981401	-0.36545	-0.0182858	0.509622	0.674125	0.297284	0.980701	0.225776	0.54748	1.55834	1.02994	1.87652	0.970855	0.219635	0.732242	0.14144	0.0210933	1.5217	1.72946
CACHD1	0.547085	-0.181452	0.0586888	-1.02266	0.11248	-0.507497	-0.640306	-2.34195	-1.71137	-0.561666	-0.223621	-0.602266	-0.567255	-1.30494	-0.478778	-1.1757	-0.803709	-1.19109	-0.153983	0.539895	0.199298	1.30891	1.45901	0.87715	1.20449	1.57583	0.902843	1.17684	-0.621203	0.558168	1.1999	-0.506378	0.568268	1.70928	0.59768
LRRC42	-0.328828	-0.916217	-1.43626	-0.221534	-0.326308	0.289907	-1.75078	-0.709837	0.51546	-0.179217	-0.0133638	0.0743224	-1.75296	-0.753203	0.364705	-0.887845	-0.296198	-1.75435	-0.234027	-1.85279	0.261552	0.681952	1.15842	0.295291	1.3735	0.0711741	0.665715	0.806714	0.930279	1.01815	2.30965	0.626173	1.56452	-0.324044	0.73029
WDTC1	-0.328958	-0.649315	-0.876679	-1.66154	-1.01453	-0.281034	-1.12058	-1.15261	0.0123984	-0.986937	-0.517821	-0.749485	-0.030993	-0.0928839	0.214639	-0.387439	0.18556	-1.06738	-1.64007	-0.444775	0.41755	2.18787	1.87131	1.58176	0.478578	1.12261	0.746391	0.806735	-0.961103	-0.106163	0.337688	0.845439	1.13536	1.83828	0.288119
LSM10	-0.923035	-0.839029	-0.718327	-1.03092	-0.181448	-0.643713	-0.647919	-1.16218	1.55875	-0.603161	0.960458	1.31397	-1.10588	-0.759372	-0.229996	-0.958179	-1.06627	-1.76419	-0.813109	-1.25498	-0.762658	0.917057	1.7292	0.163261	1.60281	0.922559	0.976006	0.0964962	1.113	0.954872	0.553885	0.39131	1.30587	0.00388673	0.900978
OAS3	-1.66069	-1.00044	-0.861073	0.115421	-0.190254	-1.53206	-0.66654	0.351163	0.611198	-0.358453	0.0371736	-0.321613	-0.334493	-0.83618	-1.23426	0.613058	-0.641364	-1.0556	-0.883947	-1.7513	-0.488288	0.816068	1.36943	0.858527	0.731056	0.218951	-0.447848	1.95961	1.98216	1.7253	1.23986	0.797479	0.185117	0.761254	-0.108413
TAF3	-0.094859	-0.338012	-0.685292	0.748774	-2.09679	-1.24446	-1.27791	-1.34492	-0.74022	-0.980683	-0.0838392	-1.3735	-0.509842	0.975766	0.0828801	0.437209	-0.885297	-1.11599	-1.7596	0.19868	0.454014	0.23538	0.639522	0.943324	0.63921	0.208619	1.18542	0.0997576	0.717638	1.44729	0.499936	1.52524	0.617551	1.85788	1.01713
TMTC2	-1.95777	-0.603152	0.283276	-0.480427	-0.283396	0.0580853	-1.02036	-0.776225	0.0364729	-0.697876	0.165041	-0.458669	-0.474032	-0.852327	-1.1088	-2.02534	-0.531641	-1.19791	-0.0816301	-0.65603	0.514253	-0.252799	0.78726	1.35562	0.570097	0.200883	0.358515	1.16013	1.05177	1.13756	0.705572	2.6236	-0.298352	1.77944	0.969153
TAF4B	-0.634361	-0.493223	0.120113	-0.726883	-0.862992	-0.580636	-0.665511	-1.11273	-0.941803	-0.275768	0.189448	-1.04483	-1.05342	-0.545697	-1.6563	-0.599657	-0.0249523	-0.792263	0.712343	-0.520127	-0.687783	1.63969	-1.13985	-0.118994	0.786595	1.08109	1.6067	2.11463	0.554247	-0.0597609	0.13459	1.38283	0.959444	1.9911	1.26472
HIST1H2BK	-0.634082	-0.803032	0.106528	-0.303423	1.985	-1.06896	-1.03805	-0.25861	0.00138637	-0.358605	-0.397201	-0.0975603	-0.6101	-2.92993	-0.251421	-0.0816272	-0.854677	-1.26098	-1.27502	-1.14246	-0.153171	1.47347	0.942108	-0.0876101	1.11811	0.281068	0.304995	0.516463	0.435914	1.0564	0.989448	1.29173	1.09991	0.780271	1.22372
BIVM-ERCC5	0.335881	-0.107719	-0.175283	-0.506264	-1.0216	-0.689714	-1.39618	-2.17322	-0.891765	0.689564	-0.535217	-0.290229	-0.741335	-0.201823	-0.488869	-1.37151	-2.3266	-0.483868	-0.695991	0.0830169	1.37953	1.048	1.01455	1.1781	0.190815	1.36806	0.600239	1.72479	0.99071	0.903015	0.691108	-0.340555	0.793668	0.425069	1.02162
MTFR2	-0.124034	-0.791863	-0.124384	-0.60044	-0.19083	-0.526819	-0.809996	0.103048	0.0134967	-0.171709	-1.63195	-0.997084	-1.89537	-0.912165	-0.278039	-0.581345	-0.268259	-1.27497	-0.566993	-1.41636	0.854493	0.306745	1.97418	0.161005	0.759388	-0.144841	0.877817	0.869864	-0.288546	1.40671	1.0195	-0.0397875	1.73624	1.50649	2.04682
ZMYM4	-0.878919	-0.180368	-0.623056	-0.998972	-1.13955	-0.888236	-1.16793	-1.82542	-0.940522	-0.833706	-0.11108	0.330496	-0.276409	-0.254948	-0.454306	-1.33465	-0.356925	-1.08883	0.46499	0.0626234	0.2472	0.567491	-0.00562963	0.940301	0.98252	1.02477	1.91754	1.22821	2.23445	0.992225	-0.662638	0.777399	-0.0436527	0.271409	2.02412
ADCY9	-0.445555	-0.737136	0.281403	0.103976	-0.0876716	-1.48491	-2.22017	-0.123759	-0.695277	-0.0311083	-0.709785	-0.921434	0.0111417	-1.13013	-0.441173	-1.63911	-0.267221	0.268641	-0.666438	-0.650424	-0.632805	2.50703	0.263627	0.116472	0.173609	0.0597453	1.26249	0.593737	-0.0664035	1.22802	1.26565	1.49848	0.23203	1.33606	1.74841
CRYBB3	-0.936524	-0.536054	0.0461328	-0.86991	-1.0233	-0.92229	-1.03354	-0.865067	-0.593715	-0.635067	0.13779	-0.406533	0.355394	-0.176869	-0.760925	-0.602195	-1.26713	-0.468182	0.311686	-0.748205	-1.23233	-0.668198	1.51695	0.34993	0.106136	1.04971	1.59485	1.01226	-0.177495	1.72989	0.154614	0.945448	-0.0280247	2.14675	2.49402
SBNO1	-0.345943	-0.409984	-0.903472	-0.525751	0.0167057	-0.357374	-1.32805	-0.955862	-1.40896	-0.58098	-1.36403	0.723514	-1.85793	-1.26182	-0.877212	-0.564187	-0.654653	-0.653155	0.0870058	0.168909	0.890622	1.37413	-0.179376	0.44212	1.69072	0.910518	0.838404	2.01829	1.21336	0.435415	1.61849	0.279233	1.3188	0.645363	-0.442849
AK6	0.600828	-0.0187968	0.3382	-1.32927	-1.19049	0.0618575	-0.566964	-2.51865	-1.69104	-0.906039	-0.579886	-1.05793	-0.935082	0.0681905	-0.258828	-1.12159	-0.172653	-0.609333	-1.48183	0.920061	0.996172	0.363764	1.52808	0.956923	0.528897	1.19379	0.62093	0.677776	0.138646	0.814487	1.62286	1.13175	0.960157	0.346004	0.569013
APOBEC3D	-0.902434	-0.340137	-0.781993	-1.01144	-0.193567	-0.232925	-0.962354	-2.07548	-0.964929	-1.73393	0.0735139	0.9353	-0.858158	-0.950896	-1.11027	0.524843	-0.829281	-0.806552	-0.337381	-0.158802	0.611687	-0.583785	1.47743	0.885104	1.29559	0.803979	1.88055	0.595957	0.205986	0.783219	-0.118882	1.31957	1.33198	1.33763	0.890865
ATF7	-1.63659	-0.727428	-0.890352	-1.22679	-0.160161	-1.58512	-1.92665	-0.00914679	-0.865383	-0.228476	-1.12892	0.427816	-0.305184	-1.13759	-0.350201	-0.204966	0.271268	-0.644519	0.819789	-0.138503	-0.518547	-0.195509	1.08158	0.745245	0.324818	0.578224	1.04461	0.213449	1.51868	-0.198526	1.82507	1.32454	0.749534	2.15927	0.994679
SLC5A3	-0.319255	-0.631108	0.430202	-0.368299	-0.479083	-0.956604	-1.18045	-0.99389	0.123535	-0.434019	0.657311	-0.7877	0.261694	-0.680919	-1.96228	-0.900325	0.489919	-0.442766	-0.823516	-3.16548	0.78068	0.491959	0.18625	0.81191	1.24435	0.61339	0.864153	0.522556	1.2142	1.30154	0.591883	1.37025	0.403109	0.403877	1.36293
TFCP2	-2.42175	-0.700643	-1.53575	-2.88484	-0.758769	-0.979909	-0.311614	-0.307032	-0.299511	-0.265873	-0.385753	0.843809	0.0433633	-0.495352	-0.430541	0.12515	-0.507803	-0.353307	0.609317	-0.510706	-0.111048	0.787931	0.994539	0.596305	0.427119	0.460375	1.21418	1.2893	1.50865	0.150715	0.366058	1.20727	0.157095	1.59682	0.882204
GPR89A	-0.253486	-0.213393	-1.42069	-0.424646	-0.736482	-1.67438	-0.4437	-1.46403	-2.45635	-0.532018	-0.511589	-0.587444	-0.658885	-0.636029	-0.688819	0.219798	0.199317	-0.51577	-0.183561	0.383967	0.40477	1.75783	-0.223829	0.981643	0.947753	0.60015	1.9578	0.133141	0.905622	1.35717	0.603372	0.16298	0.560308	2.08794	0.36154
PIP4K2C	-0.284733	-0.591251	-1.89244	-0.533867	-0.693333	-0.909925	-1.52858	-1.53366	-0.343227	-0.0568332	-0.186922	-0.362491	-0.553993	-0.627372	-0.0859937	0.0641464	-0.319615	-0.247413	-1.15169	-1.25168	0.790836	0.866748	0.547271	0.375714	1.09037	0.0319275	1.78621	1.28315	1.75493	-0.54768	0.722065	-0.328413	1.07551	1.8804	1.76181
EEFSEC	-0.623205	-0.91677	-0.569384	-1.1021	-1.55073	-0.993992	-2.16599	-0.520764	1.03239	-0.584747	0.0829689	-0.0254472	-0.261698	0.47023	-0.154672	0.280201	-0.090721	-1.0932	-1.31298	-0.709119	-1.29408	1.53534	1.02032	1.46252	0.813372	-0.408885	1.19272	1.56892	-0.147847	0.272914	1.01794	0.288416	0.902116	0.879735	1.70622
OGDH	-0.261703	-0.823558	-1.07535	-0.771865	0.106093	-0.505337	-1.55679	-0.764857	-0.413071	-0.766687	-0.423882	-0.52878	0.0792519	-1.23226	0.0196199	-0.590898	-0.00812872	-0.639839	-0.92425	-0.614863	-0.553579	2.3444	1.29804	0.984585	0.662893	-0.0516861	0.59917	0.193016	-1.15038	0.457698	2.08415	0.942076	1.67919	0.0606438	2.14695
RBM4	-0.616961	-0.65798	-0.228272	-0.292517	-0.862331	-0.978678	-2.36109	-1.47541	0.716325	0.982557	0.454177	0.268993	-1.54859	-0.305013	0.158674	-1.30817	-1.43894	-1.07168	-0.341326	-0.505729	-0.451924	0.0525619	0.580223	0.730178	0.79293	0.28812	1.36431	0.914075	0.805763	-0.146971	0.91946	1.24735	1.78589	1.0751	1.45491
DDX55	-1.49301	-0.507835	-0.454541	-0.379441	-0.476888	-0.633806	-0.789239	-1.23939	-0.682956	-0.627767	0.144392	0.429002	-1.99967	-0.849084	-1.91826	-0.0511903	-0.757417	-0.78485	1.00629	-0.052183	-0.0969941	0.962389	-0.421028	0.890295	0.482842	0.604597	0.741225	2.1883	1.8254	0.407297	0.133041	0.902382	1.68304	1.06541	0.749661
HIPK1	0.237037	-0.218341	-1.08141	0.0277829	-0.551504	0.479391	-1.16292	-2.27229	-1.09578	-1.29642	0.0257129	-0.319986	-0.599563	-0.610037	-0.307241	-0.649386	-0.349766	-1.93084	-1.27583	0.477733	0.356007	0.629483	0.429897	0.477759	0.960639	1.54412	-0.384572	0.933815	0.694007	1.7545	0.810302	1.42509	1.6796	-0.0225514	1.18556
UBQLN4	-0.522829	-0.882371	-1.45755	1.03186	-0.373259	-1.40218	-1.25118	-0.184496	-0.316364	-0.967233	-0.237645	-0.822345	-0.221977	-0.879483	-0.75412	-0.557063	-0.641438	-0.123075	-0.206848	-1.05484	-0.56502	2.74722	-0.0639913	-0.411028	0.685868	0.351076	1.15196	0.947091	1.47851	0.380498	1.24093	0.0281294	1.5634	1.92187	0.367929
TAF5L	-1.30439	-0.508814	-0.779124	-0.358623	-0.666105	-0.160241	-1.01685	-1.29505	-0.628531	0.191753	0.294417	-0.948632	0.0504918	-0.567014	-0.80963	-0.767399	-1.24405	-1.06349	-0.957231	0.227272	-0.0700735	1.42405	0.432459	0.2995	1.01934	0.542594	0.69884	1.03461	1.48728	0.704637	1.13977	3.34968	-0.305613	0.914781	-0.360605
MRPS36	-1.19824	-0.518862	-0.307075	-1.22697	-1.18484	-0.233222	-1.19819	-1.31507	-0.641435	-0.791218	-0.303967	-0.691951	-0.922574	0.0328811	0.575689	-0.656953	-0.591656	-0.173594	-1.12269	-0.418484	0.456536	-1.13917	1.49489	1.49506	0.311911	0.201677	0.92446	1.68193	0.671941	0.389855	1.67134	2.3131	0.279813	0.812626	1.32244
CELSR2	-0.6574	-0.686253	-1.42541	-1.20169	-0.438592	-0.636069	-1.64198	-0.519361	-1.50062	-0.0425241	-0.934758	-1.72768	0.428874	-0.972492	-0.172813	0.534813	0.412831	-0.480952	0.505979	-1.43543	0.411505	2.20981	1.56455	1.34886	0.0177761	0.139009	0.266269	1.06419	0.895058	0.63571	0.424897	0.818722	0.342101	1.05715	1.39592
TMEM56-RWDD3	0.0503653	-0.0257846	-0.213402	-0.816238	-0.554832	-1.45705	0.250129	-1.45521	-1.93662	-0.0634426	-1.55401	-1.50472	-0.275632	-0.778358	-0.269022	-1.0741	-1.0111	-0.309976	-0.85223	0.760214	0.985473	1.68465	1.05023	0.774957	0.672972	1.37649	0.795799	0.150178	1.31124	0.921097	-0.719397	0.824786	1.02111	0.929203	1.31223
NOC4L	-1.41711	-1.01716	-0.361073	0.91959	-1.0271	-0.0955922	-0.0760064	0.207637	0.758898	-1.77627	0.378882	-0.731934	-1.8541	0.03205	-1.30666	-0.612126	-0.907689	-0.244719	0.256634	-1.2935	-1.71902	0.513363	1.17974	0.485713	0.520649	0.0136571	0.284395	1.29011	1.10221	1.05702	0.557755	0.524454	1.61445	1.65875	1.08412
THRAP3	-0.112208	-0.297745	-0.825164	-0.521657	-1.18797	-0.842581	-1.63975	-1.74672	-0.570205	-0.307455	-0.560097	-0.173344	-0.595677	-0.212017	-0.695438	-0.635057	-0.903616	-2.38407	0.805295	0.260081	1.05293	0.977108	0.612064	0.478189	0.824126	0.639533	1.30337	0.198302	1.87448	0.664947	0.414036	0.330541	1.89612	0.336999	1.54266
SEPHS1	0.18208	-0.420523	-0.758085	1.11707	-1.01645	-0.464736	0.274618	0.120736	-0.727064	-0.165232	-1.08033	-1.4246	-0.684465	-0.0396612	-0.584021	-1.32891	-1.33727	-0.971588	-1.60356	-0.399491	-1.11425	0.0906549	-0.521491	1.2855	1.50805	1.30307	1.25573	1.09307	0.792342	1.85997	1.29688	0.105124	0.518674	1.68674	0.151418
PCBP2	-0.146567	-0.216876	-1.20518	-0.925208	-0.526595	-1.60849	-1.98235	-2.32945	-1.73482	0.564092	-0.363312	-0.294727	0.0910379	-0.873228	-0.3158	-0.24661	-0.435302	-1.14262	0.626208	0.565518	0.821228	0.729924	1.41221	0.398371	1.03458	0.576305	1.44431	0.77884	1.05197	0.00510783	1.0048	0.337459	0.690222	1.33381	0.881148
ERBIN	-0.89676	-0.558898	-0.475958	-1.7205	-1.53595	-0.326407	-0.844509	-1.37258	-0.310886	-0.310798	-0.213588	-0.882351	-0.383162	0.254407	-0.288062	-1.06145	-0.837089	-0.818089	-0.516849	0.601172	-0.0432346	2.75191	1.06915	1.8572	-0.0688604	0.581754	0.0702074	1.31942	0.207629	-0.267532	1.46516	1.24735	0.950874	0.292538	1.06475
DLGAP5	-1.00222	-0.603924	-0.0558655	-0.393293	-0.916854	-1.11573	-0.211758	0.0982911	-0.126066	-1.12928	-1.55941	-0.647926	-1.29184	-0.162676	-0.786006	-0.237987	-0.623462	-1.95945	-0.698974	0.0956245	0.818987	0.498817	2.04336	1.94812	1.76974	-0.538022	0.517601	0.0715485	0.815013	1.57442	0.78675	0.558384	0.358773	1.26652	0.838801
ARID2	-1.27677	-0.324572	-1.61146	-1.49772	-1.18798	-0.739911	0.360638	-0.271218	-1.61541	-0.0707196	-1.63203	0.362896	-1.36237	-0.155612	-1.18117	0.159296	-0.745299	-0.18769	0.21143	0.362449	0.0844769	0.494216	0.643004	1.10006	0.488504	1.62515	1.46451	0.415958	1.6102	0.430788	0.615031	0.15387	0.206065	2.15731	0.914089
NPIPA8	-1.03148	-0.682862	-1.02591	-0.689123	-0.806713	-0.163164	-0.893554	0.0258553	-0.683658	-1.41631	-1.79508	-0.130508	-1.19017	-0.484674	-0.622845	-0.0302606	-1.03616	0.0992272	0.318863	-0.615475	0.250927	1.0665	1.50936	-1.05905	1.03474	0.844468	1.0404	1.48953	1.16899	0.912105	-0.866059	1.41086	1.53553	1.29366	1.22204
UTP14C	0.265244	-0.329576	-0.250431	-0.283783	-0.280741	-0.620049	-0.307663	-1.67974	-1.92106	-1.13862	0.0294061	-1.84133	-0.211945	-0.902301	0.341044	0.185168	-1.55807	-1.07483	-0.906502	-0.380591	0.482853	0.891989	0.735852	0.30236	0.702417	0.264632	1.22508	1.55453	0.946559	2.18688	1.85138	0.587229	0.0677202	0.844805	0.222079
ZFP62	-0.331506	-0.487336	-0.386053	0.315499	-1.17858	-0.742332	-1.4911	-1.10642	-0.947876	-0.366528	-0.246802	-0.540664	-0.575003	-0.0684402	-1.45946	-0.350857	-0.940383	-1.84249	0.589621	-0.190161	-0.274077	-0.255286	1.25723	1.02979	0.0939496	1.38865	1.16918	0.433776	0.479881	1.5286	2.65495	1.42232	1.18642	-0.0112152	0.242694
STX2	-1.37644	-0.599633	-0.372022	-0.623037	-0.914466	-1.11224	-1.97776	-1.2208	-0.835557	-0.760376	-0.67172	-0.647316	-0.628134	-0.325887	-0.0237455	-0.418719	-0.461671	0.630369	-0.963316	0.111051	0.560573	0.675589	1.84569	1.36739	0.0173951	0.249721	0.394338	1.8177	0.904439	-0.354569	1.19923	2.41708	0.551754	0.970853	0.574226
ZC3H3	-0.830036	-0.966205	-1.10754	-0.791814	-0.467923	-0.731649	-1.8355	-0.246687	0.379604	1.13492	-0.164243	-0.0814031	-0.446122	-0.807876	-1.65781	0.284155	-0.610457	-1.27044	0.714349	-1.90401	-0.8277	1.35875	1.85601	0.0431784	0.828643	0.428665	0.502941	0.764575	1.01795	1.14593	0.948378	0.985022	1.34764	-0.145955	1.15267
CNPY2	-0.292978	-0.199336	0.0965931	-0.449678	0.0564047	-0.856982	-0.611949	-1.82151	-0.797737	-0.64097	-0.306476	0.678087	-0.752234	-1.18676	-1.13412	-1.14961	-1.46409	-0.826486	-1.41575	0.567547	-0.120093	-0.421844	0.788005	1.13381	1.50458	1.02843	1.7328	0.537137	1.89742	0.701743	1.78753	0.072485	-0.0344346	0.743904	1.15655
SRRT	-1.13891	-0.838067	-0.411928	-1.74087	-1.187	0.0289717	-0.863958	-0.102056	-0.10512	-1.23305	-0.905112	0.0248596	-1.13058	-0.165483	-1.28746	-0.958853	-0.259753	-0.871359	1.26966	-0.85205	0.140288	2.17516	1.28909	-0.132333	0.569254	0.920302	1.03803	-0.0613427	0.376818	0.00143412	1.12296	1.08118	1.21271	1.38306	1.6115
DDX54	-1.41	-0.752837	-0.855613	-0.68859	-1.05097	-0.324995	-0.353979	-0.271859	-0.513956	-0.606492	-0.237677	-0.382075	-1.46693	-0.321288	-1.69479	-0.448181	-0.548254	-0.884886	1.12537	-1.36451	0.39011	1.39153	-0.507061	0.870196	1.24448	0.709489	1.63445	1.53514	0.851872	-0.430702	1.73869	1.13153	0.528748	1.63352	0.330534
TTF2	-0.77337	-0.849207	-1.0001	0.0113941	-0.720687	-1.87225	-0.946033	-0.28804	0.15344	-0.0626033	-0.741986	-0.900979	-1.72964	-0.562639	0.282757	-0.15112	-0.509237	-1.00595	-0.491701	-1.40176	0.93418	2.04227	1.21964	0.764701	0.538185	0.40561	-0.415285	1.00001	1.26874	0.559624	0.458619	0.287761	1.66484	0.840094	1.99074
ZBTB40	-1.02783	-0.702794	-1.16909	-0.622132	-0.849842	-0.696769	-0.9204	-0.470465	-0.244783	-1.64527	-1.20297	-0.368332	-0.676125	-0.248436	-0.0297748	-0.256228	-0.19831	-1.12909	-0.764084	-0.0748393	0.569484	1.84767	2.12166	2.23711	0.671363	0.765704	0.733576	2.1023	-0.0566987	0.36007	0.849741	0.285787	0.558598	0.854188	-0.602993
ZNF551	-0.780718	-0.59244	-0.438806	-0.664892	-0.338831	-0.924531	-1.01211	0.821275	-1.30685	-0.227214	-2.75723	-0.623026	-1.51232	-0.803809	-0.797891	1.16453	-0.392463	-0.640432	-0.802115	0.763532	-0.219349	0.814684	1.09776	0.511269	-0.175725	0.317393	1.15552	1.21215	0.780561	1.03215	1.48675	1.27176	1.07557	1.17863	0.32722
SMIM15	0.212622	-0.315359	-0.173686	-0.253384	-1.23143	-0.159957	-0.281378	-0.808892	-0.481762	-0.668785	-1.74589	-1.50915	-0.57838	0.0495421	0.01271	-1.48588	-1.38519	-1.32951	-1.47972	0.440259	0.628918	0.303911	0.854148	0.731854	2.36557	0.543378	0.170677	0.714899	0.808592	0.384178	0.744674	1.50812	1.54536	0.257593	1.61134
NFIB	-0.514037	-0.436575	-0.0600823	-0.829935	-1.70373	-0.67581	-0.133663	-1.59982	0.125837	-1.14722	0.37994	-0.765342	-0.0727628	0.473958	-1.73643	-0.915515	-0.684585	-1.09039	-1.37935	0.737216	-0.519458	2.13583	-0.197917	0.424962	0.34631	0.62966	0.82704	1.70316	1.26151	0.702704	0.547412	0.46068	1.51259	1.43091	0.762914
TMEM183A	-0.354932	-0.304509	-0.288862	-0.295074	-0.72989	-1.04161	-0.353821	-0.851956	-0.918715	-0.605793	-0.788695	-0.604603	-0.664674	-0.550238	-0.568583	-1.35703	-0.0641619	-1.57637	-0.997283	0.303861	-0.107936	1.41556	-0.286071	0.487992	1.38337	0.639059	2.18975	0.926886	2.06012	1.39762	1.29903	0.694654	-1.01358	-0.127425	1.65391
RNF10	-0.574823	-0.656666	-1.24671	-1.35355	-0.828707	-1.16492	-1.88561	-1.52934	-0.75266	0.47268	-0.289326	-0.237375	-1.16756	-0.581182	-0.0557495	0.183147	-0.690849	-0.829402	0.218114	-0.510677	0.845885	1.96303	0.909583	0.630666	1.44433	-0.20811	0.435834	1.05463	1.15978	0.118003	0.810351	1.00404	2.12836	0.974089	0.2107
TMBIM6	-0.323498	-0.746139	-1.54009	0.0151461	0.30115	-0.773041	-1.45223	-1.01709	-0.0904673	0.00575605	-0.295424	-0.17855	-0.219668	-1.46931	-0.271408	-0.550006	-1.12714	-1.28555	-0.884469	-0.798863	-0.0972877	0.510076	0.985521	-0.525664	1.41516	0.473329	2.42475	0.835687	0.395796	0.401479	1.51058	0.823578	1.77793	1.82131	-0.0513616
APITD1-CORT	0.788425	-0.301836	0.200303	-0.363202	-0.631235	-0.557398	-0.43549	-0.478698	-1.52004	-1.2023	-1.98889	-1.56006	-0.732242	-0.640078	-0.730891	-0.777042	-0.21388	-0.68632	-0.696602	-1.3833	1.57172	1.02823	-0.0455884	0.973789	1.19411	1.48712	0.519322	1.46914	0.765512	1.32048	0.622129	0.0874312	1.66167	0.515869	0.739843
DCLRE1A	-0.324686	-0.355595	-0.475151	0.0278542	-0.814608	-0.48688	-0.456552	-1.67116	-0.7288	-0.993489	0.138205	-0.497921	-1.30127	-0.35444	0.033547	-0.062821	-1.6098	-1.56798	-1.25648	0.325017	-0.372671	0.199847	0.687564	0.962903	0.731399	0.404157	0.940976	0.880866	0.91754	1.8351	1.21022	0.957407	0.560279	-0.366782	2.8842
MKI67	-1.43305	-1.04404	-1.42739	-0.784809	-0.787561	-1.71235	-0.720295	0.78939	0.708753	-0.223939	-1.1727	-0.205884	-0.508574	-0.304176	0.179113	0.393556	-0.877992	-1.52363	-0.593255	-1.18771	-0.152986	0.718234	2.14928	0.403301	1.17642	-0.409664	1.17314	0.357525	0.453544	1.59075	0.879776	0.983496	1.22399	0.885322	1.00443
ZNF691	-0.54293	-0.498779	-0.928432	-0.242253	-0.793072	-1.2503	-1.35338	-0.274273	0.052111	0.410719	-2.00381	-0.307315	-0.2605	-0.470682	-0.753121	-0.569038	-0.94978	-1.5736	-0.759815	-0.268086	0.532693	0.450357	2.34117	0.527163	0.590848	1.80377	1.05147	0.985342	2.33544	0.640849	0.147168	0.699722	0.544841	0.103009	0.582503
SPDYE9P	-0.192739	-0.131181	-0.379648	-0.875121	-0.566397	-0.867581	-0.71923	-1.79258	-1.61352	-0.544481	-1.04065	-0.653113	-1.19031	-0.805323	-0.256626	-0.681913	-0.513538	-1.39295	-0.632682	0.838689	1.43128	1.21597	-0.559497	1.05683	0.732704	1.032	0.619281	2.16814	1.10535	0.386598	0.84698	0.682857	1.27976	0.837774	1.17488
SPDYE2	-0.360412	-0.303843	-0.723664	-0.854961	-0.873843	-0.693663	-0.981692	-1.1607	-0.956651	-0.38917	-1.62902	-0.727448	-0.913772	-0.445283	0.0702845	-1.40622	-0.540673	-1.35115	-0.983624	1.08266	1.74796	1.79851	0.115733	0.578772	1.04131	0.254437	0.483695	0.827267	1.12493	0.103963	1.27533	1.19301	1.40131	0.962968	1.23365
C12orf66	-0.381571	-0.103425	-1.2637	-0.733757	-0.58446	-0.932222	0.168046	-1.50738	-1.98661	0.330901	-0.868132	-0.622775	-0.355985	-0.752232	-1.16373	-0.354476	-0.268728	-0.546286	-1.44877	0.486021	0.0880969	-0.0458306	0.0509019	1.588	0.658427	1.5765	0.334955	1.34032	0.817326	1.00558	1.31681	0.360149	0.206105	1.19456	2.39736
HIPK2	-1.20104	-0.894301	-0.905911	-0.329185	-0.811549	-0.661209	-1.90467	-0.113253	0.872028	-0.408368	-0.597745	-0.185991	-0.301624	-0.413423	-0.533897	-0.770113	-0.188992	-1.92996	-0.582783	-0.924099	-0.0710262	-0.239678	0.349056	-0.0308523	0.967498	0.337669	0.197117	2.11861	1.13367	0.498916	1.39223	1.40062	1.4992	1.55207	1.68099
TMEM132C	-1.59446	-0.793006	-0.79224	-1.13276	-0.638828	-0.454835	-1.27444	-0.445851	-1.09732	-0.945125	-0.36359	-1.4434	0.405631	-0.706811	-0.422592	0.538667	-0.621156	-0.749237	0.592159	-0.54443	-0.400075	1.51438	1.65714	0.897518	-0.391506	-0.0537591	0.399053	1.56027	1.15448	0.892973	1.57242	2.21638	0.0367421	0.440267	0.987344
RHOXF2	-0.416688	-0.0990785	-0.835789	-0.91828	-1.24867	-1.09919	-0.054292	-1.56021	-1.61048	-1.07129	-1.04543	-0.339704	0.0144375	-0.116778	-1.64916	-0.386316	-0.613931	-1.33277	-0.229208	0.889406	1.23518	0.676736	0.276978	0.670427	0.741335	1.07832	1.58199	1.41663	1.60287	0.8317	1.45538	-0.182487	0.374695	1.10122	0.862461
TSSK2	-0.318546	-0.599111	0.438899	0.0770452	-1.40745	-0.918957	-1.23693	-0.591891	0.126224	-0.970204	-0.870973	-0.869087	-0.957685	0.205474	-0.806077	-1.32918	-1.55865	-1.68238	-0.355975	0.438897	0.420157	2.52067	1.19524	0.593149	0.973108	-0.0835885	0.728074	0.688851	0.180765	1.62541	0.417492	0.584038	0.991734	1.14717	1.20428
TWF1	-0.0169336	-0.226708	-0.360335	-0.796946	-0.148497	-0.202267	-1.36462	-1.49536	-1.33629	-0.679682	-1.53229	-0.123544	-1.13877	-1.13043	-0.389536	-0.625622	-0.960502	-1.53605	-0.774912	0.760026	1.6659	0.975159	1.09642	0.409116	1.30359	1.1045	-0.111971	0.894594	1.62224	0.433099	1.30488	0.460413	0.468684	1.37508	1.07757
TUBGCP3	-0.256646	-0.441654	-0.763283	-1.40395	-0.931502	-1.16934	-2.08256	-1.67213	-1.32237	1.58874	-0.23351	-0.460563	-0.735628	-0.393142	-0.282642	-0.0453434	-0.359061	-0.282911	-0.794249	-0.588648	0.0167478	0.880963	1.152	1.55564	0.224399	0.426416	0.926508	1.90803	0.330545	1.79959	0.959876	1.03389	0.633022	0.307449	0.475318
ASAH2	-0.171029	-0.2626	-1.81045	-0.478226	-0.908894	-1.26579	0.125959	-2.2079	-1.93749	-0.219643	0.14094	-0.253044	-0.954846	-0.414363	-0.40423	-0.378879	-0.795716	0.253706	-0.516862	-0.406999	0.0940174	0.0960913	1.25369	1.4325	1.45708	1.04683	1.19404	0.269521	1.63524	0.783998	1.71013	-0.474912	0.766617	0.772676	0.828839
SMN1	-0.862064	-0.195686	-1.73024	-1.83958	-0.73554	-0.342024	0.104451	-0.490933	-1.96737	-0.200811	-2.60814	0.00782943	-0.65851	-0.509452	-0.587625	-0.316174	-0.22822	-0.198796	-0.487034	1.33491	0.59642	0.289237	1.286	1.03606	0.446667	1.21661	1.17449	0.943115	0.561958	0.297681	1.11141	0.684138	1.00937	0.948966	0.90889
ZNF239	-0.33367	-0.343972	-0.160676	0.531293	-1.04948	-1.18596	-0.269694	-1.03504	-1.13365	-1.06387	-0.702249	-0.647967	-1.60136	-0.275078	-1.18443	-0.904345	-1.04253	-0.591939	-0.0334131	0.764582	-0.694666	2.62033	0.199565	0.746324	0.325603	1.59078	1.16167	1.68807	1.38966	1.08738	-0.026369	0.0328304	0.734455	0.412613	0.995193
SPATA13	-0.778882	-0.799947	-0.840844	-0.628842	-0.302961	-0.860623	-0.0447949	-0.961403	-0.566731	-0.569132	0.259144	-1.92408	0.388155	-1.0575	-0.905181	-0.646042	-0.752515	-0.130843	0.108949	-1.30196	-0.667641	1.93806	1.19609	0.151499	0.281876	0.176938	0.338701	1.92416	0.731175	0.188843	1.13846	0.00655942	0.948466	1.49127	2.47157
LARP4	-0.532698	-0.344583	-1.76599	-1.45835	-1.05108	-1.17664	-1.63015	-1.77057	-2.18525	-0.135476	-0.456865	-0.106726	0.31526	-0.406446	-0.237113	0.304192	-0.478774	-0.309115	0.9455	0.133493	0.0125146	0.191975	1.43698	0.515363	0.889961	0.714134	0.9743	0.420657	1.58704	0.621753	1.40161	0.504381	0.885289	1.48426	0.707169
CBLL1	-0.642637	-0.53413	-0.951379	-1.26049	-1.39388	-0.888528	-1.6596	-1.46119	-0.146387	0.0677214	-0.679286	0.12745	-0.681552	-0.0370926	-0.397693	-1.55471	-0.328705	-1.39187	0.584544	0.31428	0.0619408	1.09999	1.75728	-0.62897	1.21625	1.31143	1.00102	0.741366	1.51735	-0.108226	0.41364	0.940361	1.19925	1.05917	1.33328
AGAP4	-0.246687	-0.681839	-0.735153	-1.27339	-0.768142	-0.96692	-1.36355	-0.652877	-1.0921	-0.194537	-1.38186	-1.24883	-1.12549	-0.590622	-0.0238942	0.477716	-0.305502	-0.535775	-0.265909	-0.747647	0.733122	2.342	1.80473	0.897174	0.0085236	0.464878	0.941465	1.52697	-0.466564	0.620293	0.438845	0.349306	1.27919	1.43046	1.35262
OCIAD2	-0.430756	-0.433654	-0.713463	-0.393698	-0.233449	-0.00627782	-0.600393	-1.27464	-0.496212	-0.844238	-0.800487	-0.154875	-0.652064	-0.995869	-0.869679	-2.16361	-0.713939	-0.808225	-1.10477	-0.564689	1.3303	0.40632	1.07386	0.618419	0.247543	1.61725	-0.000720702	0.17406	2.251	0.98213	1.9601	0.559544	1.44778	0.898407	0.688995
CKAP2	-0.443094	-0.659002	-0.54649	-1.00853	-0.748807	-1.68752	0.119434	0.146936	-1.14218	-0.483412	-1.29597	-1.54345	-0.166435	-0.596789	-0.113534	-0.105607	-1.41989	-1.05041	0.433098	-1.49507	1.04631	1.0564	0.657311	-0.275109	0.51159	0.686941	0.974516	1.09446	1.25524	1.7153	1.72265	0.108417	1.13898	1.52113	0.592592
XPOT	0.248276	-0.294869	-0.651833	-0.439261	0.0311884	-0.472721	-0.868937	-1.47421	-1.5047	-0.580001	-1.37637	-0.291	-1.24795	-1.31897	-0.259167	-0.866816	-0.939542	-0.601955	-0.794586	0.416147	0.266243	0.796105	0.475543	0.429172	1.98672	0.541472	2.51633	0.688251	1.24585	0.0705147	1.51727	0.899869	1.44253	-0.207026	0.618432
RNF41	-1.38504	-1.17924	-0.758432	-0.0894875	-0.180182	-0.691109	-0.728097	1.05568	0.552228	-0.852082	-0.83315	-0.196822	-1.56281	-0.827098	-0.416011	-0.0239446	-0.599134	-0.000740753	-1.05552	-1.7122	-1.36083	1.81778	1.51612	1.59327	1.19626	0.430133	0.702506	1.0947	0.628057	0.163755	1.71149	0.737817	0.0772435	1.13158	0.0433105
SLC9A1	-1.19619	-0.802749	-1.19894	-1.95044	-0.205618	-1.39994	-0.456653	-1.0291	-0.091327	-1.01138	-0.000189371	-0.157208	0.0201585	-0.938699	0.703122	-0.242578	-0.288755	-1.06201	-1.21823	-0.757373	0.350575	1.38031	1.93972	1.68101	1.11361	-0.10012	0.552239	-0.192385	0.412185	0.824303	1.04903	0.86314	1.54279	1.49326	0.374436
FAM20B	-0.433535	-0.641678	-1.27295	-0.581833	-1.07727	-0.346152	0.457806	0.46752	0.00346089	0.251534	-2.0089	-1.23374	-0.38184	-0.00237601	-0.472288	-0.830976	-1.58825	-0.467702	-1.93474	-1.001	0.37418	0.27232	1.63538	0.878355	0.362996	0.861045	2.06706	0.459024	0.0635165	1.12306	1.36991	0.647861	1.12495	0.949996	0.905254
STK24	-0.303194	-0.476906	-1.69867	-1.09062	-0.738126	-0.727546	-1.15442	-1.14191	-0.701057	1.11321	-0.908851	-0.113483	-0.220536	-0.610451	-0.55285	-0.938242	-1.53344	-0.729445	-0.340761	-0.661969	0.528348	1.29825	0.781242	1.24107	0.238809	1.133	2.11129	1.90861	0.646101	0.648516	1.38895	-0.543459	0.930131	0.773562	0.444858
POLE	-1.12935	-1.14069	-0.692306	-0.54462	-0.736524	-0.358738	-1.42898	-0.109066	0.343859	-0.202374	0.186448	-0.842863	-1.34019	-0.55797	-1.05435	-0.259013	-0.0244987	-0.532012	0.238329	-2.01385	-0.84786	1.53282	0.922597	0.214802	0.971672	-0.6858	0.284751	0.636007	0.605962	0.98513	1.06336	1.65689	2.06872	1.18802	1.60169
STK40	-0.601359	-0.800546	-1.18984	-1.03093	-0.569572	0.169488	-1.19014	-1.08769	0.889823	-0.90903	-0.0775246	0.754799	-1.38855	-0.606125	-0.478671	0.0391242	-1.05416	-1.81463	-0.754048	-0.8516	-0.398961	0.989252	1.44298	-0.0675139	1.38834	0.571099	1.37438	0.781333	1.97144	0.554242	0.674097	0.420007	1.80308	0.000926153	1.04648
FRS2	-1.05583	-0.660818	-1.01458	-1.49942	-0.501581	-1.10637	-1.48135	-1.09431	-0.768481	-0.344365	-0.375004	0.171342	-1.15612	-0.897728	-0.944939	0.60182	1.41467	-0.876901	-0.0908622	-0.643063	-0.595527	0.0360277	0.875745	0.218051	0.608782	0.596449	1.26261	1.359	1.96606	0.19587	1.1517	1.23622	1.10992	0.497839	1.80515
MAL2	0.122855	-0.345723	-0.684205	0.31354	0.0105045	-0.399972	-1.66621	-1.56655	-2.15785	-0.302034	-1.0577	-0.754937	-1.64503	-1.37433	-0.540938	-0.52838	-1.09043	-0.29472	0.547668	0.20519	0.585233	1.61443	0.751651	0.631115	0.719605	0.875192	1.58744	1.23046	0.729106	0.214488	1.49457	0.815533	1.27625	0.58542	0.0987523
UBE4A	0.0838069	-0.301485	-0.600999	-1.00142	-1.21995	-0.203157	-2.17975	-1.07649	-1.30497	-0.591162	-1.92958	0.490769	-0.734555	-0.0763423	-1.10575	-0.706979	-1.01413	-0.532624	-0.263009	0.50775	1.281	1.2391	0.962852	0.953971	1.29696	0.907631	1.00465	0.561131	0.307133	0.914132	0.839957	0.68438	1.66911	1.19905	-0.0610326
AMIGO3	-0.646847	-0.744371	-0.147871	-1.94486	0.27177	-0.298094	-0.333036	-0.596695	-0.575359	0.018214	-0.868259	-1.77626	-0.581997	-1.53025	0.430263	-0.867098	-0.258477	-1.01889	-0.876322	-0.0669878	-0.677472	2.53347	1.75015	0.12116	0.610403	-0.210379	0.733215	1.42926	0.834818	0.731203	0.595414	1.00222	0.481766	1.33195	1.14425
WASF2	-0.21671	-0.409133	-0.728536	-1.17069	-1.08921	-0.967112	-1.87142	-2.75108	-0.883587	-0.669773	0.347208	-0.422032	-0.487478	-0.275129	-0.327811	0.0310466	-0.441073	-0.598448	-0.667598	0.0811117	0.729471	1.51469	1.86414	0.956618	0.562294	0.722961	0.78992	1.28095	0.623708	-0.195139	0.414225	0.635131	1.26495	1.32751	1.02603
RAB35	-0.710484	-0.75879	-0.681334	-1.05546	-0.88246	-0.543022	-0.596998	-1.25219	-0.189329	-0.513683	-0.362204	-1.02106	-1.51397	-0.453726	-0.192325	-0.849419	-0.997597	-0.697068	-0.0446311	-1.04654	1.13133	1.22795	1.11058	0.445781	1.43541	0.0667808	1.22065	1.3783	0.725866	-0.664389	1.52638	1.30102	2.2823	1.07262	0.101714
CORO1C	-0.878676	-0.606442	-0.63882	-1.07226	-0.732034	-0.477619	-0.893597	-0.700527	-0.642278	-0.831079	-0.71913	0.326583	-1.31669	-0.568602	-0.771704	-1.23048	-0.15311	-0.829227	-1.00154	0.100851	0.411387	2.39678	-0.617443	0.630732	1.75415	0.673181	0.812226	0.696143	1.15502	0.30042	2.24282	1.73741	0.5877	0.62661	0.229241
AHCYL1	-0.36287	-0.682687	-0.790478	-0.611523	-0.937212	0.248819	-0.929565	-0.955702	0.0184095	-0.433817	-0.383852	-1.02417	-1.13919	-0.422998	-0.135408	-0.829201	-0.656887	-2.24442	0.168558	-1.08378	-0.0418136	1.0149	0.936849	0.802559	1.44982	1.99687	0.0511786	1.16111	1.7765	-0.8041	1.61476	1.25224	0.846349	0.321506	0.809258
PXN	-0.691987	-0.775087	-1.24239	-1.30652	-1.40729	-0.580374	-1.63092	-1.09104	-0.592588	-0.699498	-0.369966	-0.274875	-1.03741	0.0169164	-0.507965	0.20657	0.044245	-0.403971	-0.187556	-0.649358	-0.0857802	1.44882	0.25884	0.848673	1.04318	0.355934	0.970718	1.55642	0.581175	-0.490266	1.93082	1.59203	2.41785	0.435006	0.317648
C12orf29	-0.498356	-0.221948	0.239759	0.0476203	-0.00368267	-0.486831	-0.918624	-1.33255	-0.850894	-0.358269	-1.25171	0.00523485	-1.33951	-1.17217	-1.47287	-1.15991	-1.26105	-1.49712	-0.876216	1.27347	0.236245	0.233755	1.35636	0.868086	1.5617	0.72408	1.78784	1.3652	0.972011	0.952417	0.446658	0.830149	-0.144157	1.17548	0.7698
ELF1	0.0371951	-0.542487	-1.64147	-0.672634	-1.05387	-0.14292	-1.28205	-1.5331	-1.65083	-0.69596	-0.290156	-1.3595	-0.00754191	-0.422526	-0.255184	0.250311	-0.835158	-0.509118	0.232396	-0.523694	-0.318991	1.74995	0.423171	-0.0649612	0.810594	1.03796	1.3616	2.23236	0.924549	-0.160988	1.65367	0.347836	0.831439	1.35868	0.711425
FAM172A	-1.4396	-0.950003	-0.550577	-0.0967315	-1.23944	-0.560636	-0.688283	-0.241784	0.703051	-0.94113	-0.31117	-1.02746	-1.2319	0.0441855	-0.264169	-0.92573	-1.55876	-0.56137	-0.489668	-1.16248	0.249998	2.102	2.15626	1.83682	0.33735	-0.0383119	0.26483	0.765126	1.24873	0.295803	1.01319	1.01641	0.55182	0.462964	1.23068
EIF2B1	-1.36937	-0.85927	-0.68918	-0.444419	-0.16241	-0.366533	-1.1221	-1.04346	-0.525981	-1.45333	0.521262	0.323897	-1.53899	-1.09217	-1.3527	0.0153239	-0.765366	-0.142699	0.359899	-1.33813	-0.109474	1.48085	0.354683	0.986279	1.47698	0.284404	0.916029	1.36434	0.334563	0.441677	0.882123	1.60788	1.76675	1.54366	-0.285031
RTP4	-0.431482	-0.791499	-0.315942	0.414086	-1.63846	-0.511128	-0.43666	-0.392622	-0.219521	-2.09058	0.0409435	-1.68774	-0.89041	0.473195	-0.218632	0.153543	-0.817079	-1.451	-0.406635	-1.55821	-0.232242	-0.0628957	0.979206	0.493419	0.439836	0.401248	1.06583	0.798535	0.672002	1.97383	1.64071	1.28454	1.39607	0.860468	1.06527
SALL2	-0.716165	-0.722007	-1.07905	0.861624	-0.991325	-0.931769	-0.2319	0.285538	-0.390083	-0.923907	-1.08242	-1.21405	-0.53695	-0.137284	-0.816933	0.0251868	-0.575741	-1.54984	-1.75074	-0.069511	-0.731601	0.566601	0.498188	0.967756	1.79571	0.510918	-0.00961996	0.652155	0.772021	1.3069	2.32381	1.89309	0.677635	0.477948	0.845811
ANKIB1	-0.769979	-0.424549	-0.293846	-1.24421	-1.02398	-0.792539	-1.47483	-1.92214	-0.61965	-0.913461	-0.115871	0.648583	-1.56945	-0.403309	-0.497533	-1.16718	-0.739204	-0.93887	0.530424	0.0803332	0.555462	1.49729	0.598829	0.943832	1.05673	1.19264	1.14533	1.37904	1.24439	-0.315539	0.690628	0.324713	0.569654	0.882528	1.88574
TSSK6	-1.54097	-0.82336	0.0679089	-1.09501	-1.16527	-1.94414	-1.69419	-0.239665	0.20496	-0.913416	-0.558349	0.538693	-0.17429	-0.10664	-1.71279	-0.209175	-0.364737	-0.669472	0.133671	-0.433817	-0.41905	1.64881	1.87451	1.75673	0.718647	0.129213	0.59021	0.191893	0.665678	0.988887	0.712145	1.04168	0.738165	0.646368	1.41617
TUBA1C	-0.13564	-0.417967	-0.855992	-0.133544	-0.862631	-0.752474	-0.299827	-1.54377	-0.4059	-1.39476	-0.472077	-0.505357	-1.06852	-0.30009	0.0296895	-1.02818	-0.867611	-1.57044	-2.00285	0.179944	1.45286	1.31156	0.924473	0.547044	1.34052	0.978318	1.04028	0.308955	0.975991	0.648045	1.57006	0.30518	0.60716	1.92047	0.477079
SPDYE14P	-0.0160444	-0.339395	-0.0986104	-1.18506	-0.0792291	-0.659161	-1.68823	-1.45115	-1.2476	-0.699077	-1.07042	-0.271839	-0.957732	-1.25143	-0.0804372	-0.30597	-0.343471	-1.31528	-1.41527	0.441308	0.873095	1.54316	-0.367589	1.07	0.869149	0.116164	0.618396	1.08033	1.2124	1.32999	0.709943	0.99435	1.77048	0.86206	1.35216
DDX23	-0.798808	-0.651934	-1.10946	-0.0737942	0.0407177	-0.780297	-0.970393	-0.690938	-0.853123	-0.419502	-0.490853	-0.194843	-1.36718	-1.4662	-0.71352	-0.591465	-0.906246	-1.24831	0.598745	-1.16225	0.423885	0.928264	-0.481532	0.151157	0.970434	0.838188	2.05283	0.331833	1.12915	0.704312	0.677714	1.15235	2.01412	1.84608	1.11086
UBE2N	-1.04101	-0.593771	-0.594882	-0.327758	0.506275	-0.557628	0.148839	-1.2274	-0.598453	-0.0761842	-0.223035	-0.429708	-1.6338	-1.69346	-1.48416	-0.240095	-0.758355	-1.07192	-1.24891	-0.565336	0.310751	0.160719	1.41131	0.666259	2.27866	-0.170911	1.07706	1.24656	1.28007	1.0231	1.313	1.46887	0.386741	0.578313	0.680242
BTG1	-0.273696	-0.42973	-0.586312	-0.625118	-2.28436	0.676639	-0.885178	-0.576601	-0.0356013	-0.966443	-1.26227	-0.481105	-0.847016	1.06562	-1.41406	-0.20995	-1.06404	-1.51506	-1.30403	0.465258	-0.336903	0.049479	0.494839	0.774741	1.33331	1.0708	1.08024	1.31545	1.11048	0.471214	0.830865	0.948384	0.747169	1.70619	0.956777
DTX3L	-0.693705	-0.532454	-0.584356	0.0696406	-1.40486	-1.31881	-1.16607	-0.271949	-0.740678	-0.644266	-1.37783	-0.868342	-0.736922	0.102325	-0.696497	0.254972	-0.861292	-0.877304	-1.20875	-0.566533	0.559839	0.363376	0.620266	1.81518	0.47284	0.535604	-0.0127203	2.27338	1.36479	1.95906	0.820219	0.722287	0.669262	0.405318	1.55498
MSMP	-0.223773	-0.494785	-0.506091	0.289017	-1.09505	-0.562978	-0.277539	-0.878634	-0.187524	-1.29595	-0.783546	-0.992652	-0.849172	-0.0730067	-0.671094	-1.13028	-0.933196	-2.06742	-1.83368	0.777224	0.540878	1.72548	0.679823	0.210795	0.61457	0.710932	0.518022	0.738007	0.577132	1.72913	1.47756	0.536346	0.950391	1.59521	1.18585
UBE3B	-1.08197	-0.585567	-1.05784	-0.793257	-0.683665	-0.995945	-1.26217	-0.955957	-0.983753	0.0338206	-0.421309	0.149894	-1.7838	-0.765263	-1.00541	0.015533	-0.352433	-0.460914	-0.201596	-1.23057	0.897957	1.31512	-0.485417	1.18384	0.538978	0.617999	1.90259	1.76882	1.70284	0.939544	0.721795	0.959368	0.825007	1.12623	0.4075
SMIM12	-0.529683	-0.502587	-0.46887	-0.746773	-1.02057	-1.02064	-0.14354	-0.497337	0.354477	-0.774103	-1.4937	0.383613	-1.08614	-0.172504	-0.854466	-1.7474	-0.94175	-1.57863	-1.32812	0.000530671	0.810186	0.982038	0.947903	0.600218	1.51569	0.832084	1.84419	0.201613	0.786533	1.40507	0.737106	0.5199	1.4614	0.0258237	1.49844
TRAF6	-0.528735	-0.380788	-0.904078	-0.557082	-0.782729	-0.680983	-0.776671	-1.03375	-1.19475	-0.595576	-1.723	-0.760466	-1.00967	-0.548144	-0.22099	-0.414948	-1.21876	0.379764	-1.50392	-0.390374	1.42564	0.181468	1.15485	1.29114	0.766797	1.09755	1.00545	1.16195	1.93021	-0.100272	0.646188	1.30331	1.48988	1.18274	0.308741
NCOR2	-1.25163	-0.906791	-0.51185	-1.13168	-1.42968	-0.350503	-1.19005	-0.368977	-0.264921	-0.924688	-0.68294	-0.631015	-1.28974	0.0473326	-0.599005	-1.04959	-1.04292	0.0376262	0.579323	-1.12899	0.48171	1.2845	0.89722	0.343332	0.564556	0.0825229	1.25435	1.5512	0.650884	0.0747055	1.75281	1.4475	1.76606	1.68649	0.252839
SLC25A51	-0.256535	-0.340524	-0.018408	-1.36407	-1.06264	-0.297536	-0.885308	-0.685449	-1.57439	-0.983613	-1.74387	-0.0594362	-0.761396	-0.268352	-0.890097	-1.36337	-0.712721	-0.10854	-0.871645	0.97258	-0.249114	1.19066	-0.307135	0.374828	0.886396	1.27096	1.30161	1.62629	-0.0401946	1.05498	1.68731	1.21473	1.10931	1.18497	0.969708
NEMP1	-0.949232	-0.615096	-1.43481	-0.364346	-0.697998	-1.81377	-0.765666	-0.514864	-0.948133	0.405624	-0.938634	-0.0888543	-1.33195	-0.652837	-0.81781	-0.38619	-0.150158	0.247284	-1.50009	-0.784884	0.546691	0.629744	-0.182365	1.06296	0.564793	0.0106644	1.61132	0.878107	0.857648	1.28416	1.48579	0.665379	1.36528	1.56745	1.75478
SPPL3	-0.214818	-0.358584	-1.23944	-0.973378	-0.565848	-0.725509	-0.8148	-1.63064	-2.08258	0.124952	-0.604581	-0.548985	-0.958302	-0.890673	-1.05949	-0.116631	-0.00855973	-1.12659	-0.0534495	-0.10885	0.349695	0.846225	0.352862	0.927274	1.58735	1.08487	0.841889	1.157	1.27976	1.35949	1.44389	1.01991	1.38424	1.12938	-0.807066
WDR3	0.250018	-0.434912	-0.303196	0.843639	-1.34694	-0.800497	-0.629093	-1.47071	-0.881987	-1.20727	-0.309899	-1.59761	-1.2743	0.0186105	-0.481921	-0.918247	-0.545232	-1.5244	-0.540348	-0.570211	0.184017	1.35441	1.03597	0.934425	0.77438	2.43671	0.116926	1.60933	0.691293	0.974834	0.732269	0.78154	0.922454	0.453381	0.722561
MTRNR2L10	-0.785443	-0.599634	-0.491214	-1.32667	-0.580897	-0.830396	-0.475001	-0.924303	-1.30324	-0.953437	0.0102677	-0.611713	0.0876215	-0.912262	-1.00802	-0.262907	-0.558131	-0.804466	0.71118	-0.891719	-1.24897	2.07917	0.821907	0.677746	1.1916	1.4579	-0.0767153	0.883707	2.14634	1.35361	0.543286	0.558433	-0.172983	0.560994	1.73438
SLC38A2	-0.977573	-0.504423	-0.726408	-1.10963	-0.821442	-0.35349	-1.55436	-1.45117	-1.17529	-0.747149	-0.645224	-0.496474	-0.21595	-0.693149	-0.912856	-0.533833	-1.33758	-0.577242	0.415266	-0.222012	0.967337	1.01278	1.18036	0.677205	0.385237	0.653024	0.806799	0.188487	0.826571	0.203188	0.660935	1.69911	1.31512	1.96994	2.09389
TMED2	-0.502797	-0.45875	0.0786872	-0.587636	-0.379199	-0.41891	-0.634316	-0.853316	-0.699347	-0.969032	-0.906846	-0.15084	-1.02524	-0.914396	-1.15547	-1.10578	-1.27176	-1.5635	-1.13596	0.0130096	0.819856	1.34486	-0.250453	0.583268	1.59835	0.885022	0.581728	1.13824	1.89829	1.58701	1.6249	1.26519	0.828131	0.862669	-0.125673
CCNT1	-0.965626	-0.501631	-1.31373	-1.22986	-0.972766	-0.478512	-0.924864	-1.69332	-0.774039	0.403409	-0.333788	-0.282607	-1.19236	-0.530848	-0.552212	-0.684737	-1.12572	-0.855937	0.205508	-0.334662	0.308172	-0.133729	1.07359	0.364559	0.510895	0.865644	1.71747	1.22434	1.11197	0.0895778	0.778734	1.0207	1.41431	1.61795	2.17412
CTDSP2	-0.364985	-0.605716	-0.704596	-0.823452	-1.05549	-0.354225	-1.39087	-0.939289	-0.374	0.175356	-0.433021	-0.591329	-0.935889	-0.344689	-1.02319	-0.619189	-0.120649	-0.402715	-1.33743	-0.99193	-0.674588	0.658422	-0.292815	0.771653	0.270511	0.754216	2.46604	1.75719	0.797804	0.740279	0.415334	0.55398	1.01128	2.21306	1.79493
ZBTB39	-0.30893	-0.569589	-1.49808	0.457194	-0.483487	-0.961414	-0.245923	-1.62736	-0.569598	-0.1695	0.52531	-0.756214	-1.31279	-0.695841	0.335188	-0.166772	-1.49783	-1.29226	-1.9626	-0.341214	-0.423125	0.892694	0.905748	0.343983	0.631841	1.32751	1.27505	1.397	0.780318	1.51472	1.47492	0.461252	0.466683	1.53456	0.558559
WSB2	-0.51313	-0.399042	-0.225405	-0.796219	-0.679668	-0.750088	-0.48731	-1.61788	-1.36558	-0.151083	-0.592609	-0.687829	-1.30586	-0.675087	-1.22968	-0.598931	-0.971263	-1.19824	-0.762461	0.758445	0.324584	1.84177	1.7194	1.12382	1.73012	0.78566	0.204789	0.566881	0.978152	1.26672	1.09761	1.3735	0.325434	1.11477	-0.204287
RNF6	-0.286802	-0.697443	-0.682608	-0.936126	-0.723396	-1.12587	-1.17566	-1.56892	-0.0271638	0.118504	-0.14553	-1.17801	-0.322501	-0.698159	0.0172769	-0.758121	-1.38243	-1.12458	-0.527819	-1.13925	0.417483	1.57164	1.91136	0.255881	0.321022	1.13773	1.21598	1.9046	1.11473	0.00919449	0.954903	0.119721	0.937893	1.03337	1.45909
ZNF641	-0.854461	-0.36433	-1.14964	-1.10308	-1.12289	-0.76659	-0.969697	-1.0946	-1.39775	0.0198731	-1.10242	-0.353074	-0.421568	-0.421305	-0.81734	-0.617572	-1.12607	-0.755499	-0.19696	0.0901613	0.51118	0.8403	0.276761	0.400485	1.2542	1.19017	1.89961	1.02675	1.52716	0.500744	0.294748	1.20432	0.0998145	2.42768	1.07088
RASSF10	0.208537	-0.405213	0.0430185	-0.33247	-0.378875	0.207925	-1.58671	-2.13585	-1.4348	-0.48731	0.274061	-1.11391	-1.60819	-1.0264	-0.57804	-0.354939	-0.727384	-1.48508	-0.160161	-0.402152	-0.147541	1.35115	-0.00621538	1.19553	0.928011	0.577734	1.10831	1.69466	1.01177	1.28162	0.978018	1.21337	1.17217	0.332808	0.79255
EID3	-0.804694	-0.372177	-0.182091	-1.0028	-1.34257	-1.25121	-0.736464	-1.37352	-1.01737	-0.336111	-0.617791	0.0331236	-1.05375	-0.138106	-1.46982	-0.610381	-1.5833	-1.12594	0.527917	-0.0363659	0.715827	0.300062	0.372324	0.95244	0.892366	1.07814	1.62517	0.323923	1.36705	0.936434	1.07898	1.48095	1.88563	0.648881	0.835248
MLEC	-0.703396	-0.633671	-1.01941	-0.771292	-0.67793	-1.06663	-0.518036	-1.37875	-0.737357	-0.501763	0.321331	-0.401754	-1.08751	-0.730532	0.220724	-1.06195	-1.30681	-1.28479	-0.0731988	-1.11038	0.497723	1.86089	0.104369	1.24335	1.79322	0.526742	0.634826	1.00241	1.8534	1.49766	1.06953	0.404448	0.971143	1.02711	0.0362938
ULK1	-1.95386	-0.98773	-1.1029	-1.22818	-1.40372	-0.511722	-0.844476	0.124628	-0.109163	-1.09284	-0.616748	-0.420692	-0.433426	0.00825714	-1.13716	-0.428999	-0.714595	-0.361602	0.96863	-0.939324	-0.699248	0.738894	1.38212	0.860708	0.519933	-0.232665	0.763959	1.36899	1.11544	0.850772	0.923469	1.05496	1.46373	1.96121	1.11336
NEDD8-MDP1	-0.458873	-0.686575	-0.07267	-0.404543	-0.891739	-0.424943	-1.56632	-1.11637	-0.0895673	-1.79183	-0.186814	-0.639438	-0.221067	-0.400472	-0.606239	-0.530019	-0.708106	-1.6067	-1.52418	-0.0519572	-0.193428	1.53629	0.956893	0.82383	0.926538	0.331158	1.18612	-0.469172	1.34762	0.860231	1.631	1.77206	0.936627	1.2079	1.12475
SP1	-1.2291	-0.755438	-1.43429	-1.46628	-0.587955	-0.954828	-1.62598	-0.90678	-0.554674	0.50433	-0.721701	0.370143	-1.04027	-0.944564	-0.834787	-0.411106	-0.578252	-0.765011	0.873363	-0.811619	-0.146138	1.02008	1.61854	0.513981	0.524453	0.951554	1.53795	0.684537	1.40881	0.175737	0.800813	0.858182	1.3785	1.06498	1.48283
PET117	-0.779528	-0.514904	0.190446	0.00102282	-0.745704	-1.22045	-0.565173	-1.03194	-0.286671	-0.50297	-0.0930427	-0.519168	-0.506397	-0.621561	-1.19755	-1.13736	-2.00688	-1.12139	-0.864922	-0.299694	-0.49961	0.937182	0.233246	1.15276	1.7483	0.992887	0.607081	1.34999	2.35768	0.997964	0.901715	0.753514	-0.102041	1.20244	1.19073
FAM117B	-1.01599	-0.584455	-0.603653	-0.879713	-1.38234	-0.868385	0.216933	-0.514479	-0.417603	0.0140907	-0.565059	0.0309199	-1.54285	0.0157068	-1.08298	-0.794953	-1.90381	-0.684236	-0.282781	-0.361189	-1.09663	0.485785	0.943056	1.6684	1.09911	1.31448	1.25888	0.404459	1.97144	0.965385	1.50839	0.220384	0.340424	0.730215	1.39305

## Sheet: all samples STvLT DEGs
DEGs	ST.016.P.FF	ST.016.M.FF	ST.002.M.FF	ST.021.P.FF	ST.030.M.FF	ST.030.P.FF	ST.028.M.FFPE	ST.001.M.FF	ST.004.P.FFPE	ST.022.M.FFPE	ST.018.P.FF	ST.018.M.FFPE	ST.023.M.FFPE	ST.004.M.FF	ST.029.P.FF	ST.029.M.FFPE	ST.013.P.FFPE	ST.020.M.FFPE	ST.025.P.FF	ST.025.M.FFPE	ST.017.P.FFPE	ST.017.M.FFPE	ST.027.M.FFPE	ST.011.M.FF	ST.011.P.FF	ST.019.P.FFPE	ST.020.P.FF	ST.014.P.FF	ST.014.M.FF	ST.026.P.FF	ST.026.M.FFPE	ST.013.M.FF	ST.015.M.FF	ST.023.P.FFPE	ST.015.P.FFPE	ST.022.P.FF	ST.009.P.FF	ST.001.P.FF	ST.002.P.FF	ST.028.P.FF	ST.021.M.FFPE	LT.042.M.FFPE	LT.043.P.FFPE	LT.043.M.FFPE	LT.037.P.FFPE	LT.037.M.FFPE	LT.032.P.FFPE	LT.032.M.FFPE	LT.039.P.FFPE
DUOXA1	-0.747634	-1.5973	-0.535865	0.383721	0.0744584	-0.224118	0.624494	-0.308735	0.181061	0.794828	0.0725521	1.09679	0.0145889	-1.68201	0.0225971	0.269765	0.00198029	-0.992022	-1.35082	0.0169644	-1.03195	-0.322955	-0.461894	0.292594	1.26108	-0.676018	-1.12091	1.36234	-0.93221	0.0843941	1.03546	-0.332029	-0.956684	-1.70587	-2.04031	0.696781	-1.56443	-0.355666	0.561765	0.202607	-0.233131	2.3413	1.13711	0.736508	-0.684836	0.308029	1.53975	1.46483	0.659568
KLK5	-1.00596	-0.772144	-0.0535488	-0.602496	0.281675	-0.256955	-0.624988	-0.195231	0.48161	0.403151	1.47203	0.864881	-0.0205578	-1.74418	0.171808	-0.562241	0.554945	0.721162	-0.365911	-0.219528	0.493733	0.876896	-0.803947	0.751442	0.981644	0.548856	-0.53728	0.722763	-0.366495	0.82802	0.255007	-0.296152	-0.647233	-1.38226	-0.897633	0.340244	-1.63213	-0.746275	-0.933937	-1.39076	0.960472	1.65111	0.357963	0.559089	-2.05156	-1.02185	0.480434	0.418584	-0.652888
FAM109B	-1.42327	-0.885958	-0.172271	-0.105384	0.421837	-0.0458248	1.36068	-0.309667	-0.197755	-0.132863	1.76727	1.33131	-0.358273	-1.77463	0.138306	-0.538734	0.787034	0.239247	0.409634	0.976299	-1.02175	-1.68051	-0.757948	1.17137	1.46623	-0.949891	-0.0957989	-0.952104	-0.63998	-0.0675163	-0.308638	-0.936134	-2.32352	-1.20774	-0.692586	-0.0548577	-1.71527	-0.744399	-0.277903	-0.905366	1.76538	1.40096	-0.278742	0.249974	-0.420255	1.24432	0.581527	0.50782	0.176602
LARP6	-0.370691	-0.48013	-0.341446	0.434713	0.000173212	0.334856	0.105691	-0.444599	-0.655966	-0.234716	1.0842	-0.298268	-0.479816	-0.290317	-0.959348	-0.438944	-0.658581	-1.03995	-1.01796	-0.717866	-0.385726	-0.131013	0.102819	0.864715	2.35166	0.200436	-1.65882	-1.77499	-0.566307	-1.32123	-0.0195731	-1.71079	-2.24466	-0.214443	-0.617592	-1.57763	0.197904	-1.16368	-0.413247	-0.753632	2.0104	2.65528	0.696672	-0.10604	0.412542	-0.0210473	-0.301427	-0.117834	-0.865945
CHAC1	0.051172	0.0513534	0.0918483	0.17319	0.194531	-0.137036	1.21316	-0.14052	-0.37411	-0.229597	0.0985351	0.0651822	0.343737	1.40218	-0.465109	0.129317	0.269028	0.892289	0.0413737	-0.0705554	-1.67849	-1.59007	0.673273	-0.0927948	1.10748	0.13481	0.76979	-1.04656	-1.34218	-0.864928	0.951396	-1.14108	-1.2519	-0.0366432	-1.24071	-1.46494	-0.199428	-0.507649	-0.214309	-2.26551	1.11239	0.685822	0.996412	-0.730645	0.536226	-1.01527	-0.643337	-0.282207	-0.961704
AQP9	0.586251	-1.02063	-0.0628578	0.680319	0.517033	0.19094	0.244677	-0.249478	-0.0561165	0.1375	0.347525	-0.175343	0.393064	1.48617	-0.690094	-1.40379	0.771986	-1.1268	1.05452	-0.107535	0.247564	0.609181	2.06852	-1.31634	0.0582795	-0.448785	-1.3258	-1.45305	0.271036	-0.302029	-1.03538	-0.817892	-1.66358	0.62826	-2.37711	-0.121601	0.244096	-0.339402	-0.394777	-1.28775	0.902361	2.36403	0.227638	0.676653	1.32589	-1.3393	1.66292	0.202426	-0.655839
PI3	0.225145	0.363687	-0.225686	-1.54998	-0.469796	0.0134275	-0.648917	-0.0869232	-0.317677	-0.832784	-0.285087	-0.0887466	0.286781	1.33523	-0.101789	1.14485	-1.92946	0.571343	-0.271963	-0.524905	0.716365	0.672815	0.245265	-1.74034	0.791227	-0.211218	-0.306364	0.249554	-1.06949	0.235874	0.78899	-0.734344	-0.722972	-0.701917	-0.917384	-0.608584	-0.516296	-0.436808	-0.353658	1.13918	1.01262	1.58914	0.00754927	0.0886006	1.17751	0.130635	1.50429	0.173877	-1.80893
KCNS1	-0.781599	-1.38159	-0.603735	-0.475973	0.25645	0.317372	0.581601	-0.105355	0.218253	-0.544485	-0.251541	1.24976	0.31971	0.503097	-0.14064	0.599363	-1.73035	0.564073	-0.603244	0.382671	0.580836	0.803528	-0.470635	-0.197224	0.589084	0.931721	-0.885664	0.358197	-0.59921	-1.06691	0.464078	-0.704631	-0.655284	-1.48316	-2.91679	-1.11538	2.04388	-0.533664	-0.260737	-0.316623	1.01285	1.23877	-0.581414	0.130721	0.545757	0.283061	1.5249	1.33063	0.432991
EFNB3	0.81422	0.866078	0.309171	0.540173	0.543854	0.381137	0.271889	-0.0423533	-0.880668	-0.187632	0.321242	-0.331992	-0.802002	-1.48799	1.51724	0.95568	0.404128	-0.361559	-1.22107	-1.15112	-0.580853	-0.969219	-0.00809062	0.530557	0.55024	-1.05614	-1.05959	0.849102	0.0275326	-0.202458	-0.946121	-0.986838	-0.788131	1.22093	0.802721	-0.289273	-1.66618	-0.235092	0.324827	-0.786583	0.749308	1.50205	-0.122586	-2.80347	-1.12661	1.20663	-0.139885	0.510838	-0.991533
CACNG4	0.679981	0.884064	0.20883	-0.131526	-0.0122589	0.880685	-1.35926	-0.22272	-0.0986032	-0.0666298	-1.03016	-1.18518	0.823919	-0.942557	-0.451628	-0.852297	-1.33978	0.0268427	-1.40591	-0.476462	0.269951	-0.0436999	0.892835	-0.0129225	0.748835	-1.02809	0.028305	0.62571	-1.17849	1.29157	-0.038372	-1.05694	-0.935804	-0.489557	-0.301118	0.272743	-1.72816	-0.653567	-0.0355199	-1.70043	0.687475	0.724023	0.309754	-3.02166	0.713243	1.51689	0.787089	0.946	-0.95632
FBXO41	-0.74665	-0.143784	0.198974	1.02294	0.0218533	-0.275328	-1.0946	-0.331654	-0.728969	-0.443698	-0.59254	-0.160761	0.304341	-1.23375	-0.0577654	-0.919572	-0.788339	-1.44434	-0.289244	-0.582432	-0.338303	-0.339271	0.418484	-0.366688	-0.366072	-0.35383	-0.653412	0.265033	-0.0796838	-0.69868	-1.03765	0.728542	0.256822	-0.110342	0.409179	0.813345	-0.468565	-1.06357	-1.75377	-1.1299	-0.06561	1.21137	-0.787707	-2.03481	3.37701	2.86343	-0.219865	0.557123	0.281871
ASPHD1	0.596803	0.750709	0.302614	1.69193	-0.0522198	-0.269893	0.169996	-0.195335	-0.0689413	0.469346	0.742408	-0.185102	0.775758	-1.31003	1.15464	0.511395	-0.456729	-2.16834	-1.01908	-0.465965	0.590365	0.371411	0.631243	-0.56147	0.196419	-0.368157	-1.5893	0.431527	-0.912421	-0.724771	-0.934943	0.614214	-0.738735	0.055492	-1.84811	0.214723	-1.30223	-1.02451	-0.471192	-0.209308	0.16513	1.5135	-1.84909	-1.34623	2.75975	2.64889	1.29643	-0.0285167	0.852037
DIRAS1	0.149727	-1.35519	-0.098075	1.77724	-0.069474	0.0439371	-0.256264	-0.227072	-1.01735	-1.4537	0.5175	0.425122	0.759997	-0.795755	0.334443	0.292857	-0.452361	-0.932956	-0.72758	-0.885869	-1.07017	-1.53919	-0.762042	-0.744481	-0.45858	-0.510714	-1.2712	0.10203	-1.27063	1.13373	1.299	-0.0696467	-0.923181	0.427469	0.679171	-1.4341	-1.56138	-0.150833	0.212259	0.420164	-0.574384	2.04631	-1.86887	-1.80807	1.70509	2.13345	0.541659	1.14416	0.455136
BMP4	0.854227	1.20431	-0.277188	0.540734	0.683836	0.97672	-0.343333	-0.0672765	-0.460556	0.371104	0.727655	-0.37585	-0.232343	-1.1007	0.628738	0.22774	0.925117	-1.07269	-1.19792	-1.39452	-0.235394	-0.781829	0.104276	-0.168832	-0.0304013	-1.38446	-1.34243	0.108059	-0.993238	-0.0554706	-1.19979	-0.743837	-1.64866	0.877512	1.48537	0.479855	-1.58491	0.432049	0.789249	-2.36946	-0.179338	2.3093	-2.24518	-0.775853	-0.71067	1.98193	1.61482	1.16501	-0.160812
CILP2	0.340945	-0.151196	-0.147251	1.23619	-0.715588	-1.97213	0.441857	-0.16288	-0.239273	-0.71649	0.945618	1.70111	0.199065	-1.39505	1.59353	0.307709	0.0770697	0.619872	-1.59886	-0.242394	-1.09135	-1.10955	-0.152775	1.52648	1.99662	-0.596203	-0.737162	0.766287	-1.7899	0.0152348	-1.75312	-0.494892	-1.83385	0.257038	-0.311358	-0.901372	-0.823524	-0.314013	0.714562	-0.783891	0.709746	-0.712737	0.437091	-1.96989	0.244147	0.608566	1.22965	0.784809	-0.117452
B3GNT9	0.322024	-0.453486	0.0210266	0.290963	0.634706	0.128608	0.939882	-0.255993	-0.779485	-0.704005	0.847685	0.717492	-0.625475	0.150516	0.493196	-0.222347	0.767059	-1.01994	-0.111066	-0.510714	-1.24977	-0.514494	-0.230955	1.3658	1.24595	-0.601838	-2.63557	0.229814	-0.498442	-1.20204	-1.8222	-0.814189	-2.42919	-0.00132448	1.27716	-1.92277	-2.37308	-0.980894	-0.0974713	-0.717403	1.78305	-0.0466425	-0.305129	-0.518443	0.935128	1.15755	0.117305	0.437433	-1.47479
TIMP3	-0.00926365	-0.754424	-0.287368	2.00527	-0.166906	-0.590875	-0.759942	-0.1924	-0.349511	0.149569	-0.584448	-0.559446	0.346001	-0.710478	0.720696	0.486485	0.80683	-0.305358	0.242216	0.348571	-1.30035	-0.444611	0.241962	1.19051	1.31715	-0.929533	-0.530758	2.16227	0.484866	-0.086408	-0.593035	-1.42946	-2.92816	0.236938	-0.839259	-0.0249871	-0.894773	-0.1701	0.282797	-1.06969	2.37135	1.60271	-1.59694	-0.111498	0.116091	1.31718	0.111978	0.104487	-1.54776
BMP2	1.07736	-1.25922	-0.0312664	0.275937	0.396428	-1.03962	-0.417181	-0.0832407	-0.446904	0.389337	0.331866	0.732947	0.0289991	0.916796	0.869722	0.261814	1.58875	0.625656	0.0698827	0.410906	-0.987148	-0.207375	-0.802992	-0.68895	0.322954	-0.193789	-0.666853	-0.105324	-0.121783	-0.508776	-0.966446	0.142783	-2.44814	0.835945	-1.88827	-0.0438868	-0.0407785	0.289937	0.326179	-1.29408	0.450891	1.50454	-2.73884	0.0708206	0.538092	0.971413	0.514468	-0.753866	-1.88978
SERPINB2	1.55122	0.305059	0.36926	-0.376706	0.80204	-0.799614	0.523515	-0.108028	-0.192925	-0.37345	-0.0370572	0.02146	0.953199	0.665587	-0.32802	0.223259	1.66273	0.502007	-0.599593	-0.677318	-1.07286	-0.422543	-0.54822	0.670822	0.637877	0.576925	-1.13849	0.0126056	0.501916	1.20723	-0.789468	-0.307246	-1.24093	0.461223	-0.631871	0.31287	-1.17474	-0.0178569	-0.303396	-1.7607	0.810638	1.40855	-0.439619	-1.81644	0.537868	0.97978	-0.499318	-0.451071	-1.88891
U2AF1L4	0.118812	0.188809	-1.09385	-1.07411	0.184471	0.349059	1.23045	-0.255808	-1.03589	-1.1495	-0.347814	-0.0325381	-0.680999	-0.0352817	-0.598465	1.00326	0.244638	-0.649884	-0.413067	-0.135267	0.074956	-0.0736738	-0.495006	-1.80228	-1.17429	-0.937922	-1.069	-0.635026	-0.489051	-1.82206	-1.03719	-0.587575	0.0362629	0.0315859	-0.312807	-1.10477	1.06907	1.06964	0.636906	1.48831	-1.53194	0.541657	-1.2881	-1.04795	-0.236013	0.115928	0.468348	1.23854	0.00812592
NFKBID	0.09129	-0.470618	-1.03776	-0.664737	-0.764058	0.235948	1.83872	-0.294494	-1.07538	-1.40567	-0.265332	-0.232319	-0.772239	-0.0813319	-0.482975	0.573239	-0.257825	-0.0822157	-0.246913	-0.126236	-1.25914	-0.442941	0.0789365	-2.11289	-1.14164	-0.354336	-0.963176	0.0635423	-0.514783	-1.47998	-0.956073	0.052585	-0.387074	-0.205571	-0.612994	-0.676177	-0.0694295	0.80428	0.201254	1.07784	-1.8252	1.60431	-0.479411	-1.37346	0.796813	0.0684271	0.790254	1.88361	0.711971
RHPN2	-0.729569	-0.456739	-0.980346	0.196887	-0.518301	-0.686118	1.29234	-0.377505	-1.06395	-1.39052	-1.22904	-1.17498	-0.792593	-0.50235	-0.538768	0.413617	-1.21756	-0.641007	0.237112	0.691806	-0.980974	-0.655206	-0.318811	-0.913084	-0.381085	-0.15665	-0.0420126	0.470322	-2.16747	-1.21633	-0.417174	0.097311	-1.28029	-0.832446	0.353362	-0.620835	-0.441498	0.756568	0.155124	1.73268	-1.03942	-0.338772	-1.01963	-0.76559	-0.426157	-0.238715	0.966113	1.44872	-0.0424593
TBCB	-0.315392	-0.39652	-0.55232	-0.286514	0.417475	0.330327	0.543368	-0.445821	-1.15673	-0.805792	0.622425	-0.332433	0.0992013	0.625168	-1.2373	-0.00594978	-0.00769812	-0.735611	0.350927	0.217888	-0.461682	-1.13022	0.102879	-0.933465	-0.421721	-0.78096	-1.66149	-1.40561	-0.984709	-1.63034	-0.867111	-0.756464	-0.6018	-0.383646	0.337978	-1.80064	-1.97799	0.0155736	-1.00662	1.0775	-0.193756	1.25111	-0.61983	-0.766359	0.339755	0.335341	0.62497	0.993883	0.546212
ALKBH6	-0.592484	-0.220644	-1.0853	-0.946913	0.182585	0.0854644	0.837746	-0.438457	-0.776929	-0.77391	0.474683	-0.27439	-0.301065	-0.603711	-0.857094	0.51787	0.00743786	-0.956873	-0.842076	-0.340145	-0.189599	-0.431494	-0.566156	-1.05696	-0.448033	-0.0411101	-0.755896	-0.683852	-1.49763	-1.10213	-0.12805	-0.627394	-0.172439	-0.866102	-0.866817	-0.650853	-1.0786	0.0365153	0.139893	2.4255	-0.880487	1.61449	-0.74077	0.288472	-0.00134036	-0.544978	-0.0396833	0.207494	1.03223
EIF3K	-1.23789	-1.69407	-0.79538	-0.0796392	-0.288638	0.164841	0.31145	-0.402351	-1.27446	-1.00691	0.164282	-0.305292	-0.695708	-0.341551	-1.29275	0.251771	-0.388309	-0.568655	0.291058	0.610446	-0.910978	-1.4126	-0.22108	0.685855	1.44083	0.229174	-1.13155	-1.51317	-0.639098	-0.997184	-0.488017	-1.73826	-0.343964	0.507539	-0.219225	-1.71893	-0.781872	-0.638086	0.486786	1.08113	0.215538	1.44987	-1.51965	-1.26371	-0.603213	-0.236652	1.35073	1.31344	-0.101909
ECH1	-1.08548	-1.77591	-0.825828	-1.02526	0.0154472	0.326452	0.765814	-0.512473	-1.07692	-0.797904	-0.63847	0.242185	-0.427252	-1.26237	-1.09347	0.20796	-0.122047	-0.711297	0.00867215	0.327588	-0.823044	-0.487414	-1.17559	0.452783	0.99921	0.131303	-1.09263	-0.797589	0.153168	-1.99995	-1.34741	-0.267402	-0.602828	0.326606	-0.451679	-1.89683	-1.57927	0.674679	0.0708925	0.596441	-1.71889	1.9543	0.0567531	-0.232029	0.120136	-0.76328	1.62998	1.40203	0.0705941
WIPI1	-0.600223	-1.26082	-1.34329	0.762316	-1.20316	-1.39439	-0.334773	-0.215771	-0.482203	-0.75879	0.177403	-0.0941083	0.555109	-0.862533	-0.387446	-0.446824	1.52629	-0.29936	-0.601341	-1.06774	-0.485423	0.230801	1.5532	-0.465657	1.19593	-1.10901	-1.04011	-0.23176	-0.217076	-0.855661	0.219884	-1.03462	-0.517547	-1.02523	-0.406379	-0.628718	-1.16865	1.43127	1.55335	1.0964	-2.12851	0.584431	-1.83241	-1.26733	-0.587691	-0.633511	0.275718	0.720957	0.75935
SLC39A13	-1.5482	-1.14688	-1.56124	-1.38015	0.17426	0.469584	-0.0806324	-0.155127	-0.645883	-0.206419	0.0212629	0.584174	-0.998529	-0.0566593	-0.0340762	0.518073	0.0181274	-0.621602	-0.891902	0.246737	-0.151931	-0.212264	0.250105	-0.00168136	0.347983	-0.672261	-1.15295	-0.376285	-1.28919	-1.98097	-0.314655	-1.05317	-0.165667	-0.058347	0.537489	0.489874	0.033736	1.65149	1.52855	0.210679	-2.15518	1.1522	-2.36915	-0.800564	0.250154	0.609651	0.440829	0.982853	0.643757
PAK4	-0.890457	-0.864892	-0.617283	0.0723631	0.240051	0.321465	-0.595078	-0.124242	-0.901783	-1.04084	-0.761107	-0.327606	0.387193	-1.15348	-0.80328	0.692979	-0.498462	-0.00275812	-0.336083	0.981547	-0.942237	-0.758242	-0.93184	0.141391	-0.193255	1.00009	-0.179851	-0.0765849	-0.170414	-0.719199	0.390695	0.516501	0.55029	1.09707	0.360966	0.0671696	0.261002	0.781757	0.44972	-0.31815	-2.01671	1.42055	-1.33977	-1.03884	-0.495986	0.366096	0.98624	1.11736	-0.684754
AKT2	-1.27325	-1.58232	-1.15011	-0.780476	0.336038	0.241263	-0.411218	-0.410378	-0.647438	-0.692683	-0.500809	-0.325322	-0.278775	-1.45774	-0.962023	0.240657	-0.0431373	-0.974846	-0.0506891	0.709018	-0.711522	-0.567938	-0.480742	-0.0101019	0.539336	-0.13598	-0.683465	0.567642	-0.579712	-0.762398	-0.0239503	-1.04442	0.0221392	0.199705	-0.134465	0.143953	0.20169	0.723405	-0.0946499	-0.535059	-0.771441	0.880726	-0.718632	-1.11587	-0.121427	-0.219586	1.10954	1.03725	-0.480107
SAMD4B	-1.63764	-1.71294	-1.22342	-0.407884	-0.217913	-0.121088	-0.596482	-0.463265	-0.400854	-0.989074	-1.28809	-0.255352	-0.162972	-1.89779	-0.897605	-0.0198523	-0.352313	1.41166	-0.951498	0.351678	-0.801235	-0.390854	-0.592555	0.498704	0.788305	-0.0778637	1.45316	1.58181	-0.511862	-0.585159	-0.498458	-1.16252	-0.363002	-0.309528	-0.75367	-0.852991	-0.214757	0.03138	0.703235	-1.31197	-0.626551	0.698029	-0.937599	-0.418496	0.158436	-0.0864349	1.10743	1.18883	0.0615961
MED29	-1.14485	-1.71909	-0.903306	-1.37301	0.614095	0.838505	-1.04841	-0.397158	-0.475163	-0.929901	-0.338301	0.0897104	-0.505555	-1.07581	-1.11944	-0.228611	0.161492	1.63813	-0.0677827	0.182649	-0.93683	-0.433358	-0.477236	0.597506	0.965146	0.8407	0.54248	0.746873	-0.558377	-1.26784	-0.462885	-1.67181	0.573476	0.0812021	-0.030841	-1.31326	-1.26873	0.599467	-0.292702	-1.78543	-0.463231	1.2665	-0.735681	-0.428842	-0.0339815	-0.824913	1.47006	1.46576	-0.317082
PLEKHG2	-1.08515	-1.5489	-1.14481	-1.06416	-0.022121	0.609289	0.124462	-0.435167	-0.85239	-1.34257	-1.11321	-0.104618	-0.842022	-2.3714	-1.08349	0.168021	-0.35162	1.86205	-0.149096	0.854254	-0.939581	-0.951483	-1.86814	0.268975	0.495933	0.218769	0.628687	0.176566	-0.13336	-1.32589	-0.908442	-0.394694	-0.602248	0.18816	0.0293632	-1.19378	-0.914923	0.987717	0.273957	-0.958662	-1.598	1.43288	0.0451752	-0.346717	-0.097174	0.0101412	0.825622	1.12562	0.397422
TMEM190	1.35519	1.67231	-0.292815	-1.27514	0.718873	1.65524	-0.434227	-0.136297	0.0922876	0.0941467	-0.845844	0.323009	0.333847	-0.224688	-0.777246	0.727246	0.357065	0.398031	1.0568	0.346646	0.141289	0.68924	1.15268	-1.85526	-1.38971	-0.597235	-1.13929	-1.06062	-1.78281	-0.910413	0.974332	0.116411	-0.188176	-0.734917	-1.2836	-0.192164	-0.816042	-0.706034	0.434194	-2.02838	-0.961355	1.2273	-1.58477	-0.654396	-0.115699	-0.0584104	-0.496567	-0.257647	-0.229991
SYNE4	-0.274786	-0.310569	-0.899734	-1.34092	0.40379	0.48127	0.74262	-0.269333	0.108998	0.205822	-0.0886961	0.0684852	-0.247803	0.596438	-0.453333	0.607049	0.0876146	-0.227376	-0.5893	-0.561561	-0.496674	0.537439	0.466752	-1.54178	-0.355867	1.23407	-0.864666	-0.386901	-2.13259	-1.0277	0.507062	-0.114531	0.074892	-2.2957	-0.0410965	-0.78358	-0.744185	-0.281865	0.878877	-0.108871	-1.66084	1.051	-0.301491	-0.624204	-0.231514	0.0028838	-1.32956	-0.0224659	0.725797
SIGLEC14	0.0732894	-0.000221982	-0.0885185	-0.501097	0.313466	0.35857	0.243442	-0.0970196	-0.194807	-0.116241	0.0413662	0.523439	0.446833	0.322012	-0.418934	0.135123	-0.251138	0.76206	0.161698	0.639003	0.746729	0.427513	0.443364	-0.219829	0.387603	-0.911434	0.607169	-0.615471	-0.919949	-0.238599	0.641753	0.104	-0.41977	-0.0146134	-0.112357	-0.685025	-0.290505	0.157495	-0.102726	-1.66077	-0.406765	2.00489	-2.38459	-2.57881	0.93599	0.535956	-0.169884	0.314915	-0.0479022
TOM1	-0.756328	-1.24272	-0.883493	0.178877	-1.37726	-1.45519	1.46761	-0.374927	-0.706536	-0.844166	0.212895	0.765252	-0.980801	1.11685	-0.931142	-0.465793	0.342415	-0.227717	-0.482961	-0.586789	0.358911	0.187515	0.648228	-0.676856	0.385318	-0.913416	-0.53594	-0.00443683	-1.16511	-0.872258	-1.19912	-0.495228	-1.14557	-1.88287	-0.377239	-0.329104	0.716652	1.34642	-0.945063	-0.577719	-0.73816	2.61124	0.916764	-0.554717	-0.602684	0.167592	0.0260836	0.374416	0.425049
LUZP1	-1.39055	-1.62174	-0.427607	0.256903	-1.38317	-0.279566	0.518388	-0.35022	-1.01973	-0.690061	-0.46838	-0.0444446	-0.990656	-0.687037	-0.461461	0.923134	-0.960292	-0.699236	0.378193	1.82461	0.492092	-1.12086	0.651753	0.882496	1.83739	-0.499875	-0.682475	-0.405644	-0.199476	-0.7863	-0.958349	-1.68081	0.253437	-0.148464	-0.471564	-0.92952	-1.81204	-1.04158	0.258385	0.52675	0.162566	1.45844	0.395532	-1.24293	-0.922299	1.10855	1.17319	0.292396	0.185843
FIGNL2	-0.762519	-0.345211	0.257214	-0.139197	-0.330348	-0.0853054	-0.518029	-0.480685	-0.926597	0.0350303	-0.683673	-0.728312	-0.225941	-0.557549	-0.637796	0.3066	-2.01484	0.309184	-0.734502	-0.0744011	-0.478477	-0.440575	-0.952703	0.248945	0.958605	-0.702305	-0.0125216	-1.6659	-1.22	-0.906163	0.877435	-0.0759519	-0.258894	-0.572479	-0.448885	0.190643	0.10937	-2.78135	-1.71725	-0.395796	1.4146	1.6704	-0.319011	-0.714776	-1.01034	0.12595	0.452806	0.454688	1.22975
TFPT	-1.4685	-1.41865	-0.447039	-0.47718	-0.719158	-0.442808	-0.632316	-0.522529	-0.626343	-0.610546	1.07396	0.0598825	-1.04547	-0.0232451	-0.669861	0.866232	0.723448	2.77946	0.497626	0.603921	-1.17833	-1.4114	0.346362	-0.802219	0.0747927	-0.860258	1.34199	-1.44981	-1.50285	-0.950742	0.319767	-0.462697	-1.21138	-1.20861	-0.338079	-1.61219	-1.8573	-0.978546	-0.125739	-1.28888	-0.283531	2.11904	-0.0771178	0.263632	0.0722427	0.153499	0.142903	-0.117883	0.362278
PRPF31	-0.705911	-0.827473	-0.796738	-0.217035	-0.674822	-1.12113	-1.06338	-0.459337	-0.694115	-1.35428	0.891193	-0.086087	-1.38562	-0.239691	-0.547125	0.923596	0.161707	3.01098	0.907537	0.219227	-0.780522	-1.04908	0.453454	-1.14896	-0.342158	-1.81512	2.36213	-1.06126	-1.15103	-0.387292	0.23612	-1.68517	-1.91581	-0.655803	-0.851882	-0.607764	-0.748183	-0.733667	0.1764	-0.17849	1.44459	1.40118	-0.969666	-0.461561	0.474509	0.0613409	0.452196	0.277612	0.194264
CTU1	-1.14736	-0.796876	-0.469819	0.63323	-1.19696	-0.690226	-0.688367	-0.658443	-1.2368	-1.2891	-0.114154	-0.265236	-1.40083	-0.391283	-0.387077	0.226734	-1.51607	1.7168	0.27655	0.434473	-0.763778	-1.37461	-0.564538	-1.01364	-0.567465	-1.43683	0.896222	-1.17907	-1.19984	-0.575928	-0.86938	-0.705092	-1.82812	-0.0347261	0.36741	-0.127222	-0.922064	-1.2492	-0.722682	-0.376373	0.721387	2.25362	1.27493	0.711769	0.177459	1.17767	0.297125	0.723416	0.011847
CLPP	-1.21251	-1.39961	-0.656401	-0.663523	-0.832086	-0.558055	-0.233934	-0.497098	-0.497658	-0.651255	-0.0452794	-0.380094	-0.0305265	-0.39023	-0.605337	0.0731756	-1.27639	2.76123	-0.451826	-0.274223	-0.0102321	0.0301013	0.152654	-0.173158	0.697592	-1.13297	1.07612	-0.700425	-1.36688	-0.786033	-0.54797	-0.182403	-1.78414	-1.29901	-0.722982	-1.48236	-2.37452	0.62411	-0.794334	-0.93217	-0.803382	2.35711	-0.179203	-0.327758	0.147832	0.298635	0.433572	0.360904	1.7255
YJEFN3	0.125269	-0.0902289	-0.885432	-0.395029	-1.73972	-1.84854	-0.812466	-0.562917	-0.191142	-0.0862169	-1.076	-0.703056	-0.394722	-1.1973	-0.803029	0.375316	-0.508994	1.76669	-1.19703	-0.610208	0.200509	-0.392066	-0.487394	-0.444982	-0.248469	-0.868136	1.90561	-0.212285	-0.802791	-0.23074	-0.366518	-0.135725	-0.722632	-1.18386	-1.45049	-0.48372	-0.297978	-1.17594	0.248678	-1.50281	-0.871486	2.14428	0.132304	0.874624	0.395615	0.0735389	1.95926	0.810073	0.980477
LPAR2	-0.242411	-0.333726	-0.655839	0.528628	-1.25934	-1.27205	0.411007	-0.485126	-0.758445	-0.767326	-0.220902	-0.288114	-0.515947	-0.581181	-0.546881	0.0078952	0.941751	1.56636	-0.104462	-0.221255	-1.04771	-0.379466	0.163852	0.219719	0.882319	-2.18155	1.42483	0.369272	-0.0618745	-0.937694	-0.709295	-1.30469	-1.49878	-0.515492	-0.939962	-0.202677	-0.77554	-1.18756	-0.158147	-1.11658	1.40433	3.25026	-0.527212	-0.657008	0.187406	-0.18404	1.59914	0.667637	0.162437
TMC4	-0.453805	-0.119385	-0.733806	-1.07488	-1.14959	-0.893073	-0.210973	-0.479137	0.0649068	-0.443569	0.414227	0.111902	-2.01464	-0.597638	-0.174235	0.898236	0.459891	2.15163	-0.104156	-0.229716	0.339499	0.700421	-0.230946	-1.58947	-1.40629	-0.605747	2.41839	-1.16462	-2.20992	-0.787667	0.215027	0.0642884	-0.360755	-2.14529	-0.725566	-0.262878	-0.885348	-0.854245	0.220078	-2.05787	-1.38623	1.77841	0.653517	0.0950404	0.548992	-0.140416	0.293233	0.0674026	0.661249
MBOAT7	-0.732855	-0.940441	-0.570089	-0.116854	-1.4698	-1.19184	-0.523114	-0.501341	-0.34587	-1.29049	-0.155761	-0.0567051	-1.24371	-1.77684	0.17778	1.03121	0.178504	2.75123	0.152734	-0.0503459	-0.0717389	0.34403	-0.867483	-0.511433	-0.379417	-1.46256	2.337	-0.957342	-1.57566	-0.236932	-0.103892	-0.140815	-1.20679	-1.07345	-0.41983	-0.531942	-0.165886	-0.847787	0.151987	-0.826769	-0.273782	0.211366	-0.728896	0.0168352	0.629958	0.048794	-0.786456	-0.772318	0.169601
SUGP1	-0.427649	-0.542991	-1.40975	-0.661988	-1.64642	-1.90268	-2.12048	-0.5659	-0.232233	-0.499334	0.0668262	-0.00556741	-0.501517	-0.669507	-1.4614	-0.640808	-0.669741	0.677241	-0.447574	0.131875	0.137923	-0.0999726	0.514231	-0.927162	-0.696774	-1.13177	0.582328	-0.607203	-1.0567	-0.721789	-0.623094	-1.3511	-1.59384	-1.98985	-1.63772	-0.198613	1.12614	-0.0919436	0.84827	0.00559928	-0.464335	1.15045	-0.43101	-0.173534	0.613449	0.655969	2.03581	0.862898	1.27385
MAU2	-0.413871	0.0438483	-1.08247	-0.374719	-1.78695	-2.47966	-1.21743	-0.582776	-0.550584	-0.803408	-0.258462	-0.197349	-1.31985	-0.539845	-1.14147	-0.392351	-0.941404	0.405653	-1.35427	0.0991991	-0.296245	0.0796076	0.220546	-1.01713	-0.833592	-1.21193	1.02529	0.109318	-0.587754	-0.733179	-0.648083	-0.485074	-0.736351	-1.2371	-1.13313	0.332245	1.82951	-0.646058	-0.0887657	-0.791109	-0.599963	2.26517	-0.85789	-0.265179	0.2336	0.63508	2.39566	1.3349	1.01814
CRTC1	0.272679	0.714173	-1.09204	-0.116002	-1.89392	-2.48361	-0.596059	-0.499398	-0.63937	-1.09743	-0.607715	0.360008	-0.163678	-0.354212	-1.16514	-0.453387	-0.112269	0.916337	-1.5947	-0.267323	-0.332826	-0.0875791	0.204627	-1.66242	-0.965959	-1.00518	0.892052	-0.919915	-0.703575	-1.41876	-0.792492	-0.23468	-0.128975	-1.55092	-0.888997	-0.308721	1.62907	0.0535347	0.722388	0.389204	-2.06266	1.48355	0.231977	0.0179384	0.598515	-0.369607	1.45981	-0.593447	0.279626
GATAD2A	-0.734078	-0.472732	-1.43963	-0.192518	-1.9127	-2.13145	-0.871874	-0.605481	-0.611969	-0.866908	-1.36279	-0.77788	0.00761059	-0.474315	-0.646794	-0.0963462	-1.44906	1.31712	-1.17392	-0.00349791	-0.241019	-0.592085	0.155616	-0.448481	0.478443	-1.15194	0.909087	-0.483465	-0.16176	-0.835907	-0.260232	-1.803	-0.317285	-1.92851	-0.643134	-0.872751	0.761486	1.98428	-0.812537	0.239021	-1.00179	1.75436	0.0276598	-0.233894	0.530867	0.826695	1.225	0.677594	0.786368
ARMC6	-0.559417	-0.533982	-1.05869	0.664073	-1.59932	-1.62942	-0.556723	-0.467994	-0.758821	-0.903366	0.145926	-0.0696048	-0.343034	-0.496535	-1.42242	-0.476338	-1.3171	1.22259	-0.61971	0.0834517	-0.21096	-0.559567	0.234944	-0.573915	0.0508868	-1.05881	0.251174	-0.721676	-1.26433	-0.764883	-0.227635	-0.0351073	-1.66023	-0.706472	-0.497131	-1.34608	0.159298	1.90189	-1.0245	-0.0330521	-1.2047	1.29968	-1.10555	-0.699515	0.449268	0.469599	2.55096	-0.513965	0.892209
TMEM161A	-1.01988	-0.0254267	-1.14159	0.951159	-1.66835	-1.76462	-0.723909	-0.4095	-0.600562	-1.3792	0.505799	0.143816	-1.04248	0.220858	-0.829169	-0.862973	-0.958132	1.01758	0.346552	-0.290743	0.18323	-0.219922	0.561329	-0.307861	-0.00433091	-0.676596	0.795006	-0.180472	-1.25741	-1.18196	-0.982244	-2.48891	-0.620201	-0.460412	0.0585238	-0.074304	1.84391	-0.243416	0.386814	-0.955317	0.791006	2.45129	-1.34644	-0.663742	0.158072	0.79849	2.71869	-0.578795	1.34015
PTPRU	0.997956	1.32451	-0.0630348	0.544792	-0.868767	-0.529622	-0.358033	-0.398445	-0.457436	-0.369712	-2.14398	-0.796009	-1.1023	-0.527003	-0.824684	-0.749082	-1.19361	-0.280613	-1.22048	-0.305698	1.17906	0.212227	0.709062	-0.417721	0.383873	-1.18848	-0.0750805	0.791622	-1.4011	-0.796024	0.436688	-0.00195394	-0.236607	-0.50859	-0.393775	0.327475	-1.22327	-1.26236	0.214664	0.538953	-0.204819	-0.325312	-0.758169	-1.71686	1.33696	-0.222758	0.974144	1.65258	-0.657978
ECE1	0.307688	1.0569	-0.904334	-0.5234	-0.567611	-0.774489	-1.25507	-0.371982	-1.4394	-1.7502	-2.49599	-0.944618	-1.16929	-1.12613	-0.83054	-0.214657	-0.801089	-0.546083	-0.400082	-0.158624	0.3372	0.405044	0.527194	-0.60311	-0.166732	-1.05912	0.0779701	1.01025	1.24201	-1.5962	-1.40393	-1.61013	-0.166453	1.40132	-0.140915	-0.353497	-0.0224596	0.818617	0.353615	1.08071	-0.573291	1.82631	-0.347262	-0.794212	0.225123	0.233156	0.571783	0.836137	-0.471866
WNT10A	0.483933	0.958745	-0.258204	0.916413	-0.405854	-0.696727	-0.914952	-0.247321	-0.447557	0.460221	-1.95346	-2.24931	-0.138149	-1.57192	-0.00917624	-0.679828	-0.801815	0.245323	0.202202	0.0643681	0.591732	-0.127975	-0.666989	-0.365652	0.402403	-1.57758	0.0679492	0.909677	-0.955652	-0.182954	-0.17626	-0.436842	-0.458916	0.867727	-0.417769	0.835687	0.391963	0.375397	-0.919398	-1.92474	0.0869967	0.890593	-2.15491	-3.25068	1.31839	1.43809	1.45425	1.33559	0.406738
GTF2IRD1	0.243762	0.16232	-0.345917	0.224276	-0.814908	-0.781862	-1.17284	-0.381574	-0.798946	-0.933944	-1.49977	-1.1611	1.10856	0.451314	-0.673027	-0.270917	-1.32414	0.0894694	-0.384564	0.144996	0.36207	0.157615	-0.204479	-0.889235	0.207068	-1.91611	-0.449812	-1.11331	-1.93803	0.452303	1.22521	-0.860591	0.418445	-0.0729211	-0.906322	0.188135	0.962947	0.947381	-2.31305	0.286526	-0.00445381	1.20873	-1.14515	-3.22647	-0.0944232	0.85828	0.15535	0.441382	-0.0506034
TSEN54	-0.540211	-0.541097	-0.890899	0.455204	-1.07787	-0.759319	-0.796347	-0.297786	-0.471479	0.422958	-0.591155	-1.20819	0.0654148	-0.24868	-1.05708	-0.288083	0.534172	0.353616	0.0587895	0.537273	-0.0266537	0.557457	0.359556	-1.48676	-0.811057	-0.720485	-1.02162	-0.0637827	-0.910001	-1.0604	-0.968677	-0.491459	0.866532	-0.572133	-0.914237	-0.0790586	-0.311392	1.20811	0.152095	-1.30404	-2.91579	1.18547	-1.04897	-1.58022	-0.804949	0.314349	0.250455	0.221523	1.31975
COG1	-0.835851	-0.884882	-1.20509	0.600567	-0.983094	-0.818058	-1.28269	-0.406325	-0.646577	-0.987811	-1.13465	-0.738572	0.261642	-1.20692	-0.548675	-1.28959	0.382504	0.349736	-0.247008	0.31984	-0.0640415	0.57427	0.39931	-1.00841	-1.34376	-0.612682	0.339467	0.457708	-0.1902	-0.675598	-0.584715	-0.359829	-1.08637	-0.952344	-1.07448	-0.441049	0.567348	1.22632	0.651033	0.0950059	-1.82853	2.39434	-0.992725	-0.744944	-0.662856	0.128667	0.233987	0.367447	0.879624
SLC25A19	-0.694424	-1.03892	-0.963113	0.708377	-0.796741	-1.02003	-0.599406	-0.376039	-0.873492	-0.812257	-0.56744	-0.579945	-0.378344	-0.697302	-1.07522	-0.29763	1.19822	-0.493738	0.13684	0.544886	-0.974424	-1.36901	0.412093	-0.517175	0.0700853	0.264139	-0.119976	-0.0331917	-0.67522	-0.698009	-0.50409	-0.627441	-0.472651	-0.755467	0.0499833	0.0732057	0.338276	0.433272	0.54201	-1.36514	-1.52749	2.76276	-2.71645	-2.08878	-0.04324	0.0596933	0.363767	0.518819	0.85403
FDXR	-1.00334	-1.26796	-0.846268	0.479194	-0.673013	0.567828	-0.658468	-0.318869	-0.57479	0.65596	-0.265098	-0.908632	-0.950352	-1.46018	-0.776949	-1.56968	-0.715567	-0.215706	0.105596	-0.012405	0.327985	-1.1914	-1.02027	-0.274546	-1.78512	0.187704	-0.831538	-0.435055	-1.12225	-0.338063	-0.81849	-0.660638	0.364953	-0.342759	0.820545	1.18899	-0.293927	1.04071	0.0741109	-1.33471	-2.00439	0.179523	-1.21677	-0.827685	-0.100988	0.333635	1.35976	0.492745	1.17504
ADGRB2	0.273101	0.387458	-0.409428	1.72432	0.412528	0.700672	0.617434	-0.232109	-1.2758	-0.530303	-0.462238	0.271713	-0.383105	-0.652009	-0.088806	0.269206	-0.447757	-0.405445	-0.56073	-0.335085	0.360641	-0.904599	-1.63917	-0.697215	-1.34095	-1.70792	0.49498	-0.707128	-0.999734	-2.46602	-1.05044	-0.334608	-0.488906	0.367365	0.187556	-0.310975	-0.98685	0.890288	-1.02948	0.548289	-0.331831	1.43454	-1.17627	-1.7553	0.0482547	0.926748	0.742858	0.965804	-0.604892
ACOT7	-1.18683	-0.484961	0.0307456	1.58023	0.3975	0.675855	-0.433213	-0.38273	-1.19008	-1.03997	-0.408794	-0.277644	-0.063339	-1.05951	-0.62568	0.101794	-0.698677	0.0943119	0.483799	0.329282	0.265105	-0.634133	0.465811	-1.01018	-0.663445	-1.06591	-0.616518	-0.563404	-0.97364	-1.40772	-1.40625	-0.220941	0.0165029	0.620525	0.364804	-1.85524	-0.61698	-0.971267	-0.604828	-0.177248	-0.762948	1.87268	-1.43731	-0.936085	-0.342481	1.04166	0.588	0.361932	0.304203
ADAMTSL5	-1.44627	-0.225972	-0.554173	0.764226	-0.322609	0.105512	-1.10972	-0.250298	-0.450302	-0.313649	0.318842	0.0544192	-0.83845	-1.21162	-0.783032	0.845144	0.511148	0.721344	-0.356495	-0.0206948	0.812827	0.65471	-0.899009	-1.97625	-0.740801	-1.62669	0.0303474	0.1204	-0.947498	-0.643969	0.432989	0.961738	-0.640017	-1.49131	0.554358	0.927999	-1.08414	-0.250283	0.599841	0.891377	-1.37	1.48021	-3.05372	-0.380379	0.788796	0.79003	-0.0386384	0.921933	0.3858
AATK	-0.43635	-1.06007	-0.0454339	1.80754	-0.0723886	0.564153	-0.378498	-0.254509	-0.184186	0.0335951	-0.425774	-1.88869	1.60172	-1.19291	-0.73061	0.391266	1.01825	-0.0650271	-0.606369	0.157561	0.459428	0.0323782	-0.762048	-0.280829	0.360121	-1.40063	-0.472667	-1.13348	0.702953	-1.33337	0.917897	0.207989	-0.448737	-0.446475	-1.35161	0.33177	-1.48977	-0.941899	0.812787	-1.23347	-1.02611	0.0652991	-2.22991	-0.780154	1.38101	1.10257	1.31655	1.70262	0.0178372
PKN1	-0.820025	-0.943132	-0.900332	-0.514777	-0.298754	-0.626396	-0.0473279	-0.549299	-0.633055	-0.834145	-0.936067	-0.195593	-0.344066	-1.68599	-1.28903	-0.831275	0.28876	0.672956	-0.28588	0.478296	-0.207251	-0.214401	0.331098	-0.187058	0.964439	-1.33627	-0.0130839	-0.708321	-0.766463	-1.25059	-0.3979	-0.73014	-0.0361673	-0.469423	-1.00384	-0.702403	-0.0707873	-0.196792	0.343482	-0.655385	-1.65252	2.05424	-0.381487	-2.22674	0.678085	0.32485	0.408375	1.03421	0.822988
ADGRE5	0.432021	0.651045	-0.961359	-0.58373	-0.90255	-1.07928	-0.0211694	-0.483205	-0.528618	-0.877188	-1.67805	-0.506148	-0.204661	-1.37734	-0.972453	0.0124018	0.00483717	1.27919	-1.08728	-0.0248036	-0.000414001	0.771196	0.163276	-0.464914	0.311174	-0.952397	0.699229	-1.06781	0.107603	-2.56245	-1.34055	0.0447403	-0.224273	-0.431845	-1.36027	-0.787855	0.42005	0.854653	0.159712	0.0974125	-2.09635	0.916177	-0.233374	-0.512217	0.387817	-0.0411633	-0.221131	0.765764	0.827141
ZDHHC18	0.500331	0.742053	-0.42742	-1.63371	-0.492062	-0.461391	-0.335402	-0.524397	0.0656508	-0.328819	-1.25813	0.596141	-0.514431	-0.554296	-2.50112	-0.542988	0.837805	-0.450573	-0.888142	0.463217	0.285671	0.52863	0.641989	-0.400622	0.41047	-0.937752	-0.359443	-0.144524	-0.0684303	-1.44993	0.461679	0.418905	-0.0421004	-3.26148	-1.05622	-1.11119	-0.640475	-0.315445	-0.888048	-1.158	-1.18301	0.166015	-1.34977	-0.640262	1.72243	0.683694	0.04893	1.18574	-0.0696023
ZBTB40	-0.581085	-0.356365	-1.31937	-0.146084	-0.737991	-0.609004	-0.106931	-0.601783	-0.871624	-1.39129	-1.31088	-0.167734	-1.34454	-1.20159	-0.566386	-0.279702	-1.41589	-0.266139	-0.543597	-0.2967	0.189821	-0.885162	0.674122	-0.50578	-0.137732	-0.751242	-0.0533556	-0.0623789	-0.097857	-1.32429	-1.17017	-2.26326	-0.270328	-0.721422	-1.6304	-1.10056	-0.313802	-0.0977964	0.425668	0.549787	-0.0731763	2.28099	-0.277355	0.492731	1.87231	1.72885	2.26663	2.13576	-0.382052
LTBP4	-1.09032	-0.751139	-1.3985	0.181893	-0.27781	-0.30744	0.00483561	-0.347468	-0.911932	-0.92771	-0.881029	-0.0756541	-1.61372	-1.65034	0.0514628	-1.11559	0.950365	-0.643144	-0.399808	-0.342444	-0.14612	-0.504906	0.0590791	-0.534787	-0.896768	-0.964836	0.00946341	0.954509	0.241927	-0.966377	-1.51194	-1.75904	-0.27009	-0.00118896	-0.197575	-0.863487	-0.326991	0.473272	2.20699	0.24094	-1.53713	1.68803	-1.70558	-2.0905	2.12679	0.510522	1.2876	0.997413	0.545204
CHST15	-0.481931	-0.289776	-1.55971	0.173966	-0.110357	0.322289	-0.347346	-0.14164	-1.07164	-0.28809	-1.25737	-0.908866	-0.493264	0.137225	-0.451808	-0.506582	-1.94889	-0.176897	0.179244	0.726294	-1.01446	-0.966992	0.368113	0.0843321	-0.840255	-0.820523	0.467889	0.29227	-0.417875	-1.11897	-1.21819	-2.80495	-1.01911	0.361562	0.886314	-0.178609	-0.329765	2.0058	1.73746	-0.84329	-0.552073	2.03636	-0.790801	-1.40075	1.43777	1.43652	2.06921	1.76884	-0.842484
TMX2	-1.31386	-1.06301	-1.72404	0.974936	-1.20778	-0.930421	-1.38702	-0.456114	-0.623439	-0.728203	-0.309847	-0.551699	-0.486723	-0.446394	-1.02891	-0.108521	0.228523	0.40012	-0.0700046	0.319553	-0.0869686	-0.532973	-0.179161	-0.167398	0.617697	-0.939549	-0.751218	-0.944119	-0.468112	-0.480981	0.232368	-3.43397	-1.18414	-1.39924	-1.07576	-0.739222	0.367186	1.18385	1.20596	-0.0258637	0.09181	1.94108	-0.898885	-0.720489	-0.345703	-0.0651265	0.45632	0.750326	1.03024
SSRP1	-1.00951	-0.544193	-1.94509	0.416439	-0.741908	-0.482523	-0.969148	-0.411323	-0.626613	-0.488195	-0.925393	-0.505205	-0.786678	-0.393786	-0.737472	0.223025	-0.163684	0.193452	0.597087	1.25282	-0.176626	-0.180215	-0.00934496	-0.288207	0.0779811	-1.01339	-0.535699	-0.740034	-0.958728	-0.849109	-0.366801	-3.4976	-1.5622	-1.43989	-1.34237	-1.60191	-0.790925	1.68275	1.12859	0.0954219	0.128789	1.53163	-0.638091	-0.940906	-0.0867647	-0.207272	0.946111	0.473906	1.04742
MRPL11	-1.48869	-1.23185	-1.4521	0.0614436	-1.5441	-1.29358	-0.249319	-0.271156	-1.04673	-0.573206	-0.17963	-0.543549	-1.80057	0.928267	-1.41601	0.0217928	0.110351	0.220016	0.656187	0.998751	0.159939	-0.220738	-0.334904	-0.209164	0.174736	-0.560718	-1.16772	-0.490254	-0.46202	0.217414	0.205721	-1.14786	-2.01657	-0.705055	-0.2431	-1.65689	-1.07177	1.19791	0.658554	0.523349	-0.715046	2.32568	-1.47011	-1.47834	-0.669116	-0.188795	0.730792	0.578315	1.48291
UBXN1	-1.11471	-1.09878	-1.57559	-0.0725154	-1.31461	-0.127952	-0.711663	-0.339692	-0.298108	-0.538453	0.277227	-0.312413	-0.731608	-0.669308	-1.70579	0.0974005	0.171774	0.560172	0.972559	1.41497	0.171752	-0.678694	0.294847	-0.461019	0.467349	-0.527483	-1.26385	-0.55387	-0.37537	-0.632992	-0.0673723	-1.27476	-2.21853	-1.03638	-0.713829	-1.95252	1.1221	2.35516	0.434461	-1.10551	-0.827428	0.802722	-1.25208	-1.36526	-0.373893	0.181396	1.01208	1.80654	1.14714
GHITM	-0.122903	-0.106654	-1.15263	1.01734	-0.327029	-0.296337	0.0746197	-0.300167	-1.14928	-0.435249	-0.358091	-0.548472	-0.924406	-0.777616	-2.06209	-2.02692	1.29323	0.445124	-0.0102671	-0.341756	-1.16304	-1.94942	0.186491	-0.0821959	0.161661	-1.25809	-0.40218	-1.03676	0.553834	-0.0504064	0.0589433	-1.95897	-1.09087	0.197678	1.37435	-1.79862	-0.155385	1.49443	1.16828	-0.63603	-0.881822	1.50264	-2.03901	-1.97795	-0.34979	0.044681	0.767605	1.60673	0.407775
RYR1	-1.09086	-0.81278	-0.901398	-1.06339	0.970919	0.766823	0.153248	-0.3226	-0.653472	-1.03596	-1.32961	-0.850444	0.295644	-1.33162	-0.221325	-0.566336	-0.804532	-0.813485	-0.143005	0.535086	-0.971575	-0.661921	-0.701948	0.700059	0.917321	0.44446	-0.668849	0.392727	-0.549519	-0.246572	0.399145	-1.00066	-0.782745	-0.35962	0.0574147	-2.30532	-0.226915	-0.776018	0.105542	0.282879	0.727021	0.952991	-2.39281	-1.16171	1.53631	-0.105885	1.73135	1.65145	0.425363
MAP4K2	-0.79933	-1.06806	-1.50606	0.673273	-0.176312	0.842328	-0.335305	-0.374998	-0.73134	-0.468364	-1.17572	-0.279824	-0.501198	-1.75984	-1.04712	0.0957988	-0.537245	-0.621538	-0.493446	0.955489	-0.0971374	-1.16238	-0.765523	-0.181799	0.827886	-0.709954	-0.0761371	0.335816	-0.0338524	-0.218689	0.839768	-2.77614	-1.06857	-0.738022	-0.733414	-1.15678	1.16698	0.993165	0.693089	0.363849	0.872919	1.56633	-0.72733	-1.15539	-0.675872	0.0431628	1.29651	1.80964	-0.175749
GGT7	-0.091678	0.24144	-1.11051	-0.302889	-1.05258	-1.17929	-0.0722043	-0.316409	-1.0517	-0.615659	0.414351	0.405259	-1.19352	-0.588829	-0.148089	-0.3088	-1.32888	-0.560906	0.208716	0.449396	-0.655702	-1.39402	0.354835	-0.271533	0.0383445	-1.8338	-0.115105	0.649713	-0.621953	-0.396955	-0.607585	-2.78424	-0.463787	-0.620634	-0.0823549	0.540127	-0.0189166	0.620294	-1.16435	1.48418	2.05418	1.16205	-1.31576	-0.336316	1.81707	0.97888	1.42563	1.71552	0.820386
DAGLA	-0.452123	-0.0604856	-1.00461	1.30546	-0.431678	-0.465507	-0.813778	-0.20404	-1.31578	-1.2571	-0.866124	-0.73236	-0.315242	-0.646233	0.185599	-0.0767883	-0.841419	-0.346138	-1.38866	-0.581035	-0.675636	-0.85759	0.188215	0.38046	0.396614	-1.61517	-0.0104834	0.21857	0.553229	-0.727463	-0.0484602	-2.44647	-0.523068	0.2392	0.337543	-0.107017	0.755519	0.697765	-0.134055	1.55835	1.44837	1.2869	-2.40735	-2.67497	0.713718	1.33375	0.854283	1.41161	0.14706
MYT1	0.0101416	-0.091426	-0.539716	0.295029	0.628127	0.705255	0.168402	-0.116953	-0.186892	-0.904795	-1.37235	0.111067	-0.539637	-1.07289	-1.31349	-0.487934	-0.547763	0.171164	0.890125	0.742729	0.949537	0.594089	-0.0276998	0.00907891	0.176051	-0.142649	0.279277	-0.820591	-1.13416	-0.491248	-0.104794	-1.02036	0.564922	0.294065	0.403341	-1.17464	1.05488	0.149087	1.08987	-1.37339	-1.01853	-0.0778884	-2.40311	-1.08296	2.10301	1.65897	0.717416	1.56463	-0.495822
GLDC	-0.317094	-1.0054	-0.618182	-0.653422	-0.0643396	-0.0510929	0.46227	-0.437643	-0.0588338	-0.579077	-2.14083	-0.733718	-0.0606349	-1.79881	0.553476	0.028279	-0.296895	-0.287439	0.102327	0.411174	-0.300428	-0.19149	-0.190611	1.10654	0.955244	0.126428	-1.08027	0.168868	-0.80643	-0.694436	-1.02563	-1.5459	1.35899	-1.73834	1.02451	-0.326044	-0.277698	-0.391757	0.137189	-1.21793	-0.803384	0.23741	-0.289981	0.155012	0.696351	2.28594	1.2926	1.2913	-1.20998
ALDH3A1	-0.575752	-0.59702	-0.449844	-1.11319	0.888237	0.50744	0.605331	-0.274664	-0.856125	-0.25141	-0.604768	-2.03173	0.495597	-0.301243	-0.644004	-1.28804	-0.559783	-1.55308	0.443668	-0.56713	0.0340101	-0.509386	0.731655	0.0362538	0.784437	0.176999	-1.48079	-0.0590319	-0.453994	-1.50448	-1.32486	-1.12627	-0.423495	0.871223	0.253134	0.400949	-0.25638	-0.615373	0.0629992	0.384443	0.325609	0.17025	-0.868161	-0.0937435	1.60453	0.687695	0.0114025	0.435263	0.303209
RHOD	-1.27625	-1.78929	-0.376215	1.32342	-0.215841	-0.384077	0.0291926	-0.190144	-0.211074	0.352729	-0.0693218	-0.331409	0.0938208	-0.573102	-0.159125	0.0722739	-0.440837	-0.804265	0.466639	0.256689	-0.733726	0.0539255	0.207148	1.04301	1.33787	-1.33451	-1.68628	-0.265884	-1.69342	0.0792557	0.467562	-0.830105	-1.01602	-0.116179	0.635686	-0.240792	-0.378817	0.273577	0.385902	-0.933423	-0.280803	-1.47552	-1.76254	-0.955856	-0.887953	0.00886598	0.700199	1.76373	-0.511398
PADI2	-0.5528	-0.803936	-0.280128	0.100021	-0.719689	-0.349157	0.327915	-0.0581644	-0.0650278	0.0759846	-0.741941	-0.543377	-0.0506289	1.11516	0.537628	0.308787	-0.51364	0.118045	-0.428378	-0.1972	0.607699	-0.0276975	1.41715	0.362833	1.33896	-0.887463	-1.24155	0.888109	-1.04071	-1.01131	0.0856384	-0.160417	-0.55205	0.196695	-0.85674	-0.0221274	-0.359528	-0.00018532	0.726771	-0.348515	-0.448894	-0.463713	-2.08492	-1.22511	0.425573	1.35651	1.34071	1.91932	-1.23556
SLC2A12	-0.510943	-0.45052	-0.19364	-1.33751	0.607519	0.730257	-0.195686	-0.24924	-0.0779548	0.148844	0.120631	0.419569	-0.603723	-1.42323	-1.99035	-1.5329	0.438257	-0.0420859	1.60855	1.54845	-1.16548	-0.87534	-0.193744	0.569132	-0.101311	0.248297	-1.09232	-1.13134	-1.42182	-0.382823	-0.517629	0.00827828	-0.0553755	0.259057	-0.0497994	-0.511406	-0.268898	0.880125	-0.513071	-2.18734	-1.50173	-2.16677	-0.641446	-1.06563	0.140663	0.745226	0.90153	1.39602	2.05375
ABI2	-0.705895	-0.204308	-0.243983	-1.84702	-1.18727	-1.17364	-0.647172	-0.289995	0.50926	-0.0710685	-1.00601	0.323573	-1.05219	-0.517772	-0.124473	-0.387002	-0.136647	0.581485	-0.355131	0.398289	0.165696	0.604922	1.25573	0.629126	0.892741	-0.530331	-0.243263	0.300854	-1.49898	0.355842	0.0201946	0.364852	0.862053	-1.24624	-1.27788	0.0216661	-0.899672	0.00475385	-1.28085	-2.3351	-1.14643	-2.58303	-0.808043	-1.79456	0.262818	0.84598	1.12757	2.05659	1.17926
TWSG1	-0.711431	-0.626868	-0.643311	-0.344653	-0.356151	-0.000395328	-0.0517611	-0.386618	0.187677	-0.0117604	0.254483	0.179633	-0.120413	-0.529541	-0.718743	-0.864018	0.621871	-0.780126	-0.117989	-0.135783	-0.720888	0.027019	-0.176312	0.844531	1.38402	0.0611361	-2.16693	-0.286546	-0.0453024	-1.05418	-1.19308	-1.848	-0.78646	0.0149041	-0.86848	-1.29535	-0.985763	0.946313	0.235033	-2.97627	-0.539842	-2.33207	0.563655	-0.45299	1.18257	1.63573	0.906377	1.74662	-0.867884
TGIF1	0.122109	-0.047181	-0.331566	-0.69146	-0.173431	0.736784	1.87109	-0.334407	0.204618	-0.3656	-0.431289	0.113767	-0.231922	-0.458589	-0.399386	-0.00184765	1.37858	0.503263	-0.398917	-0.28181	-1.61953	-0.131971	0.186687	-0.00696338	0.565475	0.0972612	-1.94013	-0.117338	-1.70329	-1.24978	-0.972009	-0.17322	-0.109925	-0.6347	-0.473128	-1.67397	-0.746765	0.880973	0.799051	-2.83255	-2.62808	-0.932775	0.733601	0.413918	-0.20535	-0.0729457	1.30222	1.27095	-0.782059
TNNC1	-0.800416	-0.189175	-0.425415	0.744574	-0.253511	0.633845	0.755589	-0.294072	-0.732731	1.22484	-1.55996	-1.60701	-0.111043	-1.01438	-1.5612	-0.0415814	-0.256062	0.440233	0.480066	0.0872544	-0.0853681	-1.70252	-0.762854	-0.345152	0.218863	-0.786223	-0.541407	1.68725	-0.0817214	-1.12204	0.360101	-0.697913	-0.313394	0.814107	-1.94372	0.410036	-1.7041	0.264865	0.100451	0.315352	-0.698505	0.734548	0.653447	0.601637	-0.994351	0.584201	-0.316759	1.28809	0.12547
BMP7	-0.0947661	-0.298128	-0.593955	-0.657188	-0.141947	-0.175055	0.110937	-0.2829	-0.429314	0.116413	-1.99923	-1.21739	-0.764401	-1.1395	-0.0048166	0.48644	-0.637087	-0.305477	0.931942	0.915185	-0.454981	-1.61749	0.0148613	0.139696	0.628645	-0.156956	-0.0652893	0.223905	-0.89318	-1.50756	-0.894655	-1.42891	-0.298062	-0.412396	-0.235767	0.222098	0.28494	-0.32078	0.197894	-1.10996	0.0596375	-0.449605	0.0641424	0.73526	-2.02888	1.08859	0.709085	1.09728	1.17727
ADGRL2	-0.425482	0.580916	-0.29723	1.5702	-0.125754	0.857264	0.320294	-0.366305	-0.674328	-0.617066	-1.30238	-0.17899	-1.32554	-0.76761	-0.268998	0.0992641	0.398857	0.516559	-0.254606	0.333876	-0.514951	-1.93917	-1.38643	-0.0127552	0.0490371	0.277329	0.201418	0.998381	-0.575032	-0.96068	-1.18136	-1.05884	-1.15681	0.135051	0.508213	-1.05969	-2.84149	0.722952	-0.69989	-0.299992	0.569902	-0.546401	-0.0657312	0.525366	-0.723216	0.0615422	0.651738	0.697208	1.6515
ST8SIA2	-0.71632	-2.00972	-0.285824	0.410598	0.503235	1.39528	0.472984	-0.189341	-0.0585568	-0.0608622	-0.925955	-0.36409	0.359735	0.345049	-0.504769	0.70793	0.646261	-0.0451441	1.21765	1.25166	0.130196	-0.163273	-0.23785	0.120137	0.817871	-1.37633	-1.00414	-0.674608	-1.82893	-1.12185	0.205616	-0.861609	-0.911274	-1.56683	0.262265	0.849871	-0.413851	-0.00417511	0.460298	-0.969391	0.238873	-2.09352	-0.81251	0.459956	-2.11633	1.07646	-1.19988	-0.571886	-0.681634
SEMA7A	-0.583228	-0.948893	-0.150162	1.80584	-1.12512	0.299252	0.809991	-0.40885	-0.24369	-0.295717	-0.84074	-0.677155	0.781616	0.6261	-0.89098	-0.521986	0.260906	-1.0452	0.618476	0.208845	0.128011	-0.686705	-1.5295	0.247024	-0.254757	-1.30586	-0.272745	-0.223458	-1.40748	-0.84769	0.462974	-0.495307	-2.24436	-0.415343	-0.385495	-0.53539	-0.445183	-0.703981	0.108144	-2.22864	0.33653	-0.753371	1.5726	0.0789655	-0.0198067	1.28354	0.0620952	0.0254898	0.567482
XK	-0.527027	0.00661877	-0.136421	0.293603	0.221077	0.452014	0.509046	-0.115617	-0.734164	0.0497133	-0.68637	-0.500396	-0.3352	1.53505	-0.0945357	0.533772	-1.43021	-0.344204	-0.174345	-0.60203	0.393137	0.755582	-1.42166	0.944451	1.12482	-0.407513	-0.629149	-0.129242	0.10303	-1.90022	-2.12685	-1.32495	-0.69305	1.46306	0.713764	-0.983994	-0.39111	-0.742613	-0.829303	-1.93433	1.75861	-0.178126	-1.68021	-1.12576	0.600543	1.42555	1.01308	1.26695	0.564852
CLCN4	-1.29413	-1.69025	-0.393538	-0.0499819	-0.100347	0.560003	0.0973363	-0.411914	-0.610446	-1.38327	-0.927467	-1.28824	-0.274001	0.5754	-0.302715	-0.439379	-0.653906	-0.203861	0.0935881	-0.270352	0.343344	0.362867	0.697687	0.0827053	0.0761081	-1.20263	-0.663438	-0.544974	-0.53039	-0.702481	-1.54936	-0.973206	-1.0768	0.069949	0.174295	-2.15405	-0.967168	-0.805658	-0.111582	-1.93109	-0.0583928	-0.517931	-0.622542	-0.852213	0.12342	1.28841	1.53862	2.0238	0.977309
HSH2D	0.734089	0.0533228	0.044209	0.0240983	1.06007	0.81611	0.7924	-0.427162	-0.380788	-1.799	-0.955677	-0.720868	-1.25369	-0.583978	-1.04574	-1.25193	-0.128115	0.222113	-0.532541	0.000927039	0.161315	0.604023	0.158854	0.43757	0.102581	-1.67945	1.30562	-0.161767	0.67813	-3.26256	-0.542078	-1.18423	-0.303236	0.794636	-0.721269	0.298414	0.559655	-0.827248	-0.952097	-3.45297	1.17158	-0.664984	0.722517	0.813474	0.766369	0.221385	1.25457	1.8935	-0.316742
PRAME	0.213208	0.164318	-0.380335	1.08763	1.24307	0.640606	-0.323592	-0.269876	-0.912648	-0.957874	-3.13744	-3.23589	0.141004	-0.766391	0.963754	0.393618	-1.37954	-0.880084	0.621892	0.668499	0.397413	0.374863	-0.137083	-0.18492	0.151116	0.132622	-0.316127	-2.12706	-2.08159	0.519687	-1.75901	-1.40169	-0.628047	1.09789	-0.421234	-0.881746	0.259368	-0.699391	-0.0947188	0.0938227	0.738802	1.99164	-0.913083	-0.513643	0.249692	0.128869	0.0168082	0.40567	0.122814
CLDN16	-0.850416	-0.978992	-0.196135	0.0114109	0.616047	0.388826	-0.234029	-0.2366	-0.0679375	0.478634	-1.55182	-2.25629	1.002	-0.829461	0.164563	0.122352	-1.69824	-0.478412	0.0365917	0.196097	0.221171	0.808989	-0.0745474	0.574172	1.3148	0.109684	-1.34861	-0.568751	-1.3465	-0.313067	-0.971987	-1.30743	0.262643	0.634504	-0.149014	0.376149	0.108163	-0.179104	0.857252	-2.47182	-1.28587	1.56858	0.584611	0.509445	0.616797	0.548843	0.410934	0.0994342	0.203901
SUSD3	-0.41115	-0.172271	-0.93213	0.118882	1.24359	1.95403	-0.615431	-0.330529	0.0342252	-0.605438	0.0743002	-0.518672	0.101708	-1.33945	-1.25502	-1.56316	-0.48575	-0.0746865	-1.06863	-1.60276	0.896069	0.100207	0.386679	-0.175466	-0.260552	0.22315	-0.0491096	0.172418	-0.747054	-0.963574	-0.609888	-2.37494	-1.51412	-0.141746	-0.886047	0.241799	-0.977743	-0.784528	2.57076	-1.10578	0.319665	0.677092	0.205062	-0.49521	1.39238	1.84484	1.11457	0.659588	0.356586
RALGPS2	-0.136364	-0.0166816	0.00735743	-0.254598	0.201905	1.85522	0.554082	-0.418668	0.407419	0.590602	-1.25769	-0.637473	-0.51737	-2.2803	-0.714677	0.0263961	-2.65219	-0.901393	-1.83646	-2.15392	0.807609	0.360002	-0.153661	0.794791	0.796719	0.380209	0.48802	-0.62247	-0.153056	-0.461625	0.0751614	-0.936399	-0.0874349	-1.63855	0.00531631	0.703898	-0.891822	-1.77198	0.076486	-1.09514	0.581568	-0.321433	1.41661	0.188194	-0.608062	0.97172	0.99996	0.936116	0.121978
UPK3B	0.00586646	-0.71385	-0.366813	0.336415	0.698357	-0.333998	-0.287004	-0.365342	-0.322907	0.0731552	-0.744032	-0.559117	0.231919	-2.17626	-0.27984	-0.999772	-1.2896	0.134475	-1.29083	-0.40266	-0.69386	-0.56371	0.244035	0.788813	1.46758	-0.960323	-0.880648	-1.53179	-0.985451	-1.04994	-0.192735	-0.656312	-0.414711	-0.374913	-0.182133	0.815639	0.0929379	-1.80086	0.750722	-1.26544	-0.142162	0.608736	-1.62997	-2.16867	0.480483	1.13993	2.44558	1.38635	-0.0458202
CRB2	0.263198	0.529058	-0.813552	1.22784	0.576342	0.711054	0.0823235	-0.316695	-0.438058	0.137055	0.14818	-0.253779	-0.44136	-3.00961	0.171857	-0.634377	-1.07453	-0.524431	-1.89309	-1.77862	0.810909	0.0943726	-0.730547	-0.157882	0.351003	-1.25094	-0.8558	-2.06157	-0.624096	-1.47573	-0.679308	-1.23339	-0.681671	0.463441	-1.22493	1.10334	-0.132165	-0.742435	0.780748	0.172805	0.16375	1.27326	-0.916636	-0.585122	1.31727	1.51869	0.992865	0.298597	1.21572
FLG	-0.145801	0.128254	-0.198108	1.2059	0.262177	-0.039398	-1.12119	-0.193521	0.108887	0.342485	-1.01912	-0.545834	-0.281517	0.467724	-0.457182	-0.528439	-0.318452	-0.524372	-0.414451	-0.31745	2.06362	2.21413	-0.0221704	0.404724	-0.0788831	-0.211712	-0.585721	-0.570979	-1.50819	-0.760671	-1.25994	-1.35696	0.34551	-0.549811	-0.616664	-0.23792	-0.205359	0.24743	-0.523857	-0.770573	-0.120862	0.779583	-0.590584	-0.957657	-0.677794	0.392809	0.170046	-0.120602	0.101674
DLX3	-0.857154	-0.382924	0.413751	0.255464	0.00617717	-0.657399	-0.172437	-0.116235	0.347964	-0.335181	-0.419643	-1.27279	0.4555	-0.393233	-0.214497	-0.960068	0.508873	0.929492	0.910516	0.701866	0.857714	0.281535	0.582897	0.682996	0.571844	0.0962829	0.514607	0.38868	-0.0323173	0.592159	0.431123	-0.717647	-0.0861598	-0.210908	-2.23593	0.207624	-1.33843	-0.382373	0.145838	-0.191412	0.425315	-1.74643	-0.741647	0.855281	0.320377	0.244993	-0.170146	1.11583	-1.01848
PNOC	0.772164	0.0998276	0.43823	1.82331	0.181101	0.456908	-0.243224	-0.248727	-0.493451	-0.373054	-1.80534	-1.43741	-0.18584	-1.41617	-0.385459	-0.209326	0.530861	0.161533	1.20832	0.70538	0.663694	-1.67254	-1.18969	-0.23754	-0.482603	-0.40309	-0.436321	-0.386439	-0.623159	-0.0340154	-0.167384	-0.476364	0.764712	0.383849	-0.00193867	0.623796	-0.429973	-0.305519	-0.919183	-0.974594	-0.178804	0.225639	-1.18479	-1.64035	1.19688	1.55202	1.63066	0.390936	0.813996
AMN	-0.544666	-0.601137	-0.0363322	-0.123978	-0.199075	-0.535576	0.167364	-0.261824	-0.309436	-0.0831834	-1.12702	-0.993608	0.433895	-0.746771	-0.302764	-0.227399	-0.71238	-0.388422	0.772619	0.515383	0.0481254	-0.798223	-0.412626	0.488406	0.87646	-0.954926	-0.295907	0.519379	-0.441379	0.00594399	0.221334	-0.113871	-0.367313	-0.157203	-0.378014	1.18183	-0.101718	-0.754009	-0.245767	0.0315287	0.388851	0.0685888	-2.59997	-1.69805	1.00328	1.23746	1.52241	1.82687	0.754669
TCHH	-1.03374	-1.16644	-0.0731209	-0.929821	-1.30502	-0.525836	-0.365015	-0.205787	0.307145	0.899703	0.0148726	0.366375	-1.35105	1.26713	-0.807077	-0.41916	-0.161014	0.745646	-0.381222	-1.17997	1.71917	0.812209	-0.313311	-0.691319	-0.659744	-0.663251	-0.467957	1.10251	0.0245693	-0.615358	-0.328582	0.18326	0.0135068	-0.619894	-1.43861	0.683678	-0.188514	-0.985269	0.387905	0.338586	-0.429714	-3.26841	0.42161	0.0614757	-0.483734	0.797292	0.199108	1.26751	0.390746
EFNA1	-0.56462	-0.389861	0.485993	-0.0424154	-0.474018	-0.953603	-1.59709	-0.280637	-0.241853	-0.804863	-0.329663	-0.40001	-0.219675	0.61723	0.0574907	0.585731	0.439872	0.849319	0.832051	0.560668	-0.958753	-0.280198	-0.541557	-0.830199	-0.0245975	-0.183448	-0.983482	0.809517	-0.813095	0.51897	0.951931	0.273379	-0.77641	-0.328272	-0.458614	0.473668	-1.73932	-1.15943	-0.673726	-0.219109	0.62162	-1.85106	0.10202	-1.46802	-0.475511	0.41287	1.25698	1.60505	-1.2721
POTEC	-0.114774	-0.2049	-0.287991	0.214929	-0.140749	-0.206376	-0.562073	0.0249464	0.298116	-0.147431	-0.548353	-0.408456	-1.48359	-0.207806	0.65372	1.75867	-0.0533322	-0.839246	-0.217017	0.17494	0.894717	0.0712633	-1.09316	-0.640097	-0.924682	0.483914	0.540624	0.130491	0.452104	0.22925	1.06946	-0.53823	0.624008	-0.641808	-0.662433	1.30742	0.471327	0.579899	0.287591	0.960195	0.08995	-2.38434	-1.7503	-1.10623	1.33309	1.968	0.216557	1.77572	-0.669298
MYH13	-0.953154	-0.766401	-0.231706	0.871371	0.445249	-0.461452	-1.49706	-0.120266	0.476489	0.186574	-0.352864	0.230033	1.19069	-0.0129933	-0.00367964	1.01018	0.672591	1.11026	-0.0094812	1.22531	0.299425	1.30278	-0.213522	-1.11281	0.247186	-0.325433	-1.01336	0.547683	-1.17765	-0.203125	-0.0716926	0.313577	-0.616352	0.12769	-2.82256	0.466253	-0.741775	0.232477	1.10379	-0.421768	-1.36633	-1.87466	-0.420453	-1.25145	0.607805	2.19656	-1.70387	-0.674502	-0.291163
MMP11	-1.40345	-0.780882	-0.187634	1.56138	-0.0163179	0.00514367	-1.12942	-0.269893	-0.294606	0.387206	-0.731519	-0.699071	0.306815	-0.717411	0.213533	0.748063	-0.2612	0.499192	0.973204	0.821154	-0.366642	0.163577	0.400809	-0.475881	-0.0748002	-1.95117	-1.1528	0.862649	-2.69261	-0.441355	0.207685	-0.158266	-0.883167	0.170952	-0.285449	0.634666	-1.59129	0.272323	0.0692429	-1.33965	-1.12743	0.104919	-0.637667	-0.206876	-0.97506	1.94774	-1.25518	0.429139	-0.286131
GREM1	-0.139873	-1.62401	-0.140578	1.15039	0.00577671	-0.161219	-0.755495	-0.226194	-0.87774	-0.336641	-0.521291	-0.349768	0.154764	0.595929	-0.509496	0.957402	-0.169179	0.54347	0.737321	1.03225	-1.16272	-0.658837	0.610834	-0.910223	0.705144	-1.81323	0.466606	-0.499489	-0.453045	-0.97556	1.31981	0.00996568	-1.91308	1.31784	-2.0032	0.471328	-1.26453	0.208453	0.0600573	0.379171	0.0849309	1.66521	-0.120122	-1.44634	0.0403552	1.48253	0.169756	1.3818	-0.804472
BIN1	-0.365518	-0.568339	-0.448558	0.146516	-0.138725	-0.00608996	-0.432185	-0.251345	-0.357108	-0.887241	0.289802	-0.100964	-1.2686	-1.06929	0.0589768	0.585497	-0.544999	0.933172	-0.876625	-0.682984	0.422216	-0.118164	0.0742214	0.391683	0.663902	0.317687	-0.186772	-0.532956	0.376517	-3.10939	-1.23291	0.119781	-1.30136	0.175613	-0.85126	-1.1234	0.0939509	-0.365047	0.62654	-0.453063	-0.315058	0.465026	0.752248	0.41628	1.13133	1.92814	1.85262	1.36779	-1.37134
APOA1	-0.125196	-0.463528	-0.556589	0.467322	0.216613	0.140326	0.0856804	-0.253693	-0.280257	-0.721726	-1.01392	-0.974993	-0.234848	-1.9564	0.958556	1.79857	-0.453322	1.38039	-2.01784	-1.62893	-0.0748518	-0.298347	-1.11747	0.490724	0.429987	-0.0137652	0.982623	-0.567194	-0.592916	-0.562806	-0.609687	-0.611829	-1.14226	-0.0279383	-0.312367	-0.849118	-0.0334881	0.509113	0.702717	-1.09286	-0.48935	-0.00974249	-0.0844544	-0.342407	0.0284059	-0.143826	1.43119	0.550729	-1.74946
SLC9A4	-0.0134376	-0.365246	-0.131045	1.31542	0.365511	0.820616	-0.220291	-0.179828	0.522291	0.363559	-0.540457	-0.0759783	0.0869755	-0.957919	-0.0748045	0.147493	-0.319418	0.0935999	-0.547828	-0.820153	0.106966	0.166256	0.0125203	0.161206	0.942322	-0.049137	-0.0591641	0.607643	-0.072345	-0.241835	-0.242856	-1.38981	-0.916712	-0.689202	-1.21744	-0.0779828	0.873673	1.36383	-0.736086	-0.939287	1.10979	-0.578757	1.11233	-0.0767979	0.579737	1.08861	1.99627	0.339849	-1.67094
SLC6A12	-0.254701	0.0857844	-1.06688	1.32716	0.479039	-0.278113	-0.573508	-0.144663	0.109483	-0.541958	-1.35644	-2.1561	-0.293238	-0.482528	0.110344	-0.105049	-0.251266	-0.0552269	0.260259	-0.153404	0.789443	0.0972143	0.677391	-0.360213	0.571906	0.740261	0.803646	0.255119	-1.64464	-1.34304	-0.144074	-1.90129	-1.82568	-1.31844	-0.680896	0.637335	0.619018	1.08531	1.21667	-1.18003	0.574333	-0.0439288	-0.666517	-0.973805	0.423209	0.17864	1.03038	1.28611	-0.766006
FST	-0.323105	-0.688305	-0.545651	-0.619968	-0.192767	-0.336164	-0.274631	-0.0067173	0.256428	1.07147	-0.365778	0.181298	0.642611	-0.642814	0.303714	1.06817	-0.0859528	-0.00474937	-0.87679	-0.759676	-0.800134	-0.857253	0.365252	0.934354	0.00766275	0.399481	-0.934732	0.999279	0.169069	-1.06357	-1.44741	0.477069	-0.172106	0.176572	-0.676255	1.34379	-0.99685	-0.646201	1.73545	-1.71796	-1.65666	-0.00207434	-0.379499	-1.14638	1.53125	1.64492	1.69139	1.52074	-0.0708781
CRYAB	-0.302792	-0.95306	-0.603245	-0.670422	-0.240095	-1.11191	-0.109361	0.0822529	0.39895	0.496286	0.220053	0.19891	0.538537	0.657699	-0.560311	-0.754622	0.412606	0.766473	-0.0937418	-0.46166	0.127014	0.466956	0.938905	1.48961	1.32721	0.535814	-0.0390811	-0.0568479	0.578819	-0.112902	-0.84155	-0.863012	-1.01852	-0.511322	-0.444307	0.238104	-1.54046	1.26954	1.52322	-1.22693	-0.759176	-0.199179	-0.650577	-1.22206	0.385168	0.639184	2.07912	2.05995	-1.40136
TGM1	1.02696	0.255678	-0.152293	-0.566552	-0.529343	-0.646203	0.319075	-0.257783	-0.195797	0.482681	-0.667898	-0.736987	1.824	1.42817	-0.941456	-1.45375	-1.11006	-0.0418594	-0.195712	-1.42133	0.833052	-0.420641	-0.49562	-0.751672	-0.339581	-1.60385	-0.631166	-0.815174	-1.14709	-0.174762	-0.295982	-0.384257	-1.19024	-0.572985	-0.484576	0.832938	-0.116544	-0.937651	-0.368998	-0.13873	0.58587	-0.0783036	0.305797	-0.938704	1.86818	1.06987	1.8335	0.0655888	-0.534782
RRAD	1.58715	0.967376	-0.158005	-1.22425	-0.446248	-1.26643	-0.231927	-0.270584	-0.414642	-0.216111	0.20049	-0.129054	1.29068	-0.753865	-0.485692	-0.797987	-0.0806596	0.64625	0.113382	-1.01446	-0.0192744	-0.287354	-1.86148	-0.46967	-0.50512	-1.31663	-0.278895	-0.734618	-0.60084	-0.391407	-1.35893	-0.021574	-1.55144	0.340256	-0.194233	0.594175	-0.674625	-0.329914	0.0610535	-1.55117	-0.273867	0.644039	1.09602	-1.80189	-0.247404	-0.440248	2.73726	2.63262	-0.488864
DUSP5	1.14311	1.27006	-0.131258	-0.178602	-1.44862	-0.391135	0.908056	-0.214469	-0.664664	-1.57944	-1.23027	-0.533199	0.755114	-0.0992848	-0.684512	-0.306273	-1.62284	1.41412	-0.00655524	0.475999	-0.46479	-0.95651	-0.721644	-0.311392	0.0586312	0.057936	-0.739017	0.353397	-0.132994	-1.16269	-1.30108	-0.672932	0.186575	0.617111	-0.171875	-1.057	-1.19709	1.27054	-0.314082	0.238744	-1.11545	-1.50758	0.75685	-1.1904	0.779748	0.605033	2.17293	2.70163	-0.126906
PRRG1	-1.31956	-0.833289	-0.930781	0.328008	-0.629353	0.563209	-0.0876777	-0.336161	-0.159469	-0.091654	-0.680325	-0.496789	1.06401	0.369893	-1.18963	-0.598927	-3.02375	-0.879217	-0.389486	-0.741809	0.351152	1.04693	1.99221	0.00437621	0.989132	-0.0308643	-1.12865	-0.828084	-0.363107	-0.680754	-1.3282	-1.65027	-1.52515	-0.412966	-1.27596	-0.137673	0.726182	0.441068	0.62937	0.673475	0.171345	1.85485	0.118917	0.721091	0.764314	1.19756	1.06188	1.55473	-0.769643
C15orf52	-1.85707	-1.3086	-0.747071	0.0365825	-0.404945	0.256006	-0.877844	-0.388119	-0.0637408	0.251868	-0.45827	-0.801746	1.22696	-0.501505	-0.845667	-2.26174	-0.872421	-0.507554	-0.768452	-1.00909	0.599765	0.502517	1.28945	-1.48819	-0.294477	-1.2812	0.182403	-0.648121	-1.05068	-0.0744927	0.590378	0.126305	-0.487486	-0.327756	-0.694898	1.07565	0.696824	0.554891	0.759709	0.609373	-2.10843	0.934015	1.37379	1.27221	1.04811	-0.0417515	1.09103	0.834709	-0.710618
KRTAP5-1	-0.985228	-1.39571	-0.188679	0.273681	0.28498	0.43394	-1.21655	-0.448389	-0.216168	-0.374915	0.187868	0.413119	0.236516	1.06136	-0.0632155	0.569017	-0.228078	0.626422	-0.0137316	0.736787	0.213957	-0.483109	-0.688	-1.10217	-0.232229	-0.355965	-1.23013	-0.744021	-0.639281	-1.15147	0.120457	-1.16869	-0.159736	-0.29844	-1.23403	-0.880184	-0.996901	0.203488	-0.879634	0.846555	-0.0286218	1.51469	1.7185	0.760223	1.11316	1.23602	0.750895	0.9085	1.1999
JPH2	-0.681554	-1.3161	-0.488319	0.551964	-0.804494	-0.701813	0.330559	-0.256921	-0.580579	0.274254	-0.315127	0.140868	1.23641	-0.428274	-0.633189	-0.60536	-1.51326	-1.951	0.548845	-0.555765	-0.762488	-1.06145	-0.959955	0.403436	0.757402	0.656604	-2.062	0.376006	-0.287422	-0.475531	-1.13259	-0.00606073	-1.6703	0.20374	-0.575894	0.0897455	-0.0998483	-0.337948	0.249935	2.40748	0.161387	0.436928	1.27236	-0.170867	0.850677	1.42372	0.590951	1.5846	0.669924
HSPA2	-0.722971	-1.12297	-0.452994	0.611317	0.597085	0.970397	0.677607	-0.444865	-0.654392	0.288985	-0.277082	0.0120215	-0.0847807	-1.30733	0.382531	1.13811	-1.64014	-1.2345	-1.17847	-0.840608	-0.5015	-0.875489	-1.61519	0.322588	0.683498	-0.32954	-1.93587	-1.07036	-0.317913	-1.01012	-1.93424	-0.92289	-0.990436	-0.741443	0.442387	-0.156625	-1.9162	-0.258624	-0.561915	0.164334	0.222059	1.64488	1.53065	0.123092	2.00895	1.16673	1.9545	2.201	0.0469487
ICAM5	-0.648867	-0.472	-0.260977	-0.170252	-0.895391	-0.163029	0.442197	-0.293255	-0.0839645	0.353924	-0.752586	-0.507329	-0.110474	-1.42238	-0.918299	-0.519912	-1.50122	-2.21825	-0.760347	-0.425326	0.240721	0.603311	0.231325	1.5237	1.88128	-0.37181	-1.76539	0.85333	-0.44926	0.088372	0.412257	0.0574433	-0.649261	-0.919362	-0.123606	1.00039	-1.07571	-0.712057	-0.317776	1.3536	0.225666	0.669308	0.387068	-0.571189	-0.345822	1.58032	1.12274	0.366249	-0.737194
ICAM1	-0.773184	-1.70113	-0.606977	-0.717572	-0.685605	-0.112136	0.476875	-0.468146	-0.279022	-0.043688	-1.41305	-0.533051	-0.0262716	-0.790685	-0.874859	-0.289568	-1.96318	-0.861807	-0.344536	0.0847247	0.761891	1.20943	0.232105	0.990079	1.93853	-1.36837	-1.50227	-0.313002	-0.941223	-1.3008	-0.548028	-0.182306	-1.38678	-1.16955	-1.19123	0.157027	-1.00503	-0.564716	-0.573427	-0.245339	-0.15426	1.54272	1.22753	0.428919	0.994365	0.926482	1.70462	0.559529	-0.819752
NECTIN1	-0.321908	-0.554922	-0.872148	-0.345221	-0.42276	-0.267259	-0.152899	-0.598991	-0.475269	-0.731145	-1.77936	-0.196944	-0.814296	-1.05064	-0.346578	-0.358947	-0.486895	1.06721	-0.944116	0.180169	-0.531329	-1.10425	-1.32797	0.11737	0.410179	-0.9245	0.640131	-0.365108	0.0786026	-0.335579	0.366104	-2.86009	-0.0142181	-1.38855	-0.31077	-0.42633	0.906689	2.28578	-0.950472	-0.176437	0.247544	0.222057	1.31381	1.51015	1.16401	-0.406455	-0.342809	1.42585	-1.80476
EPHB3	0.331337	0.84181	0.538639	-0.000741934	-0.090845	0.0465072	-0.630184	-0.522726	-0.515653	-1.52373	-0.79009	0.0218622	0.435985	-0.709715	0.266876	0.62407	-0.663659	0.657176	-0.819216	0.0671691	0.727201	0.166166	-1.09094	-0.768792	-0.371206	-1.08286	0.114571	-0.590573	-1.12529	-0.784122	-0.585216	-0.508464	-0.176433	-0.429139	-0.599562	-1.93068	-0.311935	-0.184199	-1.15511	0.463688	0.00342603	0.524077	1.06123	1.80436	0.916793	-0.0980539	0.0126565	0.44154	-3.07317
TRIM29	0.191069	0.0884024	-0.261036	0.0429221	-0.504699	-0.788352	-0.92008	-0.367615	0.109661	-0.228726	-0.0870266	-0.149476	0.603213	0.477355	-0.430486	-0.797363	-0.355823	-0.0211326	-0.277213	-0.00890245	1.39916	1.12955	-1.24206	-0.378419	0.0924106	-0.602202	0.0359865	-2.13897	-2.5596	0.330315	0.011842	-1.42949	0.154792	-0.967778	-0.0819509	0.377488	0.00853068	0.365945	-0.0551	0.00410331	-0.267072	-0.492417	0.184812	0.482911	-0.194047	-0.827809	1.11109	1.66783	-1.99006
OR2A7	-0.502153	-0.419421	-0.348451	-0.529808	-1.06818	-1.17097	0.162661	-0.456512	-0.407052	-1.51506	-0.604074	0.641413	0.0520005	0.42993	-1.53426	-1.26371	-0.609047	-0.241214	-0.348542	0.293958	0.544223	0.75249	-2.10943	0.683858	1.27659	0.259047	-0.799628	0.569536	-0.294581	-0.198099	-0.195046	-1.62928	-0.676326	-0.489811	-0.602375	-2.81014	0.185872	-0.109904	0.264203	-0.535397	0.0543676	0.741976	0.437926	0.537138	2.11099	1.07205	0.193206	0.502203	-2.25356
ARHGEF5	-0.731216	-0.662656	-0.248141	-0.00309349	-0.829376	-1.13108	0.500304	-0.461556	-0.0292318	-3.27165	-0.836743	-0.136581	0.310423	-0.353131	-0.900401	-0.669077	-0.615519	-0.755169	-0.244485	0.473053	0.975879	1.15959	0.215434	0.290185	0.784018	1.19733	-0.984227	0.480906	-1.15078	-0.700584	-0.258139	-0.575873	0.136418	-1.63298	-0.988793	-1.557	0.898393	-0.367751	-0.203688	-0.0616351	-0.791214	0.303826	0.278965	-0.499557	1.61688	0.828422	-0.484673	-0.449744	-0.811779
SPP1	0.268512	0.334549	-0.19904	0.20122	-0.661964	0.556764	0.209835	-0.211229	-0.354056	0.251116	-0.331997	0.33924	-0.650225	1.21817	-0.524302	0.0438374	-0.549986	0.698568	0.373036	-0.175444	0.720792	0.959868	0.586256	-2.44932	0.487956	-2.46248	-0.66243	0.498591	-2.18501	-0.50011	-0.708935	-1.06963	-0.752622	-0.615071	-0.102287	0.823291	-0.882009	-0.134116	0.425578	-0.502737	-0.0462477	2.42185	0.971508	-0.327456	0.256505	-0.205457	1.7799	-1.23685	-1.13622
GDF15	0.340453	0.299864	-0.13742	0.137311	-1.08842	-0.393666	0.826385	-0.0893368	-0.578341	-0.557641	-0.400778	-0.0881759	-1.42368	0.0556415	-0.681287	0.22137	-0.0338575	0.408013	0.357932	0.641485	-1.35802	-0.872021	-0.0252172	-0.281886	0.283982	1.22103	-0.933554	-0.168627	-1.09023	-0.606098	0.633299	-0.166964	-0.417703	0.316461	-0.0978238	0.484979	0.180101	0.388191	1.23972	-1.3878	-1.65147	1.73965	-0.0962823	-0.374656	-1.81763	-1.08423	1.95938	0.894525	-1.55151
GPRC5A	0.226889	-0.555773	0.690582	0.530261	-0.107656	-0.295151	-0.666106	-0.345782	-0.0103467	-0.969502	-1.1265	-0.765473	0.746156	0.416158	-0.233048	-0.530356	-0.670561	-1.20407	0.669796	0.186398	1.18489	1.29665	-0.548893	-0.266976	0.290565	-0.486646	-1.20297	-0.366467	-0.282242	0.722782	0.874858	-1.3715	0.0705444	0.0362529	-0.886612	-0.778861	-0.606382	-1.34883	-0.401505	-0.384433	0.770647	-0.176195	1.38239	0.162176	0.223731	-0.214186	0.439129	0.691861	-0.60661
HPSE	-1.35686	-0.873439	-0.134777	-0.65379	-0.308315	-0.65491	0.524365	-0.225358	0.160794	-0.564504	-0.0793423	-0.010625	-0.0758142	-0.441479	-0.415438	0.447189	0.180543	0.521182	0.359466	-0.642795	0.540059	0.794011	-1.34564	0.443348	1.03995	-0.0441556	-0.479489	0.0421812	-0.678442	-0.355606	-0.0382153	-0.426709	0.6774	0.069394	-0.806087	-0.429595	0.158789	-1.06198	0.71093	-1.13285	-0.928329	-0.0528029	-1.76868	-1.78173	1.18948	1.06052	0.707349	0.106203	-1.08838
NPIPA2	0.185163	-0.21141	-0.47023	-0.278219	-0.718924	-1.00577	-0.503046	-0.131204	-0.222984	0.761205	-1.567	0.516333	-1.01263	-0.326767	-1.2869	-0.983622	-0.152115	-0.00277925	-1.76828	-0.867465	1.4877	0.272702	-0.439098	0.820184	1.20605	-2.03587	-0.198269	-0.057431	0.692717	-0.178509	0.75554	-0.0163097	0.16892	0.160502	-0.65991	0.0904427	-0.0482502	-0.492239	0.441965	0.405982	-0.48685	-0.176911	-3.19719	0.18257	1.13053	0.255902	-0.0351966	0.445479	0.673557
THBS3	0.00703502	0.0863925	-0.0723341	-0.942412	-0.675758	-1.15956	0.451914	-0.40157	-0.648068	-0.0133662	-0.124809	-0.459853	-0.2676	-1.42659	0.0373512	-0.718488	0.25225	-0.725698	0.0110686	-0.589452	-1.46137	0.885992	-2.28238	-0.283227	0.0923943	-0.748708	-0.476875	-0.340292	-0.581146	-0.540397	0.569026	1.1956	-0.178177	0.0245572	0.595946	0.802023	-0.995325	-0.924029	-1.08802	0.516709	-0.720155	0.649437	-0.766741	-1.15645	0.443485	-0.30981	0.372148	0.878633	0.32145
MUC1	-0.742122	0.218024	-0.225855	0.292056	-0.57518	-1.07827	-0.789005	-0.30249	0.087639	1.079	-1.74152	-1.67122	0.335796	-0.683226	2.14977	0.808685	-0.0269565	-0.0923166	-0.76255	-0.476991	0.120295	0.0919856	-2.47573	-1.11605	-0.11308	-0.228997	-0.659103	0.712434	-1.2707	1.09328	0.159392	-0.209401	1.04413	-0.101615	0.177256	0.960462	-0.902709	-0.41817	-0.438039	-2.10141	-1.14245	0.529255	0.167264	-0.776856	0.205676	0.217374	1.21043	1.32923	-0.569028
FAM189B	-1.86412	-1.49653	-0.367904	-0.290006	-1.02857	-0.780652	-0.696478	-0.441533	-0.285385	0.185013	-1.7489	-0.508101	-2.11946	-0.365354	0.525746	0.399845	-0.508597	0.57446	-0.308565	1.75874	-0.981081	0.137322	-0.373839	0.0981443	-0.0915296	-1.96938	0.769148	0.244207	-0.264034	0.665244	1.01025	-1.01653	0.634247	-0.593842	-1.01189	0.742526	0.291217	0.208633	-1.3158	-1.2062	0.0410835	-0.842415	-1.39414	-0.17243	-0.11844	0.449351	0.744527	1.27929	0.125463
CRTC2	-0.191125	-1.55616	-0.443955	-0.378602	-1.04867	-0.919144	-0.354334	-0.501694	-0.218244	-0.727329	-1.14502	-0.352069	-0.270105	-1.40577	-0.0617794	0.802043	0.924857	-0.918201	-0.207865	1.49419	-0.157549	0.769703	-0.900491	0.141036	0.22464	-1.74993	0.131176	1.13966	0.419384	-1.13762	-1.33124	-0.14211	-0.909174	-0.391701	-0.406541	-0.208766	1.83054	-0.823599	-0.248421	-2.13646	-0.0218892	-0.114785	0.193441	0.420499	-0.15239	-0.761204	-0.565415	-0.0640862	0.158024
STOX1	-0.26182	0.310613	-0.271509	-0.152012	-0.45881	-0.226228	-1.91261	-0.18065	-0.0080702	0.496709	-0.834734	-0.896168	-0.327428	-0.377114	-0.205317	0.85866	-1.05632	0.824989	-0.0344566	0.995468	0.523579	0.722925	-1.27358	0.331457	0.222146	-1.51666	-0.10101	0.670474	0.34734	-0.842516	-0.0936134	-0.637454	-0.494636	-0.198338	-0.0918191	0.308189	-0.384387	0.968568	-1.04562	-1.25138	0.247121	0.666175	1.1865	-1.27447	-2.84148	1.06342	1.53258	1.82176	0.29285
SLC23A3	0.0658504	-0.36359	-0.176887	0.661292	-1.04661	-1.37043	-0.277515	-0.539873	-0.378597	-0.334167	-0.529258	-1.54803	-2.14659	-0.922206	-0.426923	0.244618	0.561532	-0.0370989	-0.157428	-0.16461	0.436621	0.0162413	-0.138507	0.658278	0.901203	-2.15812	-0.0766238	0.255822	0.257566	-0.493078	-0.446565	-0.918077	-0.419356	-0.691111	-0.435622	0.0688927	0.10119	-0.563166	-1.92272	-2.0267	1.26506	1.90493	0.117789	-0.790747	0.911516	1.08893	1.47754	2.19011	0.421074
KLHL26	-0.31051	-0.0370831	0.144821	1.04361	-2.58846	-2.43687	-0.488269	-0.415637	-0.407204	-0.987707	-1.02511	-0.132361	-1.08664	-0.804721	0.0618804	0.289566	-0.0259116	0.264541	-0.821735	0.30402	-0.580591	-0.57855	0.0507266	0.210388	0.564081	-0.55348	0.438905	0.460958	1.01892	-0.583813	-0.697406	0.704663	0.855806	-0.0560853	-0.96299	-0.634196	-0.0588576	1.25568	-2.96692	-0.498114	-0.964961	-0.909542	0.607201	1.59	-1.9552	-0.0718741	2.1676	-0.0954381	1.23012
ZFP62	-0.413555	-0.107925	-0.403907	-1.23677	-1.54811	-1.35623	-2.32241	-0.671299	-0.427657	-0.656116	-0.147837	-0.606548	-0.810368	-0.712072	-0.402036	0.0726661	-1.07539	0.587736	0.206159	1.05259	-0.531371	-0.309742	-0.478816	-1.40528	-0.695464	-0.577068	0.313108	-0.454313	-1.67197	0.192259	0.630978	-0.349526	-0.927195	-1.55227	-0.520203	-1.39402	1.17236	-1.08854	-0.653965	0.104225	-0.105244	1.87251	0.508362	0.372031	0.290291	-0.514756	0.558046	0.466822	0.294331
CNOT6	-1.03759	-0.552622	-0.570257	-0.110261	-1.81346	-0.889807	-1.82429	-0.660444	-0.410705	-1.21663	-1.44064	-0.987195	-0.233603	-1.30685	-0.0414613	0.139446	-1.04427	0.610327	-0.336456	0.361729	0.0460636	-0.274175	0.402142	-1.01874	-0.672414	-1.50081	0.688206	-0.40581	-1.22461	1.12891	0.444563	-1.09305	-0.483761	-1.22077	-1.38993	-0.527658	1.52231	-0.934905	-0.0665987	-0.283086	-0.289616	1.82821	0.809139	-0.494325	-0.576686	0.118622	0.985833	0.603113	-0.138821
LARP1	-0.846252	-0.117033	-0.805878	-0.541771	-1.71255	-1.65167	-1.98904	-0.72679	-0.381384	-0.999736	-1.47439	-1.10223	-0.326814	-0.388003	0.400674	-0.196781	-0.819256	0.682538	-0.853396	0.0899137	-0.209803	-0.250657	-0.533828	-1.08092	-0.892311	-1.15476	0.5739	-0.620743	-1.3454	0.583036	-0.393472	-1.90161	0.338933	-1.37153	-0.932937	-0.0709437	1.85301	-0.374224	-0.794153	0.63479	0.0967134	0.431042	0.712856	0.537529	-0.0198069	0.334227	0.417336	0.723868	0.669311
TRIM52	-1.37702	-0.653168	-0.499467	-0.874771	-1.17076	-1.09435	-1.78387	-0.476245	-0.576697	0.113112	-0.549383	-0.596413	-0.633309	-0.28361	-0.229449	-0.0727816	-0.0954931	0.37306	-0.532583	-0.457046	0.113706	-0.775596	-0.648499	-1.33644	-0.90868	-1.78703	1.10934	-0.249478	-0.957992	1.09904	0.478216	-0.235049	0.0174579	-0.330662	-0.516921	-0.0037745	2.17975	-0.705949	-0.587783	-0.289946	-0.57494	2.75616	-0.195587	-0.94721	-1.60563	-0.0481171	1.17911	1.20209	0.286252
SLU7	-0.47391	-0.0557698	0.250358	-0.298216	-1.03644	-0.438556	-2.63363	-0.467458	-0.0267046	-0.901895	0.505684	-0.955265	-0.354533	-0.365136	-0.0187774	-0.495556	0.241897	0.463693	0.587998	0.204228	0.985844	0.126343	1.31474	-1.56129	-0.537456	-0.102566	0.72031	-1.5564	-0.619923	-0.958949	0.307394	1.21079	-0.871384	-0.147055	-0.139114	-1.66641	-1.03862	-1.68366	0.119785	-0.395201	-1.12918	0.308134	-0.351378	-0.899094	0.0581079	-0.0738539	1.43083	0.742043	1.32623
MED7	-0.586158	-0.183313	0.13016	-0.917921	-1.0167	-0.59551	-3.2698	-0.46238	0.257174	0.145024	0.143242	-0.387642	0.802556	0.178924	-0.365454	-0.688772	-0.267568	1.06542	-0.290005	-0.452303	0.477336	0.837422	-0.243407	-1.29824	-1.12356	0.089233	0.737733	-1.48463	-1.08155	0.615019	0.347845	1.04172	-0.796966	-1.454	-1.40147	0.0661976	-0.447539	-1.4557	-0.566591	0.493173	-0.562867	1.66321	1.2189	0.258707	-0.66703	-0.37368	0.946001	0.814291	0.52355
FNIP1	-0.726503	-0.0535397	-0.279409	0.0968083	-1.76865	-0.943988	-1.28769	-0.77611	0.175064	-0.529886	0.128555	-0.235744	0.53848	-0.717041	-0.970811	-1.83138	-0.919126	-0.764524	-0.353406	-0.360978	-0.400609	-0.969055	0.56988	-0.566251	-0.128078	0.161594	-1.41905	-0.342067	-0.837524	-0.161216	-0.110957	-1.07045	-0.159968	-1.76406	-1.13976	-1.08313	0.754856	-0.596499	-1.34723	-1.42306	-0.164827	-0.423831	1.10069	0.468936	1.16098	1.52757	2.10175	2.09881	0.429135
FEM1C	-0.481752	-0.659062	-0.251394	-0.154686	-1.41114	-0.582627	-1.05858	-0.72218	0.595972	-0.392554	-1.12797	-0.319361	1.12365	-1.38403	-0.0882596	-0.475151	-0.102069	0.439934	-0.631916	0.432604	-0.320679	-0.463075	0.240241	-0.37302	-0.150413	0.501144	-1.15908	-0.99534	0.0581528	1.00245	-1.20937	-1.31895	0.792419	-2.90727	-1.16702	-1.92967	0.968181	-0.889238	-0.873717	-1.78199	-0.589595	-0.222259	1.43644	0.751142	0.587954	0.272532	1.34631	0.989434	0.342118
AFF4	-0.18527	-0.135818	-0.568457	-0.139617	-1.86038	-1.62917	-0.182938	-0.575638	-0.100324	-1.288	-1.44865	-0.963926	1.14447	-0.318382	-0.779149	-1.30114	-0.899042	-0.914034	-0.244268	0.308745	-0.572321	-0.295059	1.01387	0.105171	0.467182	-0.0437878	-0.509172	-0.309708	-0.22576	-0.799919	-0.507455	-1.88436	0.897977	-2.28166	-0.897597	-0.033993	1.2832	-0.220247	-0.104207	1.6585	-0.434067	-0.246695	1.17557	1.31865	-0.126737	0.388216	1.01109	1.05849	0.692083
UBE2B	-0.474162	-0.324755	-0.405451	-0.484839	-1.53484	-1.03413	-0.702239	-0.488198	0.1055	-0.690787	-1.34172	-0.655137	0.947464	0.732822	-1.25708	-1.45416	-0.4808	-0.239624	-0.62766	-0.0828274	-0.0364379	-0.263346	0.950503	-0.102068	-0.565216	-0.169264	-0.676077	-0.111905	-1.03654	-0.29317	-0.00660009	0.213046	-0.777489	-0.787316	-1.96599	-0.867109	1.41627	-0.612827	0.0691019	-1.98421	-1.40303	0.318758	0.158058	-1.22039	-0.429925	0.307285	1.92521	1.49534	1.24707
HSPA9	0.0243653	0.311076	0.277742	0.456502	-2.16342	-1.53524	-0.259059	-0.504973	-0.789573	-0.657618	-1.07572	-1.08712	-0.0961987	1.32301	-1.6453	-1.19945	0.264605	0.773936	0.0437473	0.354698	-0.0908208	-1.45081	-0.60636	-0.818248	-0.110844	-0.806304	-0.394748	-1.72031	-0.950646	1.03824	0.680883	-0.430645	0.244728	-0.293031	-1.31032	-0.836642	0.778344	-1.72791	-0.855354	-0.0246999	0.0793697	0.556695	-0.844716	-0.835863	-0.428421	0.551792	0.652391	1.11709	0.618998
VAX2	-0.323044	-0.469308	-0.116295	0.323352	0.315877	0.155285	-0.327262	-0.514239	-0.779399	-0.878253	-1.93126	-1.35005	-0.442404	0.531908	-2.03588	-1.94558	-1.36889	-0.450429	0.691712	1.29504	0.531688	-0.600003	-0.188927	-0.116484	0.669758	-0.580204	-0.439117	-2.69824	0.458477	-1.2494	-0.14431	-0.469515	-1.37018	0.506287	-0.560979	-0.0477757	0.0224399	0.241122	-1.22896	0.296333	0.37961	0.545928	0.59255	1.32682	1.18233	1.23187	0.0141732	0.377588	0.547113
ATP6V1B1	0.749433	0.563917	0.15933	0.837931	-0.458405	-1.10981	-0.672759	-0.400942	-0.0152957	0.645519	-2.06853	-1.7797	-0.109265	0.321512	-0.500059	-1.49676	-0.773299	0.204574	-0.86602	-0.60202	0.670825	-0.366183	-0.678597	-0.551008	-0.306131	-0.310341	1.11409	-2.25416	-0.227804	0.00330845	-0.218603	0.157185	0.216944	-0.0629933	-0.610231	1.51287	0.824127	-1.67467	-0.365193	0.561241	0.247896	-1.07165	0.173262	0.460256	1.29555	0.588358	0.453937	0.999993	0.793763
SOX13	0.116447	0.622937	-0.403629	-1.50431	-0.370945	0.183021	-0.921099	-0.609043	-0.885356	-0.832227	-1.74848	-0.910534	-1.462	-2.52964	-0.596597	0.439329	-0.848748	-0.135876	-0.0367414	1.20346	-0.32446	-1.44538	-1.39526	-0.999375	-0.405116	-1.30338	0.432296	0.135629	0.257915	-0.995535	-0.436945	-0.304793	-0.725159	0.7173	-0.900161	0.326569	0.00972562	0.52263	-0.860539	0.446433	-0.303446	-0.332131	1.67332	1.42357	0.508138	-1.22619	0.76229	1.41262	0.0803283
SIMC1	-0.105572	0.168692	-0.894973	0.281141	-0.714287	-1.21621	-1.28961	-0.410282	-0.60418	-1.01685	-1.37687	-1.26176	-0.626473	-1.20489	0.0572251	-0.784593	-1.7049	-0.741747	-1.12672	-1.09884	-0.194454	-0.131952	-1.33934	0.0887796	-1.24747	-0.130029	0.290797	0.770688	-0.627925	-0.260306	-1.27461	-1.1387	0.558518	-0.125277	0.938145	0.745284	2.73401	0.709466	-0.961901	1.70055	0.093956	0.401946	-0.81158	0.725708	-0.451657	-0.041468	1.35747	0.742804	0.993472
FAM193B	0.341083	0.21767	-0.248975	0.334572	-0.944585	-1.27703	-2.60958	-0.606039	-1.07982	-1.34019	-0.435511	-0.555227	-1.77344	-1.22291	-0.787311	-0.0520299	0.360683	-0.874554	-0.361091	0.24038	-0.392909	-0.600268	-1.4803	-1.20677	-1.25494	-1.43597	0.761124	0.0357521	0.241845	-0.277966	-0.297868	-0.0243557	-0.198317	0.578334	1.00978	1.04092	2.18582	-0.530437	-1.89141	0.841148	0.699748	1.71524	-0.249467	0.175759	-0.09837	-0.109608	0.82495	1.03252	0.400097
ERGIC1	0.858382	1.72885	-0.0236261	-0.185254	-1.11215	-1.39335	-1.70805	-0.502318	-1.09362	-1.47668	-1.28106	-1.08552	-0.87658	0.202589	-0.258223	-0.217315	-0.532612	0.044969	-1.0714	-1.66114	-0.80807	0.00520623	0.314641	-1.28374	-0.956527	-1.03743	0.378581	-0.811262	-0.766561	-2.10417	-0.503735	0.00766075	0.659063	0.248462	0.697343	0.644297	0.902949	-0.689939	-0.486735	1.28127	-1.00327	1.04094	0.264349	-0.124921	0.218372	-0.327669	0.523626	1.01129	-0.0891515
TYW1	-0.408973	-0.378379	-0.469276	0.147645	-1.48713	-1.67608	-0.337274	-0.716858	-1.25022	-0.846534	-0.115605	-0.465238	-0.580125	-0.959224	-2.52812	-1.90812	-1.21766	-0.423876	0.0601178	-0.348255	-1.92734	-2.08998	-0.20649	-0.100953	0.639542	-0.661187	-0.736682	-0.89081	0.094914	0.194023	0.447162	-1.09436	-0.268368	0.202171	-0.517911	-0.250869	-0.00252378	-1.0487	-1.28054	0.802352	0.355734	2.66535	1.08873	1.24489	1.40112	0.388567	1.50671	1.91252	0.413671
KCTD7	-0.166708	0.482877	-0.0894254	0.731157	-0.562705	-1.14218	-0.159443	-0.64049	-0.879546	-0.75029	-0.495516	0.0292464	-1.2765	-1.10186	-1.57663	-0.997926	-1.15077	-1.14914	-0.845772	-0.287446	-1.35997	-1.30756	-0.240418	0.221594	0.345378	0.22974	-0.587505	0.227927	-0.257393	0.0162615	0.516376	0.452248	-0.994303	0.509627	-0.620376	-1.53876	-1.67629	-0.718345	-1.9994	-0.501597	0.085879	2.69633	0.85585	0.610763	0.798795	0.612247	2.9082	2.47764	0.123999
TMEM120A	0.216309	-0.232405	-0.074696	-0.345806	-1.3646	-1.91051	0.164969	-0.44833	-0.476268	-0.00530966	-0.115351	-0.245618	-0.213909	-0.507583	-2.12776	-1.46615	-0.766836	-0.0968602	-0.936051	-0.716182	-0.481407	-0.445956	-0.127063	0.590799	1.69106	-0.23483	-1.40113	0.0452893	0.868744	-1.32569	0.309309	0.605726	0.223058	-0.239125	-0.902545	0.132103	-1.1891	-1.60065	-0.634903	0.444084	-0.571733	0.261566	-0.125151	-0.118075	2.60236	2.67517	1.19033	1.3799	0.432756
STYXL1	0.524815	0.31365	0.179156	-0.405643	-1.26591	-1.35597	-0.189307	-0.359909	-1.20498	-0.687121	0.861284	-0.162574	0.0407106	0.645591	-1.84266	-1.85414	-1.26169	-0.0167793	-0.0654409	-0.297648	-0.765382	-0.946608	0.0179186	-0.441564	0.194103	-0.433446	-0.913842	-1.09796	-0.517888	-1.22154	-0.552024	0.786849	0.105074	1.61196	-0.062186	-0.543608	-1.09296	-1.44091	-0.446763	0.92322	-0.97072	1.60189	-1.39483	-0.92443	3.32691	3.07007	1.41129	1.33472	0.253509
HEXB	-0.0813274	0.550812	0.294689	0.253189	0.0337052	0.399807	-0.810559	-0.547517	-0.570167	0.228522	1.11743	0.228384	-0.241816	-1.31241	-0.892285	-1.15899	-0.791213	-1.26751	-0.206793	-0.98718	-1.76435	-1.38799	-0.117394	-0.251951	-0.670294	0.903367	-2.42283	-0.985248	-0.439941	-0.521233	-0.455519	-0.216928	0.00469144	0.822711	0.245567	-0.927544	-0.665034	-0.810808	-0.945274	-0.71108	-0.574945	0.617445	0.876099	0.631795	1.1046	0.999261	2.32666	2.29953	-0.430123
CRCP	-1.04563	-0.193101	-0.0443949	0.0453718	0.728555	-0.437435	-1.36456	-0.573419	-0.766452	-0.918197	0.721056	-0.0132766	0.392799	-2.20513	-2.92106	-1.96027	-1.85485	-0.282823	0.0324911	-0.796196	-1.73027	-1.81157	-0.0366381	-0.392679	-0.22736	0.00690918	0.330711	0.189256	0.677927	-0.667062	-0.49759	-0.20753	-0.628812	0.368165	0.704922	-0.826239	-0.258049	-1.11058	-0.604271	0.460389	0.1295	-0.0804174	0.719673	0.151755	1.4723	0.941748	2.70679	2.28465	-0.24844
MSH3	0.150826	0.865035	-0.370006	0.736604	-1.25649	0.0196245	0.270669	-0.327855	-1.47324	-0.448735	0.137915	-0.846119	0.100415	0.180741	-0.478031	-1.24329	-1.93572	-1.01914	0.533308	0.516044	-1.2121	-2.79583	-0.396385	-1.65854	-1.43705	-0.734349	-0.0587748	-0.766279	-0.436888	-1.04102	-1.12445	-1.11032	-0.307214	1.39084	-0.0285252	0.208878	1.21528	-0.36629	-0.776117	1.92318	0.872908	1.08193	-0.0908108	0.205344	0.707577	0.663052	1.27357	2.37153	1.64835
FAM172A	-0.219711	0.0632334	-0.477933	-0.0376809	-1.61862	-0.525085	-0.627924	-0.570286	-1.43713	-0.358204	-0.270312	-0.662677	-0.444941	0.0824751	-1.1617	-1.11329	-1.87355	-0.593511	0.0237089	0.506488	0.0753613	-2.15217	-0.97792	-1.11094	-1.17253	-1.25562	-0.588614	-1.41321	0.246863	-0.652345	-0.22779	-1.34861	-0.429765	0.153703	0.151052	-0.459043	-0.228077	-1.28782	-0.39287	1.21604	0.418523	1.685	1.44822	-0.966827	0.640154	0.83651	1.86968	2.04856	1.25044
IPO11	-0.160716	0.056988	-0.400106	0.892721	-1.31064	-0.459182	-0.892735	-0.437517	-1.18906	-1.15189	-0.368439	-1.0257	-1.44885	-1.22867	-0.510471	-1.3303	-1.51056	0.414395	-1.6345	-2.23003	-0.734619	-1.27374	0.340797	-1.36949	-1.79377	-0.608451	-0.0598221	0.613977	1.40363	1.2205	0.0253705	-0.561295	-0.823301	0.848217	-0.112141	-0.0204466	1.17782	-1.04655	-0.158132	2.32244	0.677969	1.51906	0.135259	-0.0192201	0.58915	0.414499	1.36297	1.10699	1.24332
YTHDC2	-0.754607	-0.569081	-0.246728	0.184121	-1.26763	-0.807761	-1.05143	-0.56604	-0.376499	0.256586	-0.331133	-0.506919	0.354655	-0.468351	-0.673551	-2.37025	-1.2229	-1.11018	-1.0204	-0.397148	0.622585	-1.06094	0.665452	-0.633778	-1.21621	-0.74171	-0.0210142	-1.39359	0.172277	0.720542	-1.36401	-0.602637	0.783863	0.319445	-0.496081	0.410127	1.80697	-1.97357	-0.23728	0.143777	-0.257954	0.253207	0.46356	0.735728	0.135883	0.948235	1.96062	1.81581	1.76508
CWC27	-0.723607	-0.475643	-0.617976	-0.0906955	-1.12421	-0.0695205	-0.56353	-0.534711	-0.533979	-0.280596	0.288786	-0.72159	-1.59859	-0.308704	-1.64798	-1.78965	-1.51364	0.768449	0.410643	1.02307	0.554387	-0.898771	0.780222	-1.63892	-1.97382	0.337681	0.105387	-0.974713	-0.178634	0.700317	0.390227	-0.040786	-1.28622	-0.495762	-0.532437	-1.28371	0.243373	-0.889208	0.290618	0.865012	-0.491181	1.57445	1.14765	0.039882	1.20464	0.0952559	1.63657	1.73524	1.29811
PCDHGB7	-0.857039	-0.612411	-0.334379	0.800188	-0.611197	-0.358758	-0.822649	-0.362401	-0.835647	-0.833929	-1.32084	-0.513776	-0.334059	-0.878884	-0.000299498	-0.370603	-2.90388	-0.930614	-0.795475	-0.497632	-0.712859	-1.58023	0.329242	0.232834	0.377433	-1.3097	-0.0243005	-0.135222	-0.357728	1.40824	1.05986	-2.37991	0.950667	0.729254	0.122095	0.17407	0.390488	0.977107	-0.767439	1.36301	0.389953	-0.133158	-0.440407	-0.0617349	1.55907	2.70254	1.91097	1.6386	-1.14488
PCDHGA11	-1.26204	-0.917259	-0.343191	0.790182	-0.752325	0.220788	-0.675144	-0.522503	-0.80457	-1.17669	-0.72228	-0.401743	-0.127778	-0.755008	-0.111245	-0.486404	-1.9978	-0.659158	-0.955749	0.0821089	-0.579921	-1.38157	0.151679	-0.057908	0.524855	-2.15591	0.405491	-0.588751	-1.24668	1.4075	0.95797	-2.95069	1.12393	0.383918	-0.379635	-0.340814	0.260176	0.22618	-0.920006	0.581527	0.734688	0.796934	-0.543579	0.435755	0.666102	1.75078	2.02422	2.26614	-1.12579
PCDHGC5	-0.432989	-0.619698	-0.636013	0.67481	-0.97287	-0.360901	-0.510925	-0.446054	-0.894998	-1.2624	-0.352108	-0.659603	0.178528	-1.17929	-0.0865981	-0.472417	-1.93051	-1.63166	-1.46018	-0.278057	-0.436941	-1.84938	0.308872	0.0857408	0.231534	-1.89994	0.285632	0.60602	-0.616496	0.789554	0.635143	-2.51086	1.06168	0.21646	-0.703442	-0.55027	0.023467	0.963303	-1.9854	0.939011	0.786216	1.76947	-0.398219	0.348943	0.254929	2.26334	2.2689	2.13542	0.263082
PCDHGC3	-0.363905	-0.794304	0.372983	-0.408833	-0.268216	-0.320166	-0.489292	-0.448822	-0.593013	-1.17657	0.22418	0.716499	0.379991	-2.45027	0.487308	-0.525674	-0.168646	-1.04533	-1.2523	-0.602378	-0.790535	-1.67916	-0.0868672	0.15158	0.424947	-1.81461	-1.35197	0.0696579	0.150334	1.17027	1.24017	-0.543971	1.45772	0.856698	-0.0975238	-1.44056	-1.67805	-0.342389	-0.817765	0.763518	-1.08801	-0.351415	0.55595	1.20266	1.41956	1.59286	1.4361	1.64159	-1.57723
PPP2R5E	-1.34615	-1.26404	-0.30391	-0.166515	-1.79363	-0.584373	-1.14903	-0.481121	0.193497	-0.00119814	-0.413182	0.334316	1.17609	-1.1333	-0.059406	-0.502635	-1.35812	-0.128944	-0.0779066	0.815528	0.285867	-0.991874	-0.150029	0.251335	0.436028	-0.318599	-0.707041	0.949532	-0.431493	0.0707566	-1.92673	-1.74891	1.33478	-0.347636	-1.0873	-0.748074	0.494503	-1.28204	0.511404	-0.184856	-0.59227	0.304774	2.33489	2.65218	1.35668	1.34138	1.37714	1.08982	-0.659748
LRRFIP1	0.396481	-0.456054	-0.173149	0.466613	-1.07717	-1.63517	0.161755	-0.513142	-0.220384	-0.862876	-0.0997664	-0.373741	0.600864	-1.67557	-0.196417	-1.17967	-0.146063	-0.546256	-0.51528	-0.543523	-0.552588	-1.20552	0.988651	-0.328609	-0.0836182	-1.31508	0.292226	1.80955	0.827603	-1.11114	-1.95323	-1.3131	0.998439	0.876365	-1.27221	0.0793487	1.2298	-0.434978	-0.735816	-0.521864	-0.127523	-0.309419	1.77107	0.0109611	2.05261	1.97902	0.563225	1.52567	1.10916
TSPAN15	-0.755509	-0.483153	-1.40323	0.578713	-0.13968	-0.29876	-0.640955	-0.416635	-0.00560548	-0.55011	-1.20584	-1.10552	-2.17198	-1.52933	0.104269	0.429628	-0.447067	0.121233	-0.513025	-0.232041	0.380778	1.01314	0.543173	-1.15238	0.499257	-1.16588	0.608704	0.494563	0.404387	-2.11424	-0.556411	-1.30075	-1.75967	-1.52536	-0.451331	-0.248146	-0.880773	1.47303	0.402201	-0.534784	-0.168321	-1.296	0.197804	-0.588413	1.76953	1.07385	1.60285	2.29548	1.08902
CSF1	0.507556	0.575739	-1.03702	-0.535775	-0.719332	-0.998273	-0.998824	-0.294328	-0.559725	-1.02401	-1.18466	-0.382132	-0.699859	0.00428617	0.134241	0.894208	-1.05173	1.10258	-1.04264	-0.249263	-0.253503	0.0999347	0.218788	-1.79148	-0.988911	-1.40074	0.625509	2.33957	-0.71032	-1.39544	-1.84993	-1.27549	-0.533959	0.0984323	-0.629033	-0.152353	0.462209	0.367213	0.514615	-0.154967	-0.140362	0.16046	-0.541626	-0.974479	1.22037	-0.0461978	2.11539	1.27796	0.473108
OTUD1	0.70414	1.37034	-1.14412	1.02257	-0.601874	-0.245531	0.50493	-0.243771	-0.455417	-0.844419	-1.36263	-0.531767	-1.26506	-1.91431	-0.081922	-0.170132	0.545435	1.49184	-0.847205	-0.549412	0.333174	-0.852517	-0.750634	-0.457643	-0.285007	0.360267	0.708767	0.0839111	-0.411904	-1.20354	-2.42892	-1.67312	-1.52752	-0.596459	0.0480306	-1.35751	-0.45225	1.50006	1.9936	-0.0413586	-0.838075	-0.420382	-0.0173282	-0.444207	-0.507959	-0.387563	1.2689	-0.124181	-0.279783
VMO1	-0.322136	-1.49766	-0.0968569	0.116024	-0.153871	-0.505047	1.13961	-0.514393	-0.622996	-2.25696	0.106239	0.185385	-1.15001	0.793322	-0.942606	-0.0441201	0.204293	0.579772	-0.340986	-0.274781	-1.94844	-1.00408	0.298489	-0.820036	-0.396231	0.306316	-0.724148	-0.0609108	0.349273	-0.837564	-0.244292	-0.406909	-1.38337	-0.334582	-1.11909	-1.98184	-1.22436	-0.357055	-0.197308	-0.189026	0.0147055	-2.72235	1.00443	0.0752382	0.934113	0.390768	0.83444	0.942837	0.821098
EIF3F	0.129209	0.224498	-0.271148	-0.373019	-0.071077	0.212264	-0.0316862	-0.401029	-0.321543	-0.512967	0.303224	0.377935	-1.80466	0.113472	-0.943296	0.0826883	0.700897	0.468242	0.807196	1.08622	-1.39698	-1.67247	1.3991	-0.481983	-1.06596	0.137862	-0.6624	-0.747633	0.560162	-1.15012	-1.27074	-0.778412	-1.11214	0.237928	-1.32126	-1.91614	-2.71423	-0.547296	0.714078	-1.41468	-0.40804	-0.351893	0.819208	0.253279	0.353079	0.574023	2.67352	2.74384	0.740004
TTYH2	-0.553613	-0.918142	-0.383994	0.172626	-0.319129	-0.220929	0.599403	-0.560417	-1.35852	-1.69211	-0.140512	-0.807926	-1.78592	-0.842187	-0.138258	-0.453694	1.01283	-1.03522	-0.630199	-0.437773	-1.49091	-1.49274	-0.53059	-0.413869	-2.18085	-1.10426	-0.400069	0.081776	0.752785	-0.492534	-0.240618	-0.193818	-1.56025	-0.136389	-0.0443245	-0.553053	-1.39858	-0.76421	-0.0305162	1.54799	0.0411094	0.0510052	0.251537	1.06637	-1.12319	0.00184476	1.21532	1.24969	0.838539
RHOG	-0.618839	-0.745646	-1.17221	-0.536153	0.590646	-0.127469	0.880585	-0.56015	-0.621435	-1.2152	-0.343398	0.0288793	-1.44745	-0.684263	-0.720451	-0.243371	1.10211	-0.766157	-0.200788	-0.0815726	-1.35814	-0.577936	0.295619	-1.12191	-0.472449	-1.35374	0.335557	0.190711	0.578924	-1.57766	-0.80985	-2.60008	-0.38646	-0.95348	-1.12496	-0.776408	-1.77847	0.628073	1.25029	0.835939	-0.366214	-0.548171	1.19355	1.51858	1.42492	0.375573	1.51941	1.96377	-1.00433
SUN1	-0.0451064	0.175175	-0.0858367	1.4086	-1.36562	-1.12948	-0.940024	-0.635769	-0.751678	-1.22919	-0.703504	-0.650228	-0.179753	-2.51843	-0.63528	-0.192294	-1.30269	-1.04592	-0.988843	-0.0600564	-0.860663	-0.885296	-0.311461	-0.0381997	0.518672	-1.11689	-0.535995	0.501845	0.44522	-0.852847	-0.412506	-0.168372	-0.637437	0.280848	-0.182653	0.207173	0.509607	-1.15873	-0.80118	0.650322	0.436519	-0.873828	-0.0356149	-0.661916	0.908148	1.1161	1.32613	1.8769	-0.636946
PMS2	-0.483769	0.0786479	-0.501823	0.961629	-1.13029	-0.860647	-1.1876	-0.535774	-0.570707	-1.18301	-0.533645	-1.00166	1.05747	-0.540659	-1.27412	-1.42945	-0.72576	-0.895226	-0.342538	-0.113192	-0.602103	-0.543352	0.634054	-0.212643	0.151538	-0.873787	-0.172084	0.0355751	-0.496989	-0.364309	-0.422002	-0.353897	-1.39322	0.503531	-1.57406	-0.0128373	1.03579	-0.34043	-0.917762	0.16063	0.77564	-0.0151251	-0.197902	-0.10945	0.881733	0.83631	0.813132	1.47727	-0.350137
USP42	-0.184511	-0.171691	-0.748191	0.155776	-1.4175	-0.756257	-0.834065	-0.473189	-0.770882	-1.63326	-1.12022	-0.847824	0.493804	-1.99502	-0.456099	-0.498205	-2.53494	-0.131059	-0.655811	1.08597	-0.173351	0.35417	-1.41542	0.396608	0.551943	-1.41082	0.105861	-0.187304	-0.586892	-0.717926	-1.01614	-1.00787	-0.59759	1.71974	-1.43677	-1.16244	0.776172	-0.0515532	-0.045491	-0.0339309	-0.0946356	-0.826431	0.0871563	-0.196032	1.06655	1.27271	1.89998	1.86447	0.045491
WIPI2	-0.881863	-0.523293	-0.399511	0.616978	-0.983468	-0.952799	-0.314969	-0.381485	-0.600984	-1.11833	-0.859942	-0.485438	-0.260362	-1.8447	-0.109256	0.915021	-0.987261	0.310488	-0.473402	-0.296203	-0.405169	0.0443618	0.985068	1.55309	2.27347	-1.2118	-0.1925	-0.289821	-0.384916	-0.552442	-0.342461	-0.322261	-1.05179	0.738673	-1.0224	-0.916545	-0.622109	0.821016	-0.894574	-0.388154	0.0592147	0.620611	-0.436323	-1.08517	0.640526	0.0592493	1.182	1.37228	-1.22804
TAF6	-0.544944	0.250092	-1.11853	0.0553094	-0.842301	-1.53692	-0.162501	-0.392746	-0.231496	-1.65947	-0.777096	0.281748	-0.64269	-1.56049	-0.639685	-0.413177	-0.382399	-0.278656	-1.14301	0.448793	0.0642965	0.90802	0.558212	0.234736	0.673691	-0.4909	-0.306957	1.06574	-0.289948	-0.767031	0.108444	-0.723984	-0.284046	-0.437481	-2.52051	-1.08331	0.893318	-0.154228	-0.17671	0.530035	-0.081547	1.32804	0.198132	0.166304	-1.74581	-0.605879	1.46228	2.06811	1.91355
ARPC1A	-0.210577	0.179226	-0.444199	0.802008	-1.13592	-1.27227	-0.258595	-0.484922	-0.812849	-1.21883	-0.390549	-0.244768	-0.863753	0.782078	-1.81273	-0.696626	-1.00527	-0.394247	-0.688625	0.178335	-0.0547833	-0.00613336	0.778042	-0.18306	0.352867	-1.33111	-1.53312	-0.27507	0.230592	-0.635961	0.674363	-1.36659	-0.374905	0.163328	-1.31735	-1.32001	0.267	-0.990927	-0.389435	0.593028	0.62462	0.31319	-0.518162	-0.627182	-0.76991	-0.272461	2.42134	2.77373	0.546206
SRPK2	-0.259607	-0.278735	-0.173035	1.37531	-1.26343	-1.06648	-0.0469351	-0.497034	-0.428708	-0.623069	-0.869306	-0.31827	0.23056	-0.849138	0.0200053	0.14609	-0.0379096	-0.643473	-2.74094	0.0507696	-0.681058	-1.19621	-0.430848	-0.074223	0.45052	-0.453313	-1.08402	0.500639	0.378949	0.16029	-0.452587	0.464715	-0.574941	0.481388	-2.26627	-0.9672	1.74548	-1.3918	-0.907377	0.158754	0.146958	0.573853	0.614441	0.810787	-0.913012	-0.807758	1.14463	1.43053	0.385796
FAM210B	-0.532048	0.0925424	-0.0491153	0.702178	-0.459825	-0.335197	-0.0418636	-0.385233	-0.566272	0.127437	0.819892	-0.34806	-0.73926	0.395592	-0.739387	-2.76615	-0.919284	-1.66767	-0.839424	-1.25777	-0.967901	-0.188472	0.130894	1.3597	0.827427	0.301183	-1.47371	1.16853	0.34604	0.720994	-0.642746	-1.35839	-2.44827	0.291102	-0.586537	-0.34457	-1.13065	0.0554234	-2.28188	0.744716	3.2413	1.22093	1.36841	0.457801	-0.612579	1.03743	0.640212	0.0604679	-0.172006
ARHGEF18	-0.803453	-1.1567	-0.818885	0.0213071	-0.469983	0.269331	-0.870405	-0.453051	-0.548538	-0.749898	0.0138731	-0.281086	-0.940161	-0.26309	-0.724194	-1.16584	-0.576848	-1.9013	-0.52632	-0.894756	-0.849584	0.664088	-0.0557041	0.461814	1.16594	-0.0464406	-0.318381	0.198377	-0.344364	0.0861159	-0.125523	-0.987074	-2.74488	-0.620517	0.194395	0.556326	-1.39485	-1.35749	-0.560113	0.175215	2.41185	3.23167	0.189727	0.319358	-1.06947	0.299927	0.778428	0.72098	0.911121
RNASE4	-0.305894	0.0415166	-0.409957	-0.0301621	0.127879	-0.2521	-0.329652	-0.144002	0.106607	-0.558581	0.838167	-0.286625	-0.421515	-0.569338	-0.548049	-1.2973	0.266056	-0.336808	0.442544	-0.689179	0.0227295	-0.0068861	0.381538	1.30584	0.719862	0.370077	-0.546838	-0.171416	0.316863	0.471451	-2.78455	-1.01102	-2.04046	-1.98519	2.38938	-0.654283	-2.65548	0.0602622	0.187134	1.05361	1.59032	-0.145591	-0.115678	0.979578	-0.683315	0.114264	1.89546	1.89741	1.04199
OSBPL11	-0.9307	-1.74377	-0.52512	0.265539	-0.614311	-1.28242	-0.390436	-0.467213	-0.198848	-0.337683	-0.907984	-0.803026	0.808773	-1.43565	-1.00502	-1.27124	-0.950959	0.565263	-0.666954	-0.676706	-0.421188	-0.0936806	-0.0140938	0.765669	1.02706	-0.446152	0.505409	-0.435307	0.70654	0.124437	0.220882	-0.270505	-0.68002	-1.49637	-1.18191	-0.820365	-0.950293	-0.577631	0.0344618	-0.00452514	-0.480386	1.19104	0.102962	-0.668641	1.28497	2.01686	2.04769	4.113	0.878982
LRFN1	-1.04754	-1.52044	-0.254082	-0.232941	0.626078	0.787278	-0.582843	-0.393621	-0.376622	-1.43106	-0.942274	0.00330654	-0.340813	-1.22036	-0.837814	-1.46723	-0.693963	1.4779	-0.820101	-0.00299229	-0.374467	0.385816	-0.280723	0.432605	0.0883638	0.373134	0.736351	1.25675	-0.369493	-0.740183	-0.761908	-0.657549	-0.0687056	-0.552837	-0.793228	-1.69123	-0.496058	-0.320194	0.0186835	-0.700265	-0.308439	1.34812	-0.814971	-0.0335246	0.724946	1.18144	2.16864	2.30855	-0.191078
KRT5	-0.135932	-0.8623	0.530794	0.15036	-0.554804	-0.677685	0.0858831	-0.298461	-0.141442	-0.65093	-0.586168	-0.417118	-0.0919286	0.25656	-0.302307	-0.25524	-0.611036	0.300106	0.790589	0.967139	0.796049	0.288169	-1.03777	0.828837	0.597556	-0.0972326	-0.372083	0.643985	-0.489363	-0.379451	0.676759	0.276357	0.248186	-0.89908	-0.333687	-1.32828	-0.380999	-1.96088	-1.63142	0.399591	1.63509	0.0429308	-0.443324	0.222791	2.255	1.79948	1.05555	1.43342	-0.194379
GDAP1L1	-1.02845	-0.363515	-0.36713	-0.786633	-0.938879	-0.292868	-0.490359	-0.296952	0.0534882	-0.0481477	-0.383958	0.734732	0.165036	0.455759	-2.00424	-3.07977	-1.81387	1.08136	-0.841973	-1.05936	0.0794913	0.629822	0.148782	0.0250374	-0.510286	1.12005	0.0468966	0.192903	-0.503492	-0.0469741	0.0588724	0.61678	-0.190011	-1.01508	0.00353813	-0.484579	-0.06885	-0.624586	0.798293	0.0791869	-1.56127	1.62788	0.857899	0.825314	2.01367	2.96739	1.05086	0.357175	0.751073
PRR5-ARHGAP8	-0.605521	-0.465793	-0.791907	0.216066	-1.15908	-0.542975	-2.40499	-0.268439	0.0216813	0.206845	-0.307321	0.0922252	0.335664	-0.560389	-0.864906	-0.121121	-1.10958	-0.0538662	-0.739181	0.272212	0.0917949	-1.71792	0.199687	1.50618	1.6183	0.156984	-0.0224354	0.002656	-1.2639	-1.14733	-1.45118	-0.729534	-0.129322	-0.555671	1.10075	0.111394	-0.109072	0.77081	-1.11744	-0.377385	0.278166	-0.9572	-0.525678	-0.238166	-0.593521	0.742648	0.417145	0.187502	0.826469
POU5F1	-0.5409	-0.330816	-0.605431	-1.04385	-0.143557	1.04833e-05	0.124385	-0.104562	0.460565	-0.323127	-0.0271545	-0.323932	0.197487	-0.210898	-1.11921	-1.53318	-0.279133	1.44228	-0.273378	-0.70389	0.103852	0.219501	-0.406881	-0.00253926	0.281821	-0.139228	0.769007	1.48687	-0.38118	-0.985924	0.0684797	-0.0800016	0.449003	-0.4938	0.700495	0.0244004	0.755322	-0.847563	0.255501	-1.16461	-0.186615	-0.347303	0.913927	-0.868724	-0.634611	-1.84213	0.0724313	1.3729	1.69157
GSN	-0.386908	0.0131664	-0.955052	0.789429	-0.680261	-1.08723	0.163433	-0.365492	-0.00284209	-0.138377	-0.0859463	0.273747	-1.15704	-1.75247	0.110635	-0.755443	-0.328925	-0.058506	-1.43077	-0.65502	-0.510259	-1.45054	-0.472962	-0.417689	-0.201552	0.0812135	0.147905	-0.764797	1.87399	-1.00458	-1.05309	-0.551707	-0.59438	-0.257433	-0.104288	-0.444097	0.173382	-0.366693	1.56344	0.927904	-0.659142	-1.88005	0.977543	-0.791422	3.24821	-0.0982325	1.46248	1.99089	1.5685
C18orf54	-1.01327	0.34029	-1.62952	0.234249	-0.381757	-0.171686	-1.40099	-0.162527	0.18447	-0.42445	0.549595	0.974676	-1.00166	-0.261102	0.038213	0.309659	-0.508411	0.267646	-0.620587	0.286316	-0.977315	-0.509856	-0.538887	-0.456355	-1.01211	0.183558	0.0841959	-0.0445718	0.196292	0.374919	-0.125371	-2.76116	-0.53082	0.137636	-0.615883	-0.144007	0.288373	1.45286	1.00194	-0.66141	0.461858	-0.868331	0.0292392	-0.255357	1.20311	0.0175638	2.21016	1.43023	0.90425
WHSC1L1	-0.651083	-0.490467	-2.2215	-0.716027	-0.705345	-0.941789	-0.784642	-0.38998	0.374169	-0.104603	-0.191941	0.163991	-0.445419	-0.850987	-1.51241	-2.18323	-0.715957	-0.000365223	-0.380832	-0.0175277	-0.0284018	0.260705	0.571448	-0.735105	-0.426768	0.542466	-0.0933082	0.256804	-0.505226	-0.19255	-0.269199	-2.06407	-1.44943	-2.27678	-1.32841	-0.140525	0.955269	1.21659	1.90853	0.822984	-0.675369	1.17831	0.816939	1.08973	1.46492	0.387258	0.55366	0.929696	1.33619
BAG4	-0.62465	-0.706622	-1.50307	-0.457913	-0.694045	-0.322476	-0.654593	-0.268043	0.4745	0.119361	0.869363	0.882394	0.171122	-0.754729	-1.80978	-1.83951	0.28501	-0.313634	0.452909	0.398868	-0.563225	0.22606	1.64026	-0.634928	-0.392406	-0.252239	-1.13546	0.222748	-0.5394	-0.529534	-0.327494	-0.823768	-1.45831	-1.48545	-0.655912	-1.24877	-0.566431	0.365905	2.64923	0.382344	-1.71543	-0.466389	0.595805	0.942594	0.929113	0.17572	0.571711	1.09025	0.49423
KCNMB3	-2.11083	-2.25174	-1.0282	0.456719	0.484992	1.56702	-0.291251	-0.494508	-0.214029	-0.542629	-1.6329	-0.567974	0.119768	1.24622	-0.346561	-0.418609	-1.78053	-0.541918	-1.8044	-0.612849	-0.564961	0.607836	-0.288394	0.266374	0.789408	-0.189394	-0.140365	-0.526309	-0.442792	0.0944375	0.0374029	-3.17613	-0.216359	-1.91885	0.370115	-0.943593	0.450956	-0.160082	0.107159	0.209963	1.22462	2.13535	0.417861	0.709248	0.0384608	-0.342608	1.47498	0.763336	0.398332
ATP11B	-1.27178	-2.41967	-0.636553	0.700597	0.0868884	1.34768	-0.839793	-0.326968	0.319015	-0.0544362	-0.515006	-0.552068	0.551704	0.92804	-0.582114	-0.652868	-1.92646	-0.348964	-1.75158	-2.15515	1.04135	1.2863	-0.0566261	0.186837	0.884325	0.643494	-0.316852	-0.719272	-0.18809	-1.13536	-0.688016	-2.25483	0.149335	-0.473543	-1.67384	-0.946628	-0.619241	-1.01993	0.81421	-0.355501	0.518164	-0.916104	0.266684	0.554702	-1.11154	0.768248	2.41485	1.98315	0.421777
TNIK	-0.343456	-1.15685	-0.250307	-0.0383105	-0.102905	0.475146	0.418405	-0.335051	0.266995	-0.486501	0.0925464	0.425968	0.72605	0.00940719	-0.550815	-1.57839	-1.96816	-0.0610035	-1.59617	-0.745552	0.467772	-0.32759	-0.232082	0.823477	0.810551	0.645181	-0.049315	-0.267773	-0.113354	-0.6299	-1.63254	-1.92658	0.382002	-0.58644	-0.658694	-1.42258	-0.636165	-2.08428	1.38308	1.36205	0.774447	-0.990392	1.3592	0.542568	1.8203	1.45561	2.21486	2.27244	0.885535
WBP2NL	-0.624296	-0.188184	-0.594585	-0.271424	-0.814135	-0.187255	0.104687	-0.493298	-0.0209134	0.0926329	-0.264312	0.749252	-0.755577	-1.0253	0.0117655	0.656754	-3.47743	0.5851	-2.05954	-1.46807	-0.0542769	-1.02092	0.613639	-0.0489855	-0.523931	-0.779858	0.185893	0.0365601	-1.25979	-0.597121	-0.554387	-0.67457	-0.322435	0.217878	-2.57206	0.658246	0.454831	-0.273127	-0.504798	0.156741	-0.059025	-0.27094	0.763487	0.500425	1.68836	2.05917	2.05825	1.28073	0.325987
PXMP4	-0.578315	0.342106	-0.866608	0.646637	-0.704774	-0.312809	-0.392206	-0.345023	-0.304851	-0.480633	0.5067	0.800861	-0.273842	0.0296555	-0.305138	0.133623	-2.86468	0.633341	-2.61571	-3.5471	0.0113467	-0.118065	0.094721	-0.352341	0.077481	0.275239	-0.783722	0.181734	-1.21391	0.049093	0.48985	-1.76982	-0.152629	0.285969	-1.58214	-0.734568	-1.27984	0.670532	-0.155714	1.07142	-0.159697	1.93684	0.199628	0.879529	0.584826	0.998592	1.4242	1.39963	0.0990642
CCDC146	-0.116577	-0.433488	-0.757952	-0.673986	-0.39179	0.126655	-0.100274	-0.0126808	1.00064	-0.0611152	0.638077	-0.051197	1.48444	-0.0982315	-0.403566	-0.79578	-1.29541	-0.34734	-1.36495	-1.49993	0.124864	0.758994	1.35403	0.695801	0.130218	0.894778	-0.848828	-0.048796	0.126065	-0.552767	-0.711698	0.53615	-1.19201	-0.678453	-1.24418	0.316174	0.726651	0.214784	1.12943	-1.10496	-0.906541	-0.733135	0.284798	-0.0786176	1.54086	1.96351	1.77747	2.5332	0.510412
C3	-0.30194	-0.295991	-0.348586	-0.966187	0.231735	-1.61036	-0.382628	-0.229615	0.679258	0.580523	-0.0599631	0.303951	-0.340371	0.520806	0.349132	-1.68938	-1.11509	-0.240833	-0.454761	-0.288008	1.17491	0.945928	1.36512	-0.798731	-0.24994	0.302213	-0.784654	0.395709	-0.462243	0.468586	-0.141453	1.49596	-1.24485	-0.583802	-0.394227	0.22711	-0.30422	0.340716	-0.752437	-2.07002	-1.08876	0.471278	1.09155	0.213573	1.53664	0.0133572	2.14432	1.86388	0.268389
SLC9C2	0.440213	0.105666	-0.130182	0.0165283	0.558284	-0.286672	0.0495841	-0.132426	0.170878	1.23701	-0.548206	0.608185	-1.80875	0.766398	-1.13938	-2.40957	-0.547513	-1.94032	-1.0888	-1.81573	0.476103	-0.17091	1.05356	-0.434506	0.00880626	1.0685	-1.17336	0.564888	-0.326626	-0.655615	-1.76597	0.345822	0.150708	0.700886	0.314424	1.15947	-0.194492	0.215964	-0.662756	-2.0629	-0.940124	-0.761514	0.669882	-0.669445	1.58152	0.75206	1.26337	0.492032	-0.217501
RNF165	-0.488213	-0.694159	-0.809637	-0.379332	-0.0541197	-0.120672	-0.158701	0.0782166	0.380382	0.447525	0.212918	-0.259976	0.817366	0.560389	0.407591	-0.15535	-0.254178	-0.511206	0.177252	0.207008	0.542401	0.111231	0.899292	-0.871524	0.943424	-1.09508	-0.218853	0.85295	-0.425756	-0.445591	-0.100997	-0.359647	0.600768	-0.0910551	0.348313	0.402617	0.345499	0.616048	-0.216211	-0.594985	-0.183247	1.39568	-0.299318	-0.0685723	1.6123	1.13598	0.856105	1.20101	0.347265
ALPP	-0.14644	-0.545628	-0.623585	0.618468	0.83156	-0.21997	-1.28753	0.0757498	0.444363	1.24572	0.606081	1.29769	0.0252492	1.2167	-0.344692	-0.792465	-1.43057	0.487222	-0.16199	-0.469773	-0.14229	-0.398282	0.152456	-0.356518	-0.900102	0.43911	-0.240015	0.199569	-0.434225	-0.455021	-0.995653	-0.890319	-0.220311	0.168751	-0.607403	0.526124	0.658492	1.00148	0.10812	-0.800422	0.380097	-0.614602	-0.995261	-0.147192	2.3193	1.94046	0.515373	3.22577	0.0641504
COBL	0.0623765	-0.0665675	-0.148144	0.313505	-0.542034	-0.510497	-0.0364582	-0.422173	-0.337456	0.416453	-0.124067	0.0709468	0.229061	0.0251174	-0.388024	-0.598973	-2.30313	-1.80113	-0.355842	0.684586	-1.6647	-1.44352	0.315422	0.727926	-0.0216139	-0.521524	-1.5334	-1.35452	-1.08665	-0.752182	-0.609459	-1.6008	0.0535612	0.0590408	-0.328697	0.894661	0.0466314	-1.20674	-0.673171	-1.48558	0.774936	-1.99612	0.550911	0.734756	1.54191	1.90079	1.12141	1.55744	1.24186
ACSS1	-0.428935	0.194117	-0.908073	-1.60766	-0.710729	-1.47695	-0.496259	-0.318312	-0.872869	0.13433	-0.688583	-0.205076	-0.311388	-0.904643	0.0318469	-0.285956	-1.9398	-1.40275	0.0566043	0.879599	-1.41756	-2.37148	1.08991	-0.546417	-0.709728	-0.27223	-0.826964	0.868938	-0.549179	-0.18899	-0.458394	0.343858	-0.861122	0.274917	0.371865	-0.320388	0.170371	0.587521	-0.176209	0.523218	-1.13278	0.216575	-0.306706	0.055465	2.18759	1.28392	0.62771	1.9364	0.269188
MAP7D2	-1.09628	-1.04522	-0.928055	0.359377	-0.443091	-0.65906	0.589054	-0.394654	-0.46403	-0.662411	-1.12442	-0.607828	-0.247959	0.543351	-0.533676	0.0819691	-1.30931	-0.408459	-0.304168	0.0314019	0.771857	-0.209832	0.0612298	-0.248171	0.270725	-0.643018	-0.934833	-1.69529	-0.964611	-1.93749	0.0753841	-1.1536	0.357439	-0.0421124	-2.54976	-1.07468	0.0541716	0.426635	-0.0755534	1.03618	-1.20883	-0.168496	0.776796	1.07083	1.35096	0.737546	0.900827	1.72727	1.6755
ACOT9	-0.537851	-1.00227	-1.19973	0.473048	-0.876354	-0.617379	0.721932	-0.266631	-0.196892	0.304568	-0.735276	-0.143077	0.749728	1.45596	-1.53462	-1.42619	-1.26612	-1.30471	-0.600053	0.0133418	0.647806	0.445644	0.257966	-0.33241	-0.0520364	-1.02761	-1.48257	-1.04354	-0.456249	-1.05687	-0.743696	-1.03706	-1.44556	-0.201274	-1.86144	0.206177	-0.269887	1.69872	0.722292	-0.541896	-1.52493	-1.071	1.0809	0.118921	1.10706	1.36445	1.09651	1.52351	1.05512
SCML2	-1.43904	-1.17097	-1.37083	0.618615	-0.614325	-0.562044	-0.210083	-0.190015	-0.345969	0.46276	-1.09696	-0.671758	1.17813	-0.287622	-1.31392	-0.688116	-2.3681	-0.0623452	-0.724448	-0.227883	-0.0436481	-0.391433	-1.9285	0.256371	-0.155159	0.749078	-0.638775	-0.714619	0.130653	0.517963	0.870039	-1.15453	-1.30015	-0.835477	-1.60217	-0.441927	0.059789	-0.180695	1.47264	0.571015	-0.335058	0.54364	-0.574168	0.212744	1.05825	1.68569	0.863635	1.1815	1.76675
WNT7B	-0.743312	-0.194018	0.00628207	-0.337413	-1.08755	-0.659522	-0.973924	-0.215147	-0.0350136	0.143426	-0.553462	-0.0331109	1.35611	0.277004	-0.825896	-1.23535	-2.39626	0.726671	-0.272063	-0.0546269	0.347539	0.194046	0.993413	-0.0852665	-0.268068	-1.93009	-0.0461497	1.01683	-0.717124	0.106208	-0.487172	0.315729	-0.748845	0.221181	-0.545838	0.501381	-0.754371	-0.00727793	-0.0385757	-0.0732285	-0.524622	-2.62047	0.373834	-0.575004	0.311144	1.96022	0.912301	1.81479	-0.0318389
SPATS2L	-1.57273	-2.05413	-0.633377	0.230123	-0.357458	-0.696306	-0.229479	-0.186055	0.169816	0.398031	0.0898394	-0.246549	-0.291948	0.0729551	0.0519284	-0.414358	-2.6066	-0.104665	0.241744	-0.442807	-0.634969	-0.139041	1.18346	0.838854	-0.541722	-0.554558	-1.17029	0.513087	-1.29456	-0.124115	-0.210319	-0.882974	0.355788	-0.544457	-0.753787	1.21178	-1.90856	0.0393767	0.453995	1.12752	-0.602546	-2.30145	0.931048	0.362744	1.91908	2.67634	1.67466	2.05127	0.893349
PMEPA1	-0.907323	-1.10642	-0.303733	0.290599	-0.286186	-0.167334	-0.692897	-0.350553	0.0725868	-0.755957	-0.123403	-0.351481	0.17019	0.326427	-0.108148	0.297643	-2.16427	0.23749	1.03711	0.466727	0.0844951	0.158295	1.67439	-1.3085	-1.52871	-1.57557	-1.21094	-0.515908	-1.03002	0.508697	1.72085	-0.365762	-2.10836	-1.4713	-1.41109	-0.468517	-0.779591	-0.281385	0.450304	1.1312	0.235044	-1.77619	1.07344	0.0383061	1.88193	1.79366	0.489468	0.562361	-0.886442
GRHL1	-0.61025	-0.870535	-0.763323	0.561213	-1.02134	-1.16016	-1.9013	-0.462315	0.0117972	-1.25929	-1.13121	-0.708164	0.377269	-0.224043	0.0996245	-0.570589	-2.29685	0.403441	0.296949	0.375056	0.101228	-0.215242	1.61901	0.0717004	0.514697	-1.06813	-0.314913	1.53878	-0.798682	-0.294254	0.461062	-2.42736	-1.32626	-1.56002	-0.210254	-0.460387	-0.112741	0.676152	-0.368172	0.526928	1.52036	-1.33341	1.58258	1.28285	1.06269	1.48428	0.104411	0.627482	-0.479163
SUCLG1	-0.724658	-0.389338	0.73101	0.450821	-0.602598	-0.266969	-1.21789	-0.542253	-0.0610566	0.00624738	0.724815	0.251019	0.139613	1.13456	-0.403589	-0.0483558	0.694805	0.568043	-0.211771	-0.374497	0.190179	-0.464141	0.0868075	-1.41971	-1.1284	-1.19831	-0.945996	-0.115988	-0.595418	-0.131465	-0.0847689	0.584208	-0.726753	0.197753	-1.60154	-1.69686	-1.19204	-1.72728	-1.69446	-3.77843	-0.138612	-0.343644	-0.480159	-0.467788	1.92114	1.50216	1.24687	1.06916	0.273219
RPIA	-0.419126	-0.333823	0.404073	0.193512	-0.816754	-0.299075	-0.577104	-0.543948	-0.285112	-0.224254	-0.352603	-0.584637	0.244318	0.197522	-0.960541	0.0597201	-0.156461	-0.769402	0.690938	1.0498	-0.675229	-0.789239	-0.294911	-1.26841	-1.87714	-1.59787	-0.793104	2.31044	0.311349	-0.643605	0.00250862	0.585968	-0.883341	0.0341873	-0.806137	-1.18689	-1.3438	-0.581648	-1.41668	-1.97451	-0.454892	-1.8215	0.147145	0.663338	2.86469	1.51387	1.2199	1.33719	-0.233099
MDH2	0.149682	0.248657	0.00579264	0.0526975	-0.517627	-0.55568	-0.440071	-0.710037	-0.84209	-0.820799	-0.764406	-0.459678	0.366503	-0.196508	-1.01378	-0.0543612	-1.54755	-0.634137	-0.411614	-0.0534128	-0.979107	-0.935957	-0.321169	-1.11397	-0.781551	-1.51067	-0.873611	-1.14547	-0.969505	-0.498026	-0.0945273	-1.02444	0.572896	-0.339694	-0.813976	-0.900889	0.103238	-0.637667	-2.20618	-0.588473	-0.0730873	1.32726	0.202304	0.205342	3.18476	3.39065	0.475733	0.809741	-0.36233
EIF4H	-0.0857542	-0.0491989	0.126155	-0.184393	-0.910979	-1.09484	-0.585344	-0.557572	0.0408028	-0.932826	-0.353929	-0.667749	1.41603	-0.153018	-1.3902	-1.51769	-1.56878	0.334918	0.184715	0.018211	-0.703132	0.111549	0.311374	-0.520602	-0.110332	-0.298455	-0.408725	-0.942013	-0.371704	0.124792	-0.174236	-0.194286	-0.238159	-0.755331	-1.32776	-1.45929	-0.736022	-0.5166	-1.25753	-1.09966	-0.49217	-1.26355	0.428172	0.11726	4.54428	2.99443	1.27207	1.21509	0.0231433
WBSCR22	0.121042	0.138469	0.281239	0.407565	-1.24973	-1.66196	0.272176	-0.474534	-0.489255	-0.61933	-0.602649	-0.498801	0.871154	0.0171791	-1.55895	-0.114386	-0.915465	1.12415	0.304294	0.800867	-1.20782	-1.43363	-0.34773	-0.0585692	1.05485	-1.09695	-0.0705698	-1.2262	-0.260054	-1.34591	-0.0948943	0.536689	-0.648694	-0.3318	-0.500144	-1.35745	-0.923189	-0.50077	-1.76691	-2.27039	-0.486591	-0.970501	0.0467394	-0.729312	1.79385	2.56836	0.87651	1.10714	-0.210091
FAM162A	-0.311186	-0.603541	0.316152	1.00158	-1.95682	-1.83751	0.125629	-0.512487	-0.909653	-1.72013	0.107245	-0.772637	0.214796	1.09305	-1.45907	-0.333611	0.0344297	0.785683	1.02392	0.288243	0.101816	-1.07739	-0.29776	-0.934781	0.478869	-0.608327	0.209365	-0.732122	-1.04326	-0.676019	-1.06923	0.355502	-1.19691	0.557285	-0.425247	-2.41124	-1.93186	-1.13811	-0.851094	-1.44138	-0.649347	0.5403	0.245428	-0.692405	0.973951	1.08432	1.72866	1.2841	1.10988
FEZF2	-0.399818	-0.33037	-0.362957	0.00306308	-1.2416	-1.18422	-2.45184	-0.539138	-0.730437	-1.24005	-0.788098	-0.662503	0.753927	-0.158787	-0.495404	-0.636716	-1.43698	0.539247	0.560744	0.0238269	-0.771083	-0.918951	-0.514349	-0.450806	-0.707072	0.0298609	0.371807	-0.556791	0.130932	-1.60717	-0.596288	-0.315464	-0.692464	0.402592	0.167118	-1.84425	-1.36193	-0.85153	-0.541516	-1.78971	-0.742864	1.25949	0.0738054	0.101067	2.28547	2.10554	1.49554	1.67064	0.456174
FGF12	-1.55475	-1.57992	-0.501929	0.960714	0.635247	0.808393	0.569212	-0.246997	-0.589668	-0.379249	-0.970079	-0.96084	0.313827	0.639434	0.0285352	0.0760637	-2.27869	0.418126	0.788785	0.0179673	-0.4927	-1.18863	-0.7015	-0.512542	-1.57789	0.0146656	0.82677	-0.210981	-0.769012	-1.7981	-0.310069	-1.13379	-0.969175	0.13523	0.211662	-0.618953	-1.10025	-0.0814856	1.33164	-1.09918	-0.625047	-0.324647	-1.37338	0.418352	2.0243	1.76667	2.04192	1.87256	-0.73127
FBXL15	-0.978754	-0.60665	-0.0213126	0.964333	-0.204563	0.107847	-0.310315	-0.391231	-0.246444	-0.432037	-0.937912	-0.467472	-1.08945	-1.25027	-0.609494	0.559986	-2.64817	0.567077	0.40509	-0.106699	-0.591142	-1.24735	0.63512	0.192231	1.12776	0.280851	-0.281098	-1.77173	-0.529184	-1.38853	-0.912399	-0.504535	-0.25837	0.0241185	0.187935	-0.52357	-1.19439	0.154204	-0.564758	-1.59211	-0.659905	-2.47465	0.207945	1.1552	1.87507	3.13661	0.809045	1.05786	-1.10946
CLDN3	0.503324	0.304634	0.375483	-0.303454	-0.160488	0.478775	0.214737	-0.422723	-0.371461	-1.19139	-0.316904	0.0196246	0.325207	-1.68949	-0.583872	0.139172	-2.12471	1.00674	0.672224	0.844674	-1.86857	-0.895111	-0.192935	0.166117	0.66005	0.532779	-0.726196	-0.549724	-2.86728	-0.842296	-0.0152318	-0.434751	0.841331	0.378666	0.193731	-0.961778	-0.298259	-0.819856	-0.968558	-3.12557	-0.849807	0.0565168	-0.351192	-0.522612	1.21012	2.10038	1.04635	1.31175	-0.87915
ABHD11	0.449798	0.419148	-0.0993357	-0.674822	-0.437548	-0.193599	0.109939	-0.542147	-0.518955	-1.17047	-0.741676	-0.993075	0.148918	-1.35269	-0.739474	-0.810899	-1.57482	0.103491	-0.771472	-0.365799	-1.57857	-0.497535	-0.511714	-0.422162	0.359985	0.67007	-0.108702	-0.701192	-1.451	-0.596896	0.571086	-0.709497	1.08371	-0.0590914	0.192408	0.111715	0.300224	-0.960314	-0.75025	-1.55361	-0.773123	0.440967	-1.0313	-0.583154	0.650091	1.86132	1.50053	1.65082	-0.160453
SPECC1	-1.55266	-1.36135	-0.739379	-0.302835	-1.29382	-0.588398	-0.392437	-0.373751	0.183887	-0.686427	-0.691276	-0.626951	0.0652199	-1.57115	0.756786	0.889187	-3.03569	-0.039912	0.313196	0.433968	0.0437435	0.844129	-0.188064	0.203473	0.624625	0.894839	-1.17966	-0.74768	-1.26704	-0.857498	-0.499399	0.177196	-0.302534	-0.571301	-0.409563	-0.341337	0.690069	0.852649	-0.17746	-1.77619	-2.08422	0.425678	0.496533	-0.24106	1.4173	2.74001	1.25591	0.962948	1.06506
ELF3	0.641007	0.810747	-0.0657015	0.494204	-1.30352	-0.768356	0.54396	-0.362104	-0.0568456	-0.453066	-0.578099	-0.80994	-0.320116	-0.636298	1.46988	0.583098	-2.01831	-0.0185325	0.516696	-0.0889052	-0.221807	-0.985561	1.43873	-1.91335	-0.434447	-1.14736	-0.475802	0.521293	-3.3404	-0.657148	0.534057	-0.356332	0.404869	-1.25514	-0.320357	1.17003	-0.172431	-0.983649	-0.56873	-1.69422	-0.5671	1.17737	0.0438451	-0.946807	0.64255	1.3638	2.3565	1.40506	0.31054
PODXL	-0.0748782	-0.0810918	-0.533355	-0.750846	-0.50261	-0.613556	-0.664021	-0.536466	0.0469432	0.635677	-0.513632	-0.369235	-0.162862	-0.338817	-1.17383	-1.14411	-0.905942	-1.34381	-0.811419	-0.506551	-0.517452	-0.629048	1.04767	-0.807986	-0.713085	-1.12448	-1.18536	0.462694	0.0353844	-1.70711	-1.08624	-0.327715	-0.576165	-1.36931	-0.204777	2.04871	1.35201	0.0695196	-0.808109	-1.33274	-0.484114	-1.33304	1.30947	1.24471	1.64696	1.46129	0.010215	0.88887	0.404681
CGN	0.442078	0.295852	-0.708031	-0.683197	-1.5178	-0.968362	-2.61459	-0.399502	0.0576009	0.465026	-0.846032	-0.362129	-0.0688636	-0.41512	-0.34028	0.138626	-0.739607	0.434903	-0.236487	0.810742	0.565613	-0.213963	0.0920298	-0.567377	-0.313184	-1.57314	1.09415	0.505135	-1.30968	-1.62246	-1.59463	-1.21465	-0.374796	-0.338569	-0.348349	1.41292	1.28349	-0.760046	0.243209	-1.40126	0.120429	-0.299212	0.43048	0.0554287	0.937534	0.354135	-0.409354	0.852453	0.122316
VGLL1	-0.679338	-0.0427461	0.0554276	-0.436816	-1.31288	-1.78232	-1.82617	-0.235721	0.56671	1.10483	-0.197782	-0.170549	1.07545	0.819435	-0.314742	-0.598612	-2.40298	-0.240798	1.19291	0.842363	0.287093	0.754904	1.1747	0.990359	1.09453	0.261116	-1.13708	0.289191	-1.38581	0.209943	-0.681045	-0.645676	-0.935664	-0.365315	-1.23463	0.554484	-1.32787	-0.576027	-0.533506	-1.25778	0.535898	-0.50799	0.928119	0.568409	1.08773	1.60455	0.184871	1.32975	-0.00880199
CBLC	-0.866642	-0.690529	-0.38149	-0.262534	-1.45893	-0.662171	-1.95786	-0.428457	-0.0230062	0.699877	0.0654761	0.540861	0.142804	-0.656691	-0.959078	-0.113705	-3.97883	-0.211283	0.662868	1.18656	0.383348	0.825597	0.517821	0.721073	1.14469	-0.452299	-0.855343	-0.366542	-2.30599	-0.863824	-0.366412	-0.599282	-1.39577	-0.56583	-1.01303	1.49071	0.124418	-1.02353	-0.869622	-0.526556	0.970057	1.00694	0.668946	0.706538	0.575982	0.84854	0.113073	0.476772	-0.607699
TRIM24	-0.900628	-0.208856	-0.622983	-0.193285	-1.68954	-1.4683	-0.580945	-0.349038	-0.265553	-0.140741	-2.16719	-1.79453	-0.229609	0.147449	-0.363706	-1.2218	-2.83862	-0.361355	-1.18538	-1.45925	0.166042	-0.368956	0.678745	0.922488	0.806773	0.389794	-1.14139	1.87394	-0.726602	0.449837	-0.636915	-1.2779	0.571461	0.287409	-0.834521	0.200944	1.54898	-0.189352	-0.545308	0.65707	0.116802	-0.712953	0.0486285	0.204536	0.624701	1.20221	-0.605191	-0.399136	0.556022
LUC7L2	-0.315243	0.286744	-0.790365	-0.704258	-1.44223	-2.29688	-0.335509	-0.394855	0.0162546	-0.323855	-1.63866	-0.796657	1.3013	0.660847	-0.844342	-1.36828	-2.24532	0.0801151	-0.879061	-0.515239	0.455568	0.00168598	-0.279451	0.124927	0.155913	-0.000951764	-0.685165	0.912795	-0.520447	0.163976	-0.408914	-1.20779	-0.221718	-0.50464	-2.00981	-0.924579	2.45304	-0.780895	-0.0155662	0.726116	0.174297	0.622322	1.29957	1.74997	1.97755	0.98692	-0.491407	-0.436269	0.68578
ZC3HAV1L	-0.678735	0.253557	-0.113478	0.407768	-1.6137	-1.70594	0.0582618	-0.307246	-0.631292	0.487751	-1.84351	-1.22004	0.223154	0.251504	-0.181666	-0.593678	-1.31399	-1.21304	-1.41263	-0.184179	-0.575852	-0.734618	0.191676	1.10713	0.556762	-1.37334	-0.619434	1.81386	-0.748698	-0.0352558	0.0211814	0.0914935	0.194967	0.528089	0.150487	0.614433	1.74207	-1.26277	-1.04479	-1.08286	0.0230873	0.717851	-0.329144	-1.55722	1.25326	1.12804	-1.41797	-1.61984	-0.0915908
HOXB4	-0.84528	-0.500451	-0.846383	1.19637	-0.482041	-0.298017	-0.217987	-0.336738	-0.152948	-0.182996	-0.384165	-0.720622	-1.28603	-0.240535	0.0830136	0.679711	-2.72534	0.478386	0.511651	0.878447	0.18434	0.884217	1.27517	-0.543155	0.617848	-0.947513	1.10229	0.30315	-1.55452	-2.21549	-0.728575	-1.46512	-1.80924	-2.20509	1.43349	0.124615	-0.887479	-0.120144	0.542182	-0.171874	0.891967	0.737342	1.06096	1.6546	0.35173	-0.670034	0.541538	0.656743	-2.13172
HOXB3	-1.06186	-0.613141	-0.899852	0.99607	-0.541359	-0.367354	-0.495145	-0.427525	-0.295497	-0.401652	-0.18643	-0.363348	-0.883191	-0.569655	-0.0766387	0.692291	-2.52072	0.436255	0.227383	0.470021	0.017796	0.731012	1.14591	-0.78723	0.320132	-1.36108	1.19485	0.20941	-1.90535	-1.98163	-0.816375	-1.3035	-1.89092	-1.77084	0.953117	0.109097	-1.13723	-0.28921	0.699332	-0.0196112	0.334262	1.65509	1.32501	2.261	0.518522	-0.385436	0.293068	0.613129	-1.64568
HOXB2	-1.08115	-0.79897	-0.694578	0.286801	-0.671582	-0.647047	-0.402032	-0.492673	-0.546227	-0.591144	-0.340534	-0.507448	-0.823899	-0.43098	0.155218	1.10128	-1.87604	0.0211595	0.425777	0.844975	-0.0271229	0.155607	0.730002	-0.542731	0.706635	-1.29295	0.049693	0.0185387	-1.28992	-2.14485	-1.08722	-1.0612	-1.68928	-1.32294	0.713824	-0.432983	-1.60519	-0.577772	0.103465	-1.08577	0.0358715	1.89989	1.17922	1.61911	0.377123	-0.383229	0.694194	0.819358	-1.37813
PALM3	0.179102	0.163827	-0.334441	-0.301948	0.0183935	-0.57631	-0.448612	-0.467438	0.336375	-0.731868	-2.08908	-1.72511	-0.399509	-1.7367	-0.267353	0.143495	-0.821486	-0.289863	0.114833	0.647509	0.951877	0.832437	1.4939	-0.170894	0.829798	-0.565662	0.358915	1.00618	0.134146	-1.14574	0.163286	-0.755771	-0.432694	-0.984878	-0.611188	-1.16209	-0.380006	-0.831047	0.0714436	-1.42747	-0.311999	0.515886	1.39625	1.0408	0.999575	0.354379	-0.0296181	0.719301	-0.573555
MUC4	-0.300483	-0.762843	-0.370432	0.66355	-0.236196	-0.771495	-0.550754	-0.322045	0.353434	-1.03745	-1.32395	-1.20267	0.448993	-0.0962153	-0.119614	-1.02578	-1.83389	-0.514983	0.493571	-0.473517	1.31127	1.2862	1.19416	-0.510981	0.862772	0.102108	-0.369542	0.466123	-0.745547	0.400278	2.1133	-0.806726	-0.541589	-1.49567	0.490138	-1.0257	-0.322404	0.605727	0.226761	-1.20614	-0.61586	0.581351	0.421277	-0.822197	2.4442	1.35897	1.33488	2.0292	-1.7151
NHSL2	0.0128746	0.665528	-0.297209	0.312031	-0.0619982	0.0730163	0.0992933	-0.109861	-0.247638	0.453692	-0.749484	-0.252685	0.395137	-1.25114	-0.184961	0.426106	-2.21188	0.0650789	-0.474527	-0.00289993	-2.08212	0.346052	-1.03132	-0.670284	-0.267359	-0.347157	-0.634638	0.575004	0.793647	-0.63416	0.418753	-0.625924	-1.19155	0.761379	-1.98233	0.96251	1.01253	0.133845	0.283986	1.42608	0.850468	-2.33888	1.14629	1.3885	1.06726	-0.511961	0.240097	1.72613	0.596894
FTCD	-1.18716	-1.6658	-0.251311	0.0940211	-0.00906368	-0.401964	0.926257	-0.0978941	-0.0851299	-1.18982	-0.500352	-0.930614	-0.882761	-1.13886	-0.283369	-0.202063	-0.921435	-0.0518986	-0.413755	-0.350071	-1.58634	-0.146706	0.76688	0.149188	0.177176	0.589201	1.13211	1.35265	0.554218	0.415417	-0.0850353	-0.558349	0.0420548	-0.290974	0.681606	-0.453829	0.615097	-0.78355	0.9885	-0.464582	0.00934484	-3.18345	0.990396	1.048	0.0692798	-0.34095	0.617148	0.422679	0.801369
SNPH	-0.692765	-1.16987	-0.277889	1.15337	0.412528	-0.599727	0.785806	-0.272902	-0.1487	-0.565923	0.0218948	0.161616	0.589343	-1.50396	0.711604	-1.12946	-1.46933	-1.13182	-1.11682	-1.78787	-0.212538	0.105867	1.3303	1.17575	1.25923	-0.625435	-0.552795	-1.5012	0.244435	-0.415002	0.20989	-0.323277	-1.67221	-1.09545	0.0721213	0.157633	0.854984	-0.918798	-0.183052	1.02376	1.5306	-0.56292	2.05432	1.18789	-0.460497	1.7965	-0.124042	0.447082	-0.551818
RFX7	-0.034581	0.642751	-0.4688	0.805539	-0.239028	-0.17368	0.606982	-0.18691	0.255573	-0.309806	-0.694909	-0.302427	0.743803	-0.810627	0.969499	-0.114579	-1.92044	0.297903	-0.789007	-1.47347	-2.67529	-0.767064	0.0335793	0.117403	0.185631	0.487521	0.409494	0.465919	-0.268167	1.21186	0.233399	-1.42289	-1.34226	-0.267848	-0.903766	1.39847	1.4011	0.091188	-0.134218	0.375523	2.33685	-1.36108	-0.63698	2.06532	1.57726	-0.823645	0.659455	0.381802	0.277811
PRIMA1	-0.865143	-0.826699	-0.0718409	0.0437649	-0.0798384	-0.114043	0.395193	0.0063984	0.136307	-0.533164	-0.616773	-0.152646	-0.119339	-0.867241	0.734371	0.523328	-1.52017	-0.0418487	0.0726169	0.964341	-1.16042	-1.39265	-0.975091	-0.37711	-0.273064	0.227836	0.583822	1.025	0.179637	2.22722	0.330109	-0.208509	-0.44355	0.874788	-1.69534	0.836276	2.12642	-0.518151	-0.394678	-0.73106	1.70233	-2.90272	-0.77597	-0.688052	0.68348	1.61652	1.5229	1.16347	0.206946
CFAP161	-0.438439	-0.572117	-0.305772	1.36028	-0.724566	0.00747938	-0.0775956	-0.411165	0.0871922	0.671247	-0.922599	-0.482283	-2.43572	0.240259	-1.26798	-1.36413	-0.240882	0.01538	-0.906417	-1.47342	-0.00827116	-0.0434371	-0.799411	-0.598451	-0.374144	0.154391	0.128206	-0.366125	0.0514907	1.67636	1.97227	-1.15724	-0.882154	0.0580156	-2.22066	1.36672	0.273974	-0.484492	-0.604257	0.146397	1.66748	-2.09929	0.409848	0.812921	0.345357	-0.71096	-0.407529	-0.191531	1.14797
ZNF787	-0.0656407	0.124786	-0.475964	0.150629	-0.533317	-0.0811042	0.0698188	-0.23835	-0.131022	0.0324882	-0.368129	-0.0835118	-0.992057	-1.04547	-0.348972	0.0383278	-0.211536	0.114595	0.00787556	0.276653	-0.299795	-0.260204	0.474367	-0.67431	-0.837475	-1.84284	0.454836	0.84788	-0.279249	0.104332	0.861227	-0.316759	-0.771443	-0.0252331	-0.544392	0.71109	0.612189	-0.134923	0.0497334	-0.0626383	0.549249	-2.12284	-1.79958	-1.76486	1.33249	0.430591	-0.242512	0.491082	0.0381974
CAD	-0.195007	0.155127	-0.594242	0.624237	0.711267	0.645295	-0.779101	-0.516129	-0.200578	-1.31826	-1.88561	0.15139	-0.857039	-2.00142	0.447354	0.014459	-0.498422	-0.360323	-0.639131	0.698288	-0.714515	-0.775615	1.46061	-0.608887	-0.767483	-2.31795	0.929208	0.92882	-0.282624	-0.347737	-0.724692	-1.37762	-0.952139	0.0463577	-1.20667	-0.43294	0.911367	-0.266387	-1.27606	-1.96485	1.57415	-0.71151	-0.258058	-0.8927	1.74351	0.973725	0.237266	0.228914	0.164564
TRMT61B	-0.579688	-0.725298	-0.115813	0.242416	-0.83386	-0.248699	-0.2305	-0.505178	-0.0211366	-0.263453	0.371278	-1.27205	-0.258606	0.0636778	-0.365027	-0.964581	-1.14029	-0.320181	-1.27075	-1.59152	-0.991038	-0.176637	2.03678	-1.56576	-1.45861	-2.23517	0.301245	1.70865	-0.969313	0.0610673	0.121094	1.14642	-2.02723	-0.396859	0.112754	0.478633	-0.0710201	-0.755041	-0.684286	-1.13556	-0.250044	-1.22399	0.320615	1.85073	1.13895	0.799365	0.940467	0.45226	0.802972
DTNB	-0.481495	0.0663509	-0.408839	-0.648068	-0.260951	-0.466769	-2.32044	-0.541849	0.164243	-1.33051	-0.959968	-0.343708	-0.445808	-0.791891	0.379791	-0.860531	-1.36791	-0.629782	-0.786043	-0.783594	0.118914	0.95654	0.401767	-1.44357	-1.26984	-1.55481	1.02072	0.606057	-0.913344	0.536371	0.662304	-0.7427	-0.409893	-1.34741	-0.211827	-0.305516	1.54634	1.17891	-2.27941	0.732654	0.671931	-1.43147	0.959401	2.35944	0.98933	0.95356	-0.398804	0.185268	-0.136441
RPP14	0.784463	1.11083	0.062586	-0.447877	-0.502557	-0.788412	0.953948	-0.510598	0.103149	0.373932	-0.844835	0.0597982	-0.159502	-0.191362	-0.107068	-0.671675	0.604536	-1.60497	-1.78808	-0.774201	-0.85273	-2.28039	0.453223	-0.559926	-0.740939	-1.15574	0.134508	0.415814	0.00557363	-0.291699	1.46985	-0.754373	-0.261276	-2.58564	-0.896994	0.413647	0.311704	-0.712789	-1.10484	-1.4199	0.709971	-1.18286	1.26213	0.473328	1.62104	1.05643	-0.660393	-0.762293	0.826578
UNC79	-0.343479	-1.00949	-0.660433	-0.405221	0.532805	0.822525	-0.184561	-0.358921	-0.0694855	-0.47898	-0.921719	-0.70423	0.420921	-1.44891	-0.365381	-0.907647	-1.07716	0.988772	-1.34394	-1.54678	-0.145511	-0.567518	0.371252	-1.21862	-1.39523	-0.717077	1.36431	-0.0269999	-0.0594007	-0.186885	-0.389329	-0.497459	0.147623	-0.496995	-0.734661	-0.505039	-0.00623936	0.338179	0.478115	1.0425	-0.945411	-1.30712	0.79671	1.34101	1.52168	2.37197	0.29876	0.379568	-0.227987
UBOX5	-0.298207	0.261898	-1.15231	-0.16541	-1.56575	-1.79891	-0.0474101	-0.429302	0.256407	-0.453477	0.0778532	0.308585	0.261996	-1.01427	-0.819984	-1.30192	-1.04072	1.53007	-0.408995	0.50189	0.205891	0.484558	-0.136699	-0.942334	-0.932559	-0.581372	1.2751	-1.19566	-1.29782	-0.61302	-0.427942	-0.821246	0.0539645	-1.88196	-1.11707	-0.11181	1.80857	1.30757	0.125222	-0.397567	-1.54243	-0.500211	1.32293	1.49617	2.09997	1.13605	-0.0204505	-0.174692	0.131023
SETDB1	-0.460674	-0.611547	-1.22605	-0.909095	-1.48561	-1.33878	-0.256343	-0.381371	-0.325874	-0.42382	-1.03977	-0.749318	-0.167489	-0.0147989	-0.35966	0.0186201	-1.60162	-0.790469	0.40713	0.624572	-1.60535	-0.970776	-0.398847	-1.52091	-0.875169	0.635345	0.522767	1.24559	-0.696866	-0.86211	-0.0737206	-0.444234	-0.738806	-1.27176	-0.911901	1.15507	1.65732	0.968816	-0.482363	1.16154	-0.298999	0.56037	0.638204	2.109	0.723492	0.234417	-0.0581903	-0.0204428	0.559097
PPIP5K1	-0.719206	-0.46436	-1.12814	-0.21449	-1.70993	-2.00925	-0.844354	-0.36499	-0.385409	-0.909267	-0.628198	-0.643428	-0.328956	-0.418868	0.155558	-0.657256	-1.20854	-0.654386	-1.30081	-0.495226	-0.430242	-0.758558	1.51737	-1.64653	-1.12773	-0.546448	0.791986	-0.188386	-0.437727	1.02428	1.12507	-0.650796	0.597801	-0.522746	-1.09878	0.982477	2.3736	0.480324	0.89162	1.15863	-1.84003	2.58938	0.677306	-0.141804	2.41324	1.35944	0.65232	0.352266	-0.923606
CATSPER2	-0.339906	0.243894	-1.0157	-0.565094	-1.56992	-2.45276	-0.206911	-0.461197	0.109698	-0.544621	-0.429153	-0.0601537	-0.326091	-0.548537	-0.247179	-3.07214	-0.821612	-0.404606	-0.790203	-1.11883	-0.341645	-0.267856	1.43372	-1.67034	-0.740015	0.144793	1.00576	0.0254015	-0.790235	1.53324	0.900968	-0.823344	-0.339434	-0.539868	-2.12739	-0.128679	1.56511	1.66579	-0.124797	0.173156	-1.43061	-0.0741226	1.85748	0.791057	2.04328	-0.0212776	0.357898	0.367129	-0.673693
CDS2	-0.261331	0.167303	-0.527564	0.0458269	-1.47099	-2.73149	-0.544	-0.404317	-0.557576	-0.0234301	0.667252	0.347036	-0.484141	-0.390556	-0.815205	-1.82861	-1.14016	-0.328239	0.96779	0.537879	-1.36961	-0.949575	0.96884	-0.779459	-0.621237	-0.0816578	-0.59819	-1.37427	0.150795	0.378271	0.484214	-0.776541	0.311965	-0.195032	0.0881315	-0.463945	0.951026	0.991806	-0.716367	-0.739759	-1.32132	1.53214	2.22569	1.67913	2.10876	1.35196	0.433729	0.684437	-0.605896
CKMT1B	-0.00622263	-0.274646	-0.12967	1.11467	-1.00286	-3.27567	-1.56501	-0.361788	-0.477688	-0.780018	0.0988749	0.150539	0.76649	0.106309	1.1628	-0.266244	-0.621154	-0.149577	0.231526	-0.170229	-0.307836	-0.865434	1.06645	-0.699495	0.348661	-0.69696	-1.48306	-1.67679	-1.11691	1.20868	1.23998	-0.669495	-0.509696	0.254089	-1.63861	-0.563192	1.01992	-1.12301	-0.290399	0.318994	0.403841	1.51181	-1.016	-0.333381	2.56286	1.91042	-0.896999	0.313343	-0.613166
ABCA3	0.0830102	0.487665	-0.259109	0.261077	-0.916329	-2.27129	-0.471825	-0.462349	-0.180991	-0.376582	-1.6271	-0.785132	-1.15132	-0.176361	0.53081	-0.0549646	0.770168	0.0485972	0.0119604	0.28084	-0.186184	-0.501106	0.183263	-1.15694	-1.31932	-1.09959	-0.110724	-0.0553668	-0.150454	2.17307	1.679	-1.16197	-0.116517	-1.09124	-1.29473	-0.28801	-0.38202	-2.35088	0.620061	-2.42085	0.153977	1.25128	0.285662	0.224705	1.56591	0.938908	-0.240862	-0.00204166	-0.290596
PLLP	-0.0684473	-0.321349	0.360415	0.621469	-0.0752009	-0.980653	-0.159242	-0.327596	-0.310315	-0.151616	0.332562	-0.528689	0.579231	1.43404	-0.227666	0.251371	-0.986555	-0.768077	0.564294	0.264686	-1.1453	-0.914758	0.12039	0.32328	0.810148	-1.24102	-0.430789	-0.13641	-0.0884515	-1.87068	-0.648317	-1.63808	-0.989782	1.44599	-0.181962	-0.614061	-0.41988	-0.586868	-0.110091	-2.22647	1.16287	-3.15706	1.34307	-0.0750508	1.80507	1.14875	-0.119899	1.32489	-1.14759
CLDN9	1.15042	0.789028	0.172018	0.422574	1.14238	1.27596	1.09336	-0.155703	-0.268011	-0.244419	-1.05356	-1.12022	0.395138	1.42065	-0.95478	-0.0589234	-0.829964	-0.794811	1.60922	0.842753	-1.09929	-1.49334	0.649621	-1.43212	-1.82203	-0.239638	-0.323988	-0.449409	-1.48266	-1.25956	0.114771	-1.111	-0.410458	-0.0345559	0.787405	-0.0473416	-0.221623	-0.319296	0.533148	-2.61879	0.00655973	-2.47358	-0.0867252	-0.346356	1.56083	0.31087	-0.186393	0.939759	-1.46645
KRT86	0.430912	-0.0455956	1.23754	0.54682	0.0446914	0.488715	0.028422	-0.342889	-0.00751149	-0.462594	0.203448	0.201474	0.17881	0.93392	0.438487	0.00870834	-0.765832	0.094043	0.179976	0.679074	-1.19182	-0.662834	-0.377316	-0.731747	-0.116394	-0.527892	-0.684705	0.409387	-0.580022	-0.603847	-0.3062	0.771929	-0.456705	1.16522	-0.333864	-0.0980935	0.120571	-2.67671	-2.19149	-3.07522	2.06454	-3.2727	0.315743	-0.304184	0.939339	0.837982	0.290218	0.508629	-0.510086
FAM181A	0.424392	-0.409181	0.444838	0.0428838	0.569222	0.948612	0.950466	-0.244122	-0.380362	0.0370996	0.15293	-0.602373	0.36769	0.559375	0.0860613	-0.15753	-0.844913	-0.00238191	0.0447984	0.285586	-0.821304	-2.15313	-1.53801	-1.40535	-1.01853	0.273232	0.0924312	-0.17895	-0.917258	-0.662133	-1.05959	-0.589938	-0.333074	0.908023	-0.621477	-0.26	0.330987	-0.99678	-0.673263	-2.6537	0.79889	-2.6452	0.134012	0.603809	1.39876	1.4996	-0.259169	0.541185	0.0729347
C14orf28	-0.5026	-0.0250764	0.0301497	-0.15272	-0.282588	0.369654	-1.21632	-0.177734	0.643248	0.504506	0.956105	0.721553	1.08663	1.7915	-0.972709	-0.805564	-0.769281	0.13998	-0.0210056	-1.31047	-0.593843	-0.419852	-0.616648	-0.627163	-1.2265	1.18886	-0.988493	-0.0503009	0.386446	0.663445	-0.277925	-0.652998	-1.52487	-0.730768	-1.29908	-1.4236	0.0419868	-0.466271	-0.216976	-1.43698	1.39591	-4.26452	0.572667	1.10236	1.80792	0.737505	0.523192	0.771119	0.259177
TTC31	-0.509355	-0.316255	0.180559	-0.118321	-0.828811	-1.30074	0.141829	-0.624183	-0.698387	-1.66458	0.307965	0.631113	-1.46298	-0.035408	-1.91938	-1.30492	0.658425	-0.566375	0.620458	0.721	-0.397718	-0.929978	-0.557241	-1.49202	-0.651077	-1.10947	0.505942	-0.728628	-0.256999	-0.410445	1.17768	0.252845	-0.540262	-0.849406	-1.21057	-0.629729	-1.14563	-1.267	-1.41996	0.332115	0.261602	-1.53132	0.58812	0.502145	1.32606	1.46953	1.18473	1.95246	0.790505
[truncated: 7,028 more rows]
[truncated: 20 more columns]

## Sheet: Metastatic DE lncRNAs
lncRNAs	ST.002.M.FF	ST.001.M.FF	ST.018.M.FFPE	ST.022.M.FFPE	ST.017.M.FFPE	ST.023.M.FFPE	ST.020.M.FFPE	ST.015.M.FF	ST.013.M.FF	ST.026.M.FFPE	ST.028.M.FFPE	ST.014.M.FF	ST.030.M.FF	ST.016.M.FF	ST.027.M.FFPE	ST.029.M.FFPE	ST.025.M.FFPE	ST.004.M.FF	ST.021.M.FFPE	ST.011.M.FF	LT.042.M.FFPE	LT.043.M.FFPE	LT.038.M.FFPE	LT.039.M.FFPE	LT.034.M.FFPE	LT.046.M.FFPE	LT.045.M.FFPE	LT.036.M.FFPE	LT.037.M.FFPE	LT.032.M.FFPE	LT.033.M.FFPE	LT.044.M.FFPE	LT.040.M.FFPE	LT.041.M.FFPE
[truncated: 11 more rows]

[truncated: 1 more sheets: INTEGRATE gene fusions]
