# Supplementary material for: Genetic characterization of primary and metastatic high-grade serous ovarian cancer tumors reveals distinct features associated with survival
Source: Commun Biol. 2023 Jul 3;6:688. doi: 10.1038/s42003-023-05026-3 (PMC10318066; doi:10.1038/s42003-023-05026-3)
Supplement: Supplementary file 6 — Supplementary Data 3 [file 42003_2023_5026_MOESM6_ESM.xlsx]

## Sheet: Figure 2 PvM percents
PatientID	total_muts	all_pri_muts	only_pri_muts	all_met_muts	only_met_muts	shared_muts	Percent Primary	Percent Shared	Percent Metastasis	total percent
ST001	90	73	22	68	17	51	0.244444	0.566667	0.188889	1
ST002	71	67	10	61	4	57	0.140845	0.802817	0.056338	1
ST004	159	106	31	128	53	75	0.194969	0.471698	0.333333	1
ST007	189	138	93	96	51	45	0.492063	0.238095	0.269841	1
ST009	202	161	53	148	41	108	0.262376	0.534653	0.20297	1
ST011	125	117	40	85	8	77	0.32	0.616	0.064	1
ST013	155	136	46	109	19	90	0.296774	0.580645	0.122581	1
ST014	122	110	44	78	12	66	0.360656	0.540984	0.0983607	1
ST015	1908	1845	1730	178	63	115	0.906709	0.0602725	0.0330189	1
ST016	106	96	25	85	10	71	0.235849	0.669811	0.0943396	1
ST017	95	70	19	76	25	51	0.2	0.536842	0.263158	1
ST018	171	135	23	148	36	112	0.134503	0.654971	0.210526	1
ST019	273	165	98	175	108	67	0.358974	0.245421	0.395604	1
ST020	1424	80	10	1414	1344	70	0.00702247	0.0491573	0.94382	1
ST021	2463	58	13	2450	2405	45	0.00527812	0.0182704	0.976451	1
ST022	80	24	4	76	56	20	0.05	0.25	0.7	1
ST023	128	108	21	107	20	87	0.164062	0.679688	0.15625	1
ST025	246	180	24	222	66	156	0.097561	0.634146	0.268293	1
ST026	183	148	44	139	35	104	0.240437	0.568306	0.191257	1
ST027	158	114	46	112	44	68	0.291139	0.43038	0.278481	1
ST028	578	117	112	466	461	5	0.193772	0.00865052	0.797578	1
ST029	236	174	21	215	62	153	0.0889831	0.648305	0.262712	1
ST030	1023	180	155	868	843	25	0.151515	0.0244379	0.824047	1
LT032	389	323	153	236	66	170	0.393316	0.437018	0.169666	1
LT033	708	464	230	474	244	234	0.324859	0.330508	0.344633	1
LT034	742	323	274	468	419	49	0.369272	0.0660377	0.56469	1
LT035	307	258	94	213	49	164	0.306189	0.534202	0.159609	1
LT036	473	343	115	358	130	228	0.243129	0.48203	0.274841	1
LT037	442	312	249	193	130	63	0.563348	0.142534	0.294118	1
LT038	126	108	40	86	18	68	0.31746	0.539683	0.142857	1
LT039	1530	1111	661	469	419	450	0.432026	0.294118	0.273856	1
LT041	936	724	344	592	212	380	0.367521	0.405983	0.226496	1
LT042	644	188	97	547	456	91	0.150621	0.141304	0.708075	1
LT043	126	93	32	94	33	61	0.253968	0.484127	0.261905	1
LT044	508	299	185	323	209	114	0.364173	0.224409	0.411417	1
LT045	375	281	45	330	94	236	0.12	0.629333	0.250667	1
LT046	430	267	187	243	163	80	0.434884	0.186047	0.37907	1

## Sheet: Figure 2c Mut Burden rates
Samples	Mutational Frequency	Mutational Burden Rate
ST-001-P	61	1.26563
ST-001-M	53	1.09965
ST-002-M	47	0.975161
ST-002-P	55	1.14115
ST-004-M	115	2.38603
ST-004-P	96	1.99182
ST-007-M	85	1.76359
ST-007-P	118	2.44828
ST-009-P	134	2.78025
ST-009-M	129	2.67651
ST-011-P	96	1.99182
ST-011-M	71	1.47312
ST-013-P	114	2.36528
ST-013-M	93	1.92957
ST-014-M	66	1.36937
ST-014-P	93	1.92957
ST-015-M	155	3.21596
ST-015-P	1517	31.4749
ST-016-P	85	1.76359
ST-016-M	73	1.51461
ST-017-P	58	1.20339
ST-017-M	63	1.30713
ST-018-M	128	2.65576
ST-018-P	115	2.38603
ST-019-M	131	2.718
ST-019-P	140	2.90473
ST-020-M	1253	25.9974
ST-020-P	66	1.36937
ST-021-P	50	1.03741
ST-021-M	1875	38.9027
ST-022-P	20	0.414962
ST-022-M	71	1.47312
ST-023-P	90	1.86733
ST-023-M	93	1.92957
ST-025-M	185	3.8384
ST-025-P	151	3.13296
ST-026-M	119	2.46902
ST-026-P	124	2.57276
ST-027-M	85	1.76359
ST-027-P	93	1.92957
ST-028-M	362	7.51081
ST-028-P	105	2.17855
ST-029-M	178	3.69316
ST-029-P	146	3.02922
ST-030-P	120	2.48977
ST-030-M	745	15.4573
LT-031-M	186	3.85915
LT-031-P	269	5.58124
LT-033-M	406	8.42373
LT-033-P	411	8.52747
LT-034-M	390	8.09176
LT-034-P	263	5.45675
LT-035-M	183	3.7969
LT-035-P	227	4.70982
LT-036-M	309	6.41116
LT-036-P	289	5.9962
LT-037-M	158	3.2782
LT-037-P	272	5.64348
LT-038-M	76	1.57686
LT-038-P	94	1.95032
LT-039-M	758	15.7271
LT-039-P	970	20.1257
LT-041-M	536	11.121
LT-041-P	650	13.4863
LT-042-M	448	9.29515
LT-042-P	151	3.13296
LT-043-M	77	1.5976
LT-043-P	75	1.55611
LT-044-M	270	5.60199
LT-044-P	253	5.24927
LT-045-M	278	5.76797
LT-045-P	237	4.9173
LT-046-M	207	4.29486
LT-046-P	227	4.70982

## Sheet: Figure 3c DEG GO terms
GO molecular function complete	Homo sapiens - REFLIST (20595)	Number of genes	expected	(over/under)	(fold Enrichment)	(raw P-value)	(FDR)	Log10 FDR
cis-regulatory region sequence-specific DNA binding (GO:0000987)	1230	9	1.91	+	4.71	7.87e-05	0.035	1.45593
RNA polymerase II cis-regulatory region sequence-specific DNA binding (GO:0000978)	1208	9	1.88	+	4.79	6.85e-05	0.0335	1.47496
DNA-binding transcription factor activity, RNA polymerase II-specific (GO:0000981)	1390	11	2.16	+	5.09	4.65e-06	0.0228	1.64207
double-stranded DNA binding (GO:0003690)	1686	11	2.62	+	4.2	2.88e-05	0.0176	1.75449
sequence-specific DNA binding (GO:0043565)	1694	11	2.63	+	4.18	3.01e-05	0.0164	1.78516
RNA polymerase II transcription regulatory region sequence-specific DNA binding (GO:0000977)	1435	11	2.23	+	4.93	6.31e-06	0.0154	1.81248
transcription cis-regulatory region binding (GO:0000976)	1531	11	2.38	+	4.62	1.17e-05	0.0143	1.84466
transcription regulator activity (GO:0140110)	1953	12	3.03	+	3.95	1.98e-05	0.0139	1.85699
sequence-specific double-stranded DNA binding (GO:1990837)	1588	11	2.47	+	4.46	1.65e-05	0.0134	1.8729
transcription regulatory region nucleic acid binding (GO:0001067)	1533	11	2.38	+	4.62	1.18e-05	0.0116	1.93554
DNA-binding transcription factor activity (GO:0003700)	1444	11	2.24	+	4.9	6.7e-06	0.0109	1.96257

## Sheet: Figure 4 CIBERSORT data 500p
Input Sample	B cells naive	B cells memory	Plasma cells	T cells CD8	T cells CD4 naive	T cells CD4 memory resting	T cells CD4 memory activated	T cells follicular helper	T cells regulatory (Tregs)	T cells gamma delta	NK cells resting	NK cells activated	Monocytes	Macrophages M0	Macrophages M1	Macrophages M2	Dendritic cells resting	Dendritic cells activated	Mast cells resting	Mast cells activated	Eosinophils	Neutrophils	P-value	Pearson Correlation	RMSE
ST-001-P-FF	0	0.0561184	0.00897119	0.0293255	0.128035	0.139786	0	0.0109993	0	0	0	0.142882	0.0904936	0.0236583	0	0	0	0.262354	0	0.106434	0	0.0009	0.162	0.0825574	1.06655
ST-002-P-FF	0	0.139417	0	0.0779329	0	0.272482	0	0.0644801	0	0	0	0.0461526	0.0888343	0	0.02299	0.134392	0	0.114295	0.0142199	0	0	0.0248047	0.062	0.134187	1.03074
ST-004-P-FFPE	0.103684	0	0	0	0.143454	0.0484973	0	0.0143874	0.0927178	0	0	0.185121	0.05937	0.186923	0	0	0.00129441	0	0	0.139002	0.0255488	0	0.852	-0.0171	1.10583
ST-007-P-FF	0	0	0	0	0	0.217451	0	0.0261608	0	0	0	0.19197	0.0397724	0	0	0.137947	0	0.0643479	0	0.226322	0.0903372	0.00569188	0.952	-0.0328	1.11219
ST-009-P-FF	0	0.0163109	0	0.0733724	0	0.295817	0	0.176123	0	0	0.0397449	0.00810716	0.10697	0.0537724	0	0.0802739	0	0.0196581	0.107559	0	0.0222917	0	0.93	-0.0301	1.1016
ST-011-P-FF	0	0.129819	0	0.0186881	0	0.237427	0	0.0466115	0	0	0	0.106389	0	0.164515	0.0008	0.23946	0	0.0343109	0	0.0168381	0.00512798	0	0.246	0.0602827	1.06657
ST-013-P-FFPE	0	0.0332706	0	0.0197979	0	0.357991	0	0.170658	0.0601951	0	0	0.0361129	0	0.0955219	0	0.0514258	0	0	0.156073	0	0.0161443	0.00280915	0.082	0.121352	1.05025
ST-014-P-FF	0.0206404	0	0.0128914	0.0190154	0	0.3478	0	0.0661421	0	0	0.0368761	0.0146272	0.0151486	0.00341336	0	0.38753	0	0.0300941	0	0	0.0451475	0.0007	0.28	0.0512104	1.06944
ST-016-P-FF	0.0530763	0.185763	0	0.0233863	0	0.149187	0	0.0607254	0	0.0204002	0	0.0358364	0.0762287	0.0710761	0.0328292	0.104904	0	0	0	0.105051	0.0463643	0.0351722	0	0.326055	0.948214
ST-017-P-FFPE	0	0	0	0.0224923	0	0.22351	0	0.0751478	0.0693092	0	0.169569	0.0163015	0.131421	0.079788	0	0.110813	0.00177783	0	0.0755334	0	0.0243362	0	0.212	0.0680345	1.06338
ST-018-P-FF	0	0.0468687	0	0.217539	0	0.108261	0	0.0536856	0	0	0	0.00551064	0.0827702	0.0189761	0.0362768	0.410361	0	0	0.0140174	0	0.00573306	0	0	0.266346	0.9786
ST-019-P-FFPE	0	0.284917	0	0.0727214	0	0.341356	0	0.0107505	0	0	0.0349744	0	0.0341489	0.00688308	0.0136224	0.0735566	0	0	0	0.0247232	0.102346	0	0.094	0.111723	1.05616
ST-020-P-FF	0.203874	0.0742459	0.209616	0	0.0138188	0.138323	0.018727	0.0861332	0	0	0.0418479	0	0	0.0578409	0.0460836	0.0970354	0	0.0003	0.0121212	0	0	0	0	0.53294	0.846245
ST-021-P-FF	0.00527404	0.0330797	0	0.0515757	0	0.186154	0	0.0233922	0	0	0	0.045588	0.00956374	0.147206	0	0.318376	0	0.166392	0	0	0.00646221	0.00693646	0.29	0.0489007	1.0782
ST-022-P-FF	0	0.0186566	0.0006	0.016791	0.0225315	0.274636	0	0.0410337	0	0	0.106502	0	0.0326898	0.13286	0	0.229753	0	0	0.123981	0	0	0	0.736	-0.0067	1.08761
ST-023-P-FFPE	0	0.0320899	0	0.0812568	0	0.209199	0	0.196305	0.182227	0	0.0473611	0.0152171	0.0583983	0.0657778	0	0.0536027	0	0.00486502	0	0.0287133	0.0249871	0	0.298	0.0475274	1.09012
ST-025-P-FF	0	0.0569072	0.0976943	0.0309701	0	0.192953	0	0.0786771	0	0	0	0.0872829	0.0793805	0.0906089	0.0598335	0.1272	0.00521475	0.00382932	0	0.0748122	0.0146361	0	0.004	0.241526	0.981954
ST-026-P-FF	0.0205292	0	0.00312946	0.0365214	0	0.380683	0	0.00200623	0	0	0.03771	0	0.029009	0.150441	0	0.267589	0	0.0340018	0.0347501	0	0.00363045	0	0.198	0.074717	1.0632
ST-027-P-FF	0.0120617	0	0	0.107992	0	0.36857	0	0.0376229	0	0	0	0.0642696	0.00124132	0.0837018	0.0458094	0.238174	0	0	0	0.0405568	0	0	0.48	0.0198081	1.09183
ST-028-P-FF	0.0144829	0	0	0.0133963	0	0.0345557	0	0.131785	0	0	0.00801764	0.0038239	0	0.468588	0	0.271499	0	0	0.0538509	0	0	0	0.078	0.125223	1.09986
ST-029-P-FF	0	0.106434	0	0	0	0.37765	0	0.0431955	0	0	0.0731643	0	0.00560641	0.0625268	0.0408509	0.209801	0	0.0252897	0	0.0494723	0.006009	0	0.146	0.0867706	1.04968
ST-030-P-FF	0	0	0.00750311	0	0.0400341	0.226139	0	0	0	0	0.00639292	0.00388083	0.0690063	0.16427	0	0.341601	0.0446971	0.0673579	0	0.0291173	0	0	0.334	0.0413004	1.08429
LT-032-P-FFPE	0.0214804	0	0	0	0	0.232221	0	0.22493	0	0	0	0.0652649	0.022548	0.0442612	0	0.230701	0	0.118706	0	0.0280722	0.0118152	0	0.978	-0.0395	1.10132
LT-033-P-FFPE	0	0	0	0.0607542	0	0.113352	0	0.103927	0.0356623	0	0.0214867	0	0.0381821	0	0.0236656	0.524748	0	0	0	0.0713355	0.00688683	0	0.118	0.0990023	1.05576
LT-034-P-FFPE	0	0.0529921	0	0.0403193	0	0.153836	0	0.0733661	0.0237082	0	0	0.136479	0.0401234	0.026018	0.0142028	0.330588	0	0.0506417	0	0.0577255	0	0	0.212	0.0677694	1.05713
LT-036-P-FFPE	0	0.0765804	0	0.0290144	0	0.120688	0	0.107608	0.110684	0	0	0.236939	0.0328032	0.0390876	0.0149573	0.106814	0	0.0534746	0	0.0713492	0	0	0.954	-0.0343	1.12281
LT-037-P-FFPE	0	0.0317009	0	0.0559928	0	0.131378	0	0.0633751	0.0420694	0	0	0.0213644	0.0420737	0.0700273	0.0452061	0.317488	0	0	0.177237	0	0.0020872	0	0.302	0.0469224	1.06051
LT-038-P-FFPE	0.0878029	0	0	0	0	0.155071	0	0.103481	0.0270481	0	0	0.0799733	0.023937	0.173909	0.0367782	0.150847	0	0	0.157977	0	0	0.00317646	0.486	0.0186385	1.07061
LT-039-P-FFPE	0.00949761	0.0005	0	0	0	0.160216	0	0.126848	0.0999951	0	0	0.0304666	0	0.135852	0.0190283	0.240478	0.00490869	0	0.165187	0	0	0.00703733	0.388	0.0320233	1.07021
LT-040-P-FFPE	0	0	0	0.0804505	0	0.210562	0	0.0992818	0.0341338	0	0	0.0527447	0.0489401	0.0419517	0.00360585	0.166732	0.0005	0	0.250585	0	0.0105321	0	0.906	-0.0258	1.09798
LT-041-P-FFPE	0	0.0652194	0	0.0497403	0	0.178922	0	0.0573392	0.0774649	0	0	0.155339	0.033287	0	0.00114137	0.118752	0	0.113808	0	0.109817	0.0257576	0.0134117	0.52	0.0146001	1.08178
LT-042-P-FFPE	0	0.0722699	0	0	0	0.201672	0	0.0755772	0.0927477	0	0	0.0544559	0	0.228602	0.0293618	0.186097	0	0	0	0.0592167	0	0	0.624	0.0045491	1.09054
LT-043-P-FFPE	0	0.00147366	0	0.0632226	0	0.226769	0	0.0625259	0.0690403	0	0.0388255	0	0.0359738	0.204418	0.00925433	0.00736254	0	0.0545632	0.226571	0	0	0	0.606	0.00672695	1.08738
LT-044-P-FFPE	0	0.00119276	0	0.0331074	0	0.262369	0	0.0749365	0.0461552	0	0.0198066	0.0363939	0.138264	0.0307588	0.0140185	0.196028	0	0.0369859	0	0.0557106	0.0542734	0	0.408	0.0297289	1.06669
LT-045-P-FFPE	0	0.0416791	0	0	0	0.219585	0	0.0503738	0.0193545	0	0	0.0825947	0.056915	0.0282095	0	0.0866602	0	0.222712	0	0.114129	0.0622962	0.015491	0.944	-0.0314	1.0945
LT-046-P-FFPE	0	0.11707	0.175005	0.0778802	0	0.111293	0	0.0821435	0.0393676	0	0	0.058963	0.0180133	0	0.016508	0.140842	0	0.072324	0	0.0809246	0.00966635	0	0.002	0.246842	0.988732
ST-001-M-FF	0.0118431	0	0	0.153275	0.0808064	0.139344	0.320754	0	0	0.032117	0.11761	0	0	0	0	0.0359693	0.0206876	0.0797409	0	0	0	0.00785291	0.458	0.0230298	1.10604
ST-002-M-FF	0	0.124473	0.0304627	0	0.398162	0.0871414	0	0.027635	0	0	0	0.0890164	0	0.0209685	0.010692	0	0.00218455	0.048934	0.0630452	0	0	0.097285	0.03	0.178306	1.02896
ST-004-M-FF	0.037251	0	0.0018253	0.0871041	0	0.226703	0.021061	0.0659113	0	0	0	0.0357879	0.0364346	0.0746084	0.0415688	0.171567	0	0.081752	0	0	0.0558808	0.0625446	0.228	0.065172	1.05628
ST-007-M-FF	0.0913096	0.0225457	0.0539564	0.0185826	0.030051	0.243643	0.0204389	0.0466792	0	0	0	0.0420971	0.02325	0.0346263	0.110177	0.201904	0	0.0003	0	0.0604377	0	0	0.004	0.240499	0.985611
ST-009-M-FF	0	0.0148263	0	0.0482305	0	0.206804	0	0.131875	0	0	0	0.0217547	0.0297145	0.0647775	0.00357847	0.131756	0	0.0410935	0.297148	0	0	0.00844246	0.876	-0.021	1.09776
ST-011-M-FF	0	0.0171759	0	0.0258522	0	0.313326	0	0.0609601	0	0	0	0.121541	0.0349355	0.0210566	0	0.179763	0	0.0783128	0.121001	0	0.0260754	0	0.988	-0.0462	1.10086
ST-013-M-FF	0	0.208808	0.0193441	0.121194	0	0.246336	0	0.0871734	0	0.0341084	0	0.0592795	0.092103	0	0.033979	0.0280369	0.0187963	0.0129257	0	0.0379152	0	0	0.028	0.179981	1.02435
ST-014-M-FF	0.190548	0	0.0390456	0.047021	0.0531153	0.189641	0.0651748	0.0006	0	0	0.00920498	0.00920043	0.104137	0	0.0314148	0.224492	0	0	0	0.00767317	0.00926503	0.0195066	0	0.345813	0.940478
ST-015-M-FF	0	0.0758809	0	0.124915	0.0609227	0.177446	0	0.0369391	0	0	0	0.0100835	0.0499284	0	0	0.218245	0	0.119417	0	0.120197	0.00602527	0	0.252	0.058623	1.05592
ST-016-M-FF	0	0.0565267	0	0.0309345	0.0231344	0.412403	0	0	0	0	0	0.0368721	0.0303131	0.065453	0	0.262532	0	0.0435952	0	0.0008	0.0277794	0.00968116	0.48	0.0200511	1.08399
ST-017-M-FFPE	0	0.0287908	0	0.182158	0	0.0787539	0	0.068622	0.048062	0	0.0121782	0.159165	0.0415218	0.0301832	0.0119131	0.204138	0	0.0131499	0	0.0523785	0.0689861	0	0.074	0.127542	1.04337
ST-018-M-FFPE	0.0009	0.00660876	0	0.0390866	0	0.17404	0	0.107642	0.0442916	0	0.0690466	0	0.0764088	0.0796656	0.0148213	0.224175	0	0	0.14881	0	0.0144802	0	0.174	0.0796242	1.04594
ST-020-M-FFPE	0	0.0633097	0	0.150507	0	0.204868	0	0.0388486	0.0697475	0	0.0129939	0	0.0502205	0	0.108668	0.152554	0	0.0159971	0	0.110468	0.0218185	0	0.53	0.0134668	1.08101
ST-021-M-FFPE	0	0.118865	0	0.0387491	0	0.386904	0	0.0937622	0	0	0	0.0243522	0.0979897	0.0366063	0.0154704	0.0735906	0	0.00674658	0	0.105391	0.00157346	0	0.266	0.0545602	1.06807
ST-022-M-FFPE	0	0.0229968	0	0.0322287	0.0159963	0.216531	0	0.0604865	0.014443	0	0	0.0485418	0.0676726	0.0666998	0	0.234364	0.00571441	0	0.213931	0	0	0.0004	0.326	0.0444199	1.06316
ST-023-M-FFPE	0	0.024951	0	0.0688387	0	0.18232	0	0.0388745	0.0627453	0	0	0.0711724	0.0333548	0.0834959	0.0112613	0.183415	0	0	0	0.116586	0.114804	0.00818083	0.258	0.0575162	1.05716
ST-025-M-FFPE	0	0.152482	0.0325196	0.0658566	0	0.173399	0	0.0330844	0.0553388	0	0	0.133583	0.0446369	0.149733	0.0356332	0.113284	0	0	0	0.00289369	0.0075559	0	0.016	0.216783	1.00078
ST-026-M-FFPE	0	0.218357	0	0.10476	0	0.0962779	0	0.0854402	0.0383071	0	0.0546354	0	0.0302469	0.0903097	0.016834	0.220722	0	0	0.0295923	0	0.014518	0	0.134	0.0915291	1.04767
ST-027-M-FFPE	0	0.0124034	0	0.161638	0	0.126572	0	0.0989069	0.0500821	0	0	0.0388586	0.00296965	0.0787922	0.0329436	0.270439	0	0	0.125442	0	0.001	0	0.326	0.0444869	1.06604
ST-028-M-FFPE	0	0.0452341	0.00237297	0.108885	0	0.282473	0	0.0664081	0.00790011	0	0	0.048642	0.0870158	0.0887356	0.00472198	0.109959	0	0	0.0849519	0	0.0494281	0.0132726	0.202	0.073687	1.05426
ST-029-M-FFPE	0	0.1355	0	0.0801332	0	0.123054	0	0.0704018	0.064446	0	0	0.0848248	0.0252546	0.111363	0.00425932	0.101928	0	0	0	0.191673	0.0071622	0	0.33	0.041954	1.0703
ST-030-M-FF	0.0343616	0	0.0793815	0.0378583	0	0.270608	0.0307429	0	0	0	0	0.0226022	0.0923718	0.0614288	0.012606	0.234906	0.0229546	0.0438642	0.0474622	0	0	0.00885175	0.026	0.184453	1.0028
LT-032-M-FFPE	0	0.133095	0	0	0	0.321401	0	0.101946	0.0380202	0	0	0.0889012	0.0439353	0.0428129	0.0004	0.0615436	0.00795997	0.0675786	0.0845023	0	0.00786579	0	0.946	-0.0322	1.09858
LT-033-M-FFPE	0	0.012483	0	0.0248581	0	0.12375	0	0.0964654	0	0	0.0393152	0.0278658	0.0313528	0	0.00190546	0.553685	0	0.00936482	0	0	0.0678796	0.0110747	0.12	0.0975095	1.06043
LT-034-M-FFPE	0	0.0575741	0	0.0277652	0	0.211651	0	0.0562186	0	0	0	0.112869	0.0591377	0.0109443	0.0166941	0.3262	0.0004	0.052625	0.0674172	0	0	0.0005	0.094	0.107121	1.03714
LT-036-M-FFPE	0	0.129306	0.0926469	0.0331599	0	0.171123	0.0004	0.0970101	0.00535391	0	0.0701311	0.0259619	0.0405297	0.0456031	0.0490861	0.173784	0	0.0658582	0	0	0	0	0.346	0.0393879	1.06789
LT-037-M-FFPE	0	0.0064409	0	0.0588163	0	0.31292	0	0.0739918	0.0132767	0	0.00178419	0.0384633	0.0041834	0	0.0149053	0.402049	0	0.0471952	0	0	0.0215627	0.00441103	0.998	-0.0608	1.11878
LT-038-M-FFPE	0.0336237	0	0.0797139	0.0427302	0	0.246491	0	0.0833838	0.0090227	0	0.0140477	0.0399493	0.0316736	0.0860348	0.0414231	0.214547	0	0.0679054	0	0.00645729	0	0.00299691	0.112	0.10184	1.04099
LT-039-M-FFPE	0.0141247	0.00926741	0	0.235703	0	0.100836	0	0.12866	0.0636194	0	0.0510518	0.0256826	0.0493154	0.055334	0.0943201	0.161154	0	0	0.0109313	0	0	0	0.016	0.211082	1.00937
LT-040-M-FFPE	0	0.0237336	0	0.0611157	0	0.357275	0	0.0950372	0.0516884	0	0.0019439	0.0466202	0.0730032	0.0524013	0.00342349	0.140736	0	0	0.0664635	0	0.0237228	0.00283528	0.572	0.00828145	1.08975
LT-041-M-FFPE	0.00558862	0.061023	0	0.0387481	0	0.340227	0	0.113072	0.043893	0	0.02613	0.0470945	0.0814419	0.0474752	0.00805426	0.0466086	0	0.0570177	0.0768921	0	0	0.00673412	0.382	0.0328336	1.07753
LT-042-M-FFPE	0	0.0564076	0.0615085	0.0521669	0	0.021734	0	0.0565366	0.031259	0	0.0167323	0.0157307	0.0255698	0.271974	0.00523494	0.149923	0	0.00153384	0	0.0702515	0.0174827	0.145955	0.002	0.246499	0.997686
LT-043-M-FFPE	0	0.032584	0	0	0	0.295787	0.0590957	0.0202922	0	0	0.106206	0	0.0564757	0.0589221	0.0180909	0.259438	0	0.0774995	0.015608	0	0	0	0.27	0.0525224	1.05943
LT-044-M-FFPE	0	0.0130388	0	0	0	0.277695	0	0.128216	0	0	0.00506784	0.0566635	0.0548092	0.0600624	0	0.136777	0	0.123664	0	0.0794361	0.0645708	0	0.984	-0.0417	1.09375
LT-045-M-FFPE	0	0.0375843	0	0.0668101	0	0.221448	0	0.0521881	0	0	0.0228343	0.0169298	0.0228263	0	0.01794	0.425991	0	0.0661116	0	0.0391761	0	0.0101607	0.466	0.0218181	1.07761
LT-046-M-FFPE	0	0.115901	0.00792996	0.0217332	0	0.0947014	0	0.0407269	0.0326073	0	0	0.0754685	0.00934535	0.232275	0.00814248	0.277787	0	0.0800322	0	0.00316622	0	0.0002	0	0.38822	0.923763
